# Supplementary material for: Lipoprotein metabolism mediates hematopoietic stem cell responses under acute anemic conditions
Source: Nat Commun. 2024 Sep 16;15:8131. doi: 10.1038/s41467-024-52509-w (PMC11405780; doi:10.1038/s41467-024-52509-w)
Supplement: Supplementary file 4 — Supplementary Data 1 [file 41467_2024_52509_MOESM4_ESM.xlsx]

## Sheet: Sheet1
Commonly upregulated genes				Commonly downregulated genes
Tcrg-C2				Cd163
Zfp418				Mrc1
Slc35d3				Gbp8
Tcrg-C1				Axl
Soat2				Cd5l
Sox6				Fcna
Pvt1				Hmox1
Fabp5				C1qb
Mcu				Lrp1
Gpatch8				Igf1
Socs3				Cd68
Dnajc6				Fabp4
Zbtb20				C1qa
Gnptab				Sdc3
Cep76				Tcf7l2
Rfesd				Ecscr
Tfrc				Iglc2
Serinc5				Fscn1
Akt3				Mafb
Bub1				B4galt5
Bdh1				Ppm1a
Ddias				Arrdc4
Stx11				Plk2
Lnp				C1qc
Tmem106b				Rorc
Phospho2				Prob1
Esco2				Has1
Mtf1				Plpp3
Ptprs				Cd22
Tmem218				Sparc
Myo5a				Zfp706
Cdca8				Gbp6
Fosb				Cmbl
Dbf4
Pbk
Cpd
Msmo1
Zc3h7a
Etohi1
Gan
Mcm8
Pcgf1
Cep55
Aqp9
Xpo4
BC055324
Ola1
Slc38a9
Tmem64
Trip13
Nhp2
