# Supplementary material for: Lipoprotein metabolism mediates hematopoietic stem cell responses under acute anemic conditions
Source: Nat Commun. 2024 Sep 16;15:8131. doi: 10.1038/s41467-024-52509-w (PMC11405780; doi:10.1038/s41467-024-52509-w)
Supplement: Supplementary file 5 — Supplementary Data 2 [file 41467_2024_52509_MOESM5_ESM.xlsx]

## Sheet: gsea_report_Phlebotomy_vs_SS
NAME	NES	NOM p-val	FDR q-val	FWER p-val
CHYLA_CBFA2T3_TARGETS_UP	-2.40823	0	0	0
BROWN_MYELOID_CELL_DEVELOPMENT_UP	-2.38236	0	0	0
KAMIKUBO_MYELOID_CEBPA_NETWORK	-2.34143	0	0	0
HADDAD_T_LYMPHOCYTE_AND_NK_PROGENITOR_DN	-2.28818	0	0	0
GOCC_TERTIARY_GRANULE_MEMBRANE	-2.27835	0	0	0
GOCC_SPECIFIC_GRANULE_MEMBRANE	-2.25383	0	0.00052808	0.001
GOCC_SPECIFIC_GRANULE	-2.24342	0	0.000703342	0.002
GOCC_TERTIARY_GRANULE	-2.20641	0	0.000792227	0.003
KLEIN_TARGETS_OF_BCR_ABL1_FUSION	-2.19796	0	0.00121583	0.005
REACTOME_NEUTROPHIL_DEGRANULATION	-2.19354	0	0.00101319	0.005
DIAZ_CHRONIC_MYELOGENOUS_LEUKEMIA_DN	-2.19154	0	0.000868447	0.005
GOMF_IMMUNOGLOBULIN_RECEPTOR_BINDING	-2.18999	0	0.00105514	0.005
LIAN_NEUTROPHIL_GRANULE_CONSTITUENTS	-2.15829	0	0.00152786	0.01
HALLMARK_ALLOGRAFT_REJECTION	-1.25874	0.0686275	0.255676	0.948
HALLMARK_APOPTOSIS	-1.23908	0.0866373	0.277801	0.968
HALLMARK_EPITHELIAL_MESENCHYMAL_TRANSITION	-1.21419	0.0957143	0.316502	0.988
HALLMARK_APICAL_JUNCTION	-1.20581	0.0994318	0.317119	0.989
HALLMARK_ESTROGEN_RESPONSE_EARLY	-1.18462	0.155587	0.347506	0.993
HALLMARK_PI3K_AKT_MTOR_SIGNALING	-1.17726	0.159375	0.348862	0.993
HALLMARK_IL6_JAK_STAT3_SIGNALING	-1.17204	0.201238	0.344625	0.994
HALLMARK_ADIPOGENESIS	-1.17059	0.145743	0.331201	0.995
HALLMARK_INTERFERON_GAMMA_RESPONSE	-1.16597	0.162084	0.327738	0.997
HALLMARK_MITOTIC_SPINDLE	-1.13917	0.181951	0.37573	0.999
HALLMARK_COAGULATION	-1.13458	0.207002	0.371246	0.999
HALLMARK_UNFOLDED_PROTEIN_RESPONSE	-1.12372	0.236307	0.381521	0.999
HALLMARK_G2M_CHECKPOINT	-1.11405	0.232425	0.388191	0.999
HALLMARK_KRAS_SIGNALING_DN	-1.09771	0.240634	0.415318	0.999
HALLMARK_ANDROGEN_RESPONSE	-1.095	0.291982	0.406839	0.999
HALLMARK_PROTEIN_SECRETION	-1.08488	0.316212	0.417169	1
HALLMARK_GLYCOLYSIS	-1.07923	0.285307	0.416797	1
HALLMARK_ESTROGEN_RESPONSE_LATE	-1.0717	0.32029	0.422027	1
HALLMARK_NOTCH_SIGNALING	-1.05011	0.370884	0.462677	1
HALLMARK_UV_RESPONSE_DN	-1.00847	0.432551	0.55692	1
HALLMARK_MYOGENESIS	-0.985969	0.505831	0.602354	1
HALLMARK_TGF_BETA_SIGNALING	-0.939575	0.570234	0.714378	1
HALLMARK_UV_RESPONSE_UP	-0.934918	0.612573	0.705751	1
HALLMARK_ANGIOGENESIS	-0.85633	0.705036	0.893635	1
HALLMARK_WNT_BETA_CATENIN_SIGNALING	-0.856056	0.710311	0.870682	1
HALLMARK_APICAL_SURFACE	-0.797316	0.78534	0.96375	1
HALLMARK_MYC_TARGETS_V1	-0.636573	1	1	1
HALLMARK_MYC_TARGETS_V2	-0.628045	0.988353	1	1
HALLMARK_DNA_REPAIR	-0.562731	1	0.998615	1
BOYLAN_MULTIPLE_MYELOMA_C_D_DN	-2.1534	0	0.0013581	0.01
MCLACHLAN_DENTAL_CARIES_UP	-2.14315	0	0.00134643	0.011
TAKEDA_TARGETS_OF_NUP98_HOXA9_FUSION_8D_DN	-2.12161	0	0.00155951	0.014
BURTON_ADIPOGENESIS_9	-2.1177	0	0.00163712	0.016
HESS_TARGETS_OF_HOXA9_AND_MEIS1_DN	-2.11587	0	0.00151119	0.016
IVANOVA_HEMATOPOIESIS_MATURE_CELL	-2.10683	0	0.00157682	0.018
FOSTER_TOLERANT_MACROPHAGE_UP	-2.09536	0	0.0017174	0.021
GOBP_MATURE_B_CELL_DIFFERENTIATION	-2.07284	0	0.0106286	0.06
PID_INTEGRIN2_PATHWAY	-2.06378	0	0.00321661	0.042
WANG_IMMORTALIZED_BY_HOXA9_AND_MEIS1_UP	-2.04736	0	0.00454166	0.062
PID_INTEGRIN_A9B1_PATHWAY	-2.04612	0	0.00435767	0.063
JAATINEN_HEMATOPOIETIC_STEM_CELL_DN	-2.04548	0	0.0041934	0.064
BOYLAN_MULTIPLE_MYELOMA_D_DN	-2.03877	0	0.00490383	0.079
STEARMAN_TUMOR_FIELD_EFFECT_UP	-2.03554	0	0.00496199	0.084
WANG_TARGETS_OF_MLL_CBP_FUSION_UP	-2.03394	0	0.00512341	0.091
HP_MENINGITIS	-2.02123	0	0.0321996	0.183
CHIARADONNA_NEOPLASTIC_TRANSFORMATION_CDC25_UP	-2.01448	0	0.00724238	0.13
BOYAULT_LIVER_CANCER_SUBCLASS_G56_DN	-2.01206	0	0.00714444	0.134
HP_CELLULITIS	-2.00722	0	0.0368131	0.235
BURTON_ADIPOGENESIS_1	-1.99472	0.00172117	0.00964511	0.184
GOCC_IMMUNOGLOBULIN_COMPLEX	-1.98603	0.00175131	0.0473579	0.327
HP_PARAKERATOSIS	-1.98433	0	0.0437928	0.336
MATTHEWS_AP1_TARGETS	-1.96304	0	0.0163428	0.291
HUANG_GATA2_TARGETS_UP	-1.96206	0	0.0159637	0.295
BOYLAN_MULTIPLE_MYELOMA_PCA1_UP	-1.95296	0	0.0175765	0.328
VANTVEER_BREAST_CANCER_BRCA1_UP	-1.94861	0	0.0185728	0.353
CAVARD_LIVER_CANCER_MALIGNANT_VS_BENIGN	-1.94665	0	0.0187314	0.364
HP_OSTEOMYELITIS	-1.94486	0	0.0755702	0.537
TONKS_TARGETS_OF_RUNX1_RUNX1T1_FUSION_HSC_DN	-1.94018	0	0.0199845	0.396
CHUNG_BLISTER_CYTOTOXICITY_DN	-1.93693	0	0.0201228	0.407
ALTEMEIER_RESPONSE_TO_LPS_WITH_MECHANICAL_VENTILATION	-1.93521	0	0.0199979	0.417
TIEN_INTESTINE_PROBIOTICS_6HR_UP	-1.91875	0	0.0251016	0.499
GOBP_SUPEROXIDE_ANION_GENERATION	-1.90935	0	0.121191	0.74
TORCHIA_TARGETS_OF_EWSR1_FLI1_FUSION_TOP20_DN	-1.89678	0	0.0335181	0.607
HP_IMPAIRED_ANTIGEN_SPECIFIC_RESPONSE	-1.89676	0	0.136322	0.81
PID_AMB2_NEUTROPHILS_PATHWAY	-1.8963	0.00164474	0.0329257	0.61
GOCC_AZUROPHIL_GRANULE	-1.89397	0	0.133047	0.826
HP_SEPSIS	-1.89321	0	0.125807	0.828
GOBP_REGULATION_OF_VASCULOGENESIS	-1.88933	0.00181488	0.124726	0.846
RUTELLA_RESPONSE_TO_CSF2RB_AND_IL4_DN	-1.88922	0	0.0351772	0.642
FARMER_BREAST_CANCER_CLUSTER_4	-1.88684	0	0.0353464	0.656
HP_INCREASED_BLOOD_UREA_NITROGEN	-1.88621	0	0.124533	0.86
GROSS_HYPOXIA_VIA_ELK3_AND_HIF1A_UP	-1.88588	0	0.0349102	0.659
YANG_BREAST_CANCER_ESR1_LASER_DN	-1.87947	0.0017094	0.0376211	0.693
WILENSKY_RESPONSE_TO_DARAPLADIB	-1.8788	0.00185185	0.0369716	0.694
REACTOME_COMPLEMENT_CASCADE	-1.87742	0	0.036732	0.705
HORTON_SREBF_TARGETS	-1.87535	0.00364299	0.0372438	0.722
HP_ABNORMAL_URINARY_COLOR	-1.87442	0.00175439	0.140105	0.902
GOCC_FICOLIN_1_RICH_GRANULE	-1.87393	0	0.133961	0.906
WP_CHOLESTEROL_BIOSYNTHESIS_PATHWAY	-1.87204	0.00193424	0.0377023	0.736
VERHAAK_AML_WITH_NPM1_MUTATED_UP	-1.86844	0	0.0387142	0.75
RAMALHO_STEMNESS_DN	-1.86395	0	0.0401113	0.768
KHETCHOUMIAN_TRIM24_TARGETS_UP	-1.85731	0	0.0429313	0.803
MISHRA_CARCINOMA_ASSOCIATED_FIBROBLAST_UP	-1.85654	0	0.0423936	0.809
GOBP_CHRONIC_INFLAMMATORY_RESPONSE	-1.85395	0.00369004	0.169314	0.954
BHAT_ESR1_TARGETS_VIA_AKT1_DN	-1.85317	0	0.0437483	0.823
GALINDO_IMMUNE_RESPONSE_TO_ENTEROTOXIN	-1.85091	0	0.0439501	0.827
WP_TRIACYLGLYCERIDE_SYNTHESIS	-1.85043	0	0.0436158	0.829
WP_AMPLIFICATION_AND_EXPANSION_OF_ONCOGENIC_PATHWAYS_AS_METASTATIC_TRAITS	-1.85033	0	0.0428002	0.829
GOBP_LONG_CHAIN_FATTY_ACYL_COA_METABOLIC_PROCESS	-1.8493	0	0.172855	0.965
GOBP_REGULATION_OF_SPINDLE_ORGANIZATION	-1.84741	0.00167785	0.16911	0.968
BLANCO_MELO_COVID19_SARS_COV_2_POS_PATIENT_LUNG_TISSUE_UP	-1.8465	0	0.0443493	0.85
SHIN_B_CELL_LYMPHOMA_CLUSTER_5	-1.84576	0	0.0440967	0.854
HP_SHOULDER_DISLOCATION	-1.84333	0	0.172011	0.971
BROCKE_APOPTOSIS_REVERSED_BY_IL6	-1.84117	0	0.0458091	0.873
WENG_POR_TARGETS_LIVER_UP	-1.8411	0	0.0449911	0.873
GOBP_HUMORAL_IMMUNE_RESPONSE_MEDIATED_BY_CIRCULATING_IMMUNOGLOBULIN	-1.84045	0.00162338	0.171179	0.972
GOBP_LYMPHOCYTE_ACTIVATION_INVOLVED_IN_IMMUNE_RESPONSE	-1.83798	0	0.169773	0.975
GOCC_FICOLIN_1_RICH_GRANULE_LUMEN	-1.83662	0	0.165731	0.978
MALTA_CURATED_STEMNESS_MARKERS	-1.83628	0	0.0470322	0.884
VALK_AML_CLUSTER_15	-1.83442	0	0.0472354	0.885
WP_COMPLEMENT_SYSTEM	-1.83438	0	0.0464763	0.885
REACTOME_CELL_SURFACE_INTERACTIONS_AT_THE_VASCULAR_WALL	-1.83306	0	0.046415	0.888
HP_HEMOLYTIC_ANEMIA	-1.82786	0	0.180696	0.989
WP_MICROGLIA_PATHOGEN_PHAGOCYTOSIS_PATHWAY	-1.82489	0.00163934	0.0512704	0.917
HUANG_FOXA2_TARGETS_DN	-1.82347	0.00333333	0.0515095	0.92
PID_IL6_7_PATHWAY	-1.8156	0.00169205	0.0563064	0.943
MATTHEWS_SKIN_CARCINOGENESIS_VIA_JUN	-1.81516	0	0.0557693	0.943
FLECHNER_BIOPSY_KIDNEY_TRANSPLANT_REJECTED_VS_OK_UP	-1.81445	0.00158983	0.0554925	0.946
VERHAAK_GLIOBLASTOMA_MESENCHYMAL	-1.81352	0	0.0553738	0.951
REACTOME_IMMUNOREGULATORY_INTERACTIONS_BETWEEN_A_LYMPHOID_AND_A_NON_LYMPHOID_CELL	-1.8129	0.00165289	0.0548775	0.951
HP_GINGIVITIS	-1.81282	0.00175439	0.211077	0.995
NAKAYAMA_FRA2_TARGETS	-1.81154	0	0.0550976	0.954
PID_PI3KCI_PATHWAY	-1.80957	0	0.0554721	0.956
GOCC_AZUROPHIL_GRANULE_MEMBRANE	-1.80927	0.00163132	0.213664	0.996
TONKS_TARGETS_OF_RUNX1_RUNX1T1_FUSION_GRANULOCYTE_DN	-1.80826	0	0.0555204	0.957
KLEIN_PRIMARY_EFFUSION_LYMPHOMA_DN	-1.80728	0	0.0554621	0.959
FARMER_BREAST_CANCER_CLUSTER_1	-1.80604	0.00166667	0.0554227	0.959
GOCC_TERTIARY_GRANULE_LUMEN	-1.80518	0	0.217275	0.997
HP_SKIN_RASH	-1.80507	0	0.210438	0.997
GOBP_REGULATION_OF_RECEPTOR_BINDING	-1.80369	0.00194553	0.207519	0.998
MCDOWELL_ACUTE_LUNG_INJURY_UP	-1.80355	0.00169205	0.0565271	0.969
QUINTENS_EMBRYONIC_BRAIN_RESPONSE_TO_IR	-1.80328	0	0.0559945	0.969
SCHMIDT_POR_TARGETS_IN_LIMB_BUD_UP	-1.79787	0	0.0592097	0.976
GOBP_LEUKOCYTE_ADHESION_TO_VASCULAR_ENDOTHELIAL_CELL	-1.79774	0.00336134	0.215919	0.999
BEIER_GLIOMA_STEM_CELL_UP	-1.79733	0.00488599	0.0586883	0.976
LIN_TUMOR_ESCAPE_FROM_IMMUNE_ATTACK	-1.79607	0.00179211	0.0588001	0.977
SAKAI_CHRONIC_HEPATITIS_VS_LIVER_CANCER_UP	-1.78996	0	0.0629901	0.98
GOCC_BLOOD_MICROPARTICLE	-1.78974	0	0.230961	1
HP_UNUSUAL_INFECTION_BY_ANATOMICAL_SITE	-1.7897	0	0.224392	1
HP_AGAMMAGLOBULINEMIA	-1.78777	0.00176991	0.22371	1
GOBP_FATTY_ACYL_COA_METABOLIC_PROCESS	-1.78551	0.00332226	0.223696	1
REACTOME_ANTIGEN_ACTIVATES_B_CELL_RECEPTOR_BCR_LEADING_TO_GENERATION_OF_SECOND_MESSENGERS	-1.78221	0	0.0683697	0.984
KEGG_ALDOSTERONE_REGULATED_SODIUM_REABSORPTION	-1.78171	0.00344234	0.0678058	0.985
WP_CHOLESTEROL_METABOLISM_WITH_BLOCH_AND_KANDUTSCHRUSSELL_PATHWAYS	-1.78036	0	0.0681912	0.987
GOBP_NEGATIVE_REGULATION_OF_MACROPHAGE_ACTIVATION	-1.7799	0.00579151	0.231988	1
HP_COMBINED_IMMUNODEFICIENCY	-1.77984	0	0.226176	1
HP_ABNORMALITY_OF_COMPLEMENT_SYSTEM	-1.7786	0.00178891	0.224006	1
GOBP_STEROL_BIOSYNTHETIC_PROCESS	-1.77737	0	0.22238	1
HP_ABNORMAL_PARANASAL_SINUS_MORPHOLOGY	-1.77727	0	0.217288	1
PID_FGF_PATHWAY	-1.77517	0	0.071562	0.989
KEGG_LEUKOCYTE_TRANSENDOTHELIAL_MIGRATION	-1.77453	0	0.0712447	0.99
KEGG_ETHER_LIPID_METABOLISM	-1.77397	0.00174825	0.0707744	0.99
GOBP_CELLULAR_EXTRAVASATION	-1.77372	0.00170648	0.222002	1
GOMF_ACYLGLYCEROL_O_ACYLTRANSFERASE_ACTIVITY	-1.77282	0.00357143	0.219152	1
KANG_AR_TARGETS_DN	-1.77233	0.00187617	0.0713966	0.99
HP_RECURRENT_BACTERIAL_INFECTIONS	-1.77231	0	0.215606	1
DANG_REGULATED_BY_MYC_DN	-1.77066	0	0.0719317	0.991
HP_ABNORMALITY_OF_NEUTROPHIL_PHYSIOLOGY	-1.76997	0.0018797	0.216463	1
HP_RED_EYE	-1.76854	0.00163399	0.215681	1
WP_EXTRACELLULAR_VESICLES_IN_THE_CROSSTALK_OF_CARDIAC_CELLS	-1.76806	0.00171821	0.0733272	0.992
GROSS_HYPOXIA_VIA_ELK3_DN	-1.76749	0	0.0728835	0.993
GOBP_EXTRACELLULAR_MATRIX_DISASSEMBLY	-1.76716	0.0015674	0.214999	1
GOBP_THYMOCYTE_APOPTOTIC_PROCESS	-1.7638	0.00188324	0.219097	1
GOBP_POSITIVE_REGULATION_OF_MYELOID_LEUKOCYTE_MEDIATED_IMMUNITY	-1.76124	0.00536673	0.221248	1
LANDIS_ERBB2_BREAST_PRENEOPLASTIC_DN	-1.76105	0	0.0772191	0.998
GOBP_NEUTROPHIL_HOMEOSTASIS	-1.75853	0.00915751	0.224354	1
BURTON_ADIPOGENESIS_PEAK_AT_2HR	-1.75837	0.00666667	0.0790502	0.998
KIM_GERMINAL_CENTER_T_HELPER_UP	-1.75819	0	0.0783164	0.998
RUTELLA_RESPONSE_TO_HGF_VS_CSF2RB_AND_IL4_UP	-1.75732	0	0.0782499	0.998
REACTOME_SYNTHESIS_OF_VERY_LONG_CHAIN_FATTY_ACYL_COAS	-1.75652	0.00355872	0.0782097	0.998
TIEN_INTESTINE_PROBIOTICS_2HR_DN	-1.7541	0.00154799	0.0795665	0.999
HALMOS_CEBPA_TARGETS_DN	-1.75326	0.00171527	0.0794863	0.999
GOCC_COPI_COATED_VESICLE_MEMBRANE	-1.75211	0.00185185	0.236672	1
GOBP_REGULATION_OF_LEUKOCYTE_ADHESION_TO_VASCULAR_ENDOTHELIAL_CELL	-1.7521	0.00677966	0.232267	1
GOMF_ACID_THIOL_LIGASE_ACTIVITY	-1.7504	0.00177305	0.233163	1
GOBP_T_CELL_DIFFERENTIATION_INVOLVED_IN_IMMUNE_RESPONSE	-1.748	0	0.234976	1
YAO_TEMPORAL_RESPONSE_TO_PROGESTERONE_CLUSTER_0	-1.7476	0	0.0842811	0.999
GOBP_CELL_ACTIVATION_INVOLVED_IN_IMMUNE_RESPONSE	-1.74735	0	0.232299	1
GOCC_PODOSOME	-1.745	0.00178571	0.234158	1
CHIANG_LIVER_CANCER_SUBCLASS_CTNNB1_DN	-1.74485	0	0.0861486	0.999
GOBP_B_CELL_DIFFERENTIATION	-1.73847	0	0.248425	1
WINZEN_DEGRADED_VIA_KHSRP	-1.73783	0	0.0922088	1
STEARMAN_LUNG_CANCER_EARLY_VS_LATE_DN	-1.7376	0	0.0914622	1
RUTELLA_RESPONSE_TO_HGF_UP	-1.73334	0	0.0949016	1
WOOD_EBV_EBNA1_TARGETS_UP	-1.73128	0	0.0958658	1
VALK_AML_CLUSTER_5	-1.72978	0.00736648	0.0965906	1
WP_STEROL_REGULATORY_ELEMENTBINDING_PROTEINS_SREBP_SIGNALING	-1.72784	0	0.0979234	1
SESTO_RESPONSE_TO_UV_C7	-1.72546	0.00166389	0.0996139	1
RHEIN_ALL_GLUCOCORTICOID_THERAPY_UP	-1.72523	0.00163132	0.0989344	1
DUTERTRE_ESTRADIOL_RESPONSE_6HR_DN	-1.72243	0	0.101086	1
HADDAD_B_LYMPHOCYTE_PROGENITOR	-1.72188	0	0.100702	1
LEI_HOXC8_TARGETS_DN	-1.72121	0.00759013	0.100529	1
DASU_IL6_SIGNALING_SCAR_DN	-1.72047	0.00729927	0.10085	1
KEGG_HISTIDINE_METABOLISM	-1.72031	0.00551471	0.1001	1
WATANABE_RECTAL_CANCER_RADIOTHERAPY_RESPONSIVE_DN	-1.71869	0	0.101252	1
BUCKANOVICH_T_LYMPHOCYTE_HOMING_ON_TUMOR_UP	-1.71783	0.00540541	0.101221	1
MOREIRA_RESPONSE_TO_TSA_UP	-1.71402	0.00526316	0.104523	1
MARSHALL_VIRAL_INFECTION_RESPONSE_DN	-1.71134	0.00956938	0.106847	1
HOFFMANN_SMALL_PRE_BII_TO_IMMATURE_B_LYMPHOCYTE_DN	-1.70887	0.00705467	0.108555	1
THUM_SYSTOLIC_HEART_FAILURE_UP	-1.70881	0	0.10765	1
GREENBAUM_E2A_TARGETS_DN	-1.70772	0.00919118	0.108037	1
HOUSTIS_ROS	-1.7071	0.00679117	0.107785	1
GROSS_HYPOXIA_VIA_HIF1A_DN	-1.70688	0	0.107126	1
LEE_DIFFERENTIATING_T_LYMPHOCYTE	-1.70534	0	0.108039	1
MIKKELSEN_MCV6_LCP_WITH_H3K4ME3	-1.70427	0	0.10844	1
PAPASPYRIDONOS_UNSTABLE_ATEROSCLEROTIC_PLAQUE_UP	-1.70271	0.00169205	0.109597	1
OSADA_ASCL1_TARGETS_DN	-1.70194	0.0124334	0.109771	1
PACHER_TARGETS_OF_IGF1_AND_IGF2_UP	-1.70094	0.00515464	0.109923	1
GOLDRATH_IMMUNE_MEMORY	-1.69899	0.00324149	0.111283	1
SWEET_LUNG_CANCER_KRAS_UP	-1.6977	0	0.111808	1
KOBAYASHI_EGFR_SIGNALING_24HR_UP	-1.69737	0.00468019	0.111285	1
HALLMARK_KRAS_SIGNALING_UP	-1.69729	0.00144509	0.0395995	0.031
COATES_MACROPHAGE_M1_VS_M2_DN	-1.69701	0.00163666	0.110797	1
RICKMAN_TUMOR_DIFFERENTIATED_MODERATELY_VS_POORLY_UP	-1.69689	0	0.11009	1
REACTOME_REGULATION_OF_SIGNALING_BY_CBL	-1.69649	0.00516351	0.109695	1
DUTERTRE_ESTRADIOL_RESPONSE_24HR_DN	-1.69437	0	0.111296	1
MARKEY_RB1_ACUTE_LOF_DN	-1.69415	0	0.110741	1
SIMBULAN_UV_RESPONSE_NORMAL_DN	-1.68919	0.0108893	0.115178	1
WP_INFLUENCE_OF_LAMINOPATHIES_ON_WNT_SIGNALING	-1.68906	0.00704225	0.114456	1
JI_RESPONSE_TO_FSH_UP	-1.68788	0.00166389	0.114868	1
HELLER_SILENCED_BY_METHYLATION_DN	-1.68762	0.0031348	0.114284	1
BILBAN_B_CLL_LPL_UP	-1.68758	0	0.113503	1
KEGG_PRIMARY_IMMUNODEFICIENCY	-1.68535	0.00337268	0.115313	1
GHANDHI_BYSTANDER_IRRADIATION_UP	-1.68278	0.00165017	0.117625	1
LU_IL4_SIGNALING	-1.68265	0	0.116925	1
GARGALOVIC_RESPONSE_TO_OXIDIZED_PHOSPHOLIPIDS_YELLOW_UP	-1.68187	0.00359712	0.116904	1
BILBAN_B_CLL_LPL_DN	-1.68121	0.00343053	0.116847	1
REACTOME_CHOLESTEROL_BIOSYNTHESIS	-1.68114	0.00548446	0.116235	1
YANG_BREAST_CANCER_ESR1_BULK_DN	-1.68057	0.00718133	0.116108	1
NAKAYAMA_SOFT_TISSUE_TUMORS_PCA1_UP	-1.68046	0.00162866	0.11545	1
WILSON_PROTEASES_AT_TUMOR_BONE_INTERFACE_UP	-1.67995	0.00886525	0.115178	1
PID_GLYPICAN_1PATHWAY	-1.6781	0.00702988	0.116708	1
GERY_CEBP_TARGETS	-1.6768	0	0.117383	1
ZHAN_MULTIPLE_MYELOMA_CD1_VS_CD2_DN	-1.67654	0.00676819	0.116922	1
MAINA_VHL_TARGETS_DN	-1.67624	0.0152381	0.11655	1
VILIMAS_NOTCH1_TARGETS_DN	-1.67343	0.00166667	0.119255	1
LIU_TARGETS_OF_VMYB_VS_CMYB_DN	-1.67255	0.0138408	0.119574	1
TSUNODA_CISPLATIN_RESISTANCE_DN	-1.66895	0.0085034	0.123294	1
JECHLINGER_EPITHELIAL_TO_MESENCHYMAL_TRANSITION_DN	-1.66874	0	0.122772	1
LANDIS_BREAST_CANCER_PROGRESSION_UP	-1.66767	0.00683761	0.123147	1
GERHOLD_ADIPOGENESIS_DN	-1.66465	0	0.126197	1
NUMATA_CSF3_SIGNALING_VIA_STAT3	-1.66439	0.00881834	0.125704	1
HALLMARK_TNFA_SIGNALING_VIA_NFKB	-1.66428	0	0.0313758	0.049
LENAOUR_DENDRITIC_CELL_MATURATION_DN	-1.66398	0.00145985	0.125335	1
REACTOME_ACTIVATION_OF_MATRIX_METALLOPROTEINASES	-1.66385	0.0106195	0.124669	1
ZHAN_LATE_DIFFERENTIATION_GENES_DN	-1.66309	0.0185874	0.124898	1
GAL_LEUKEMIC_STEM_CELL_DN	-1.66293	0.0013986	0.124328	1
WP_FIBRIN_COMPLEMENT_RECEPTOR_3_SIGNALING_PATHWAY	-1.66184	0.003367	0.124806	1
CASORELLI_ACUTE_PROMYELOCYTIC_LEUKEMIA_UP	-1.66172	0.00152207	0.124206	1
ZHAN_MULTIPLE_MYELOMA_DN	-1.65862	0.0104348	0.127344	1
ROSS_AML_WITH_MLL_FUSIONS	-1.65817	0.00157978	0.127091	1
DEMAGALHAES_AGING_UP	-1.65791	0.00512821	0.126627	1
HALLMARK_INFLAMMATORY_RESPONSE	-1.65765	0	0.0237928	0.055
HOFFMANN_PRE_BI_TO_LARGE_PRE_BII_LYMPHOCYTE_DN	-1.65752	0	0.126389	1
SHIN_B_CELL_LYMPHOMA_CLUSTER_2	-1.65613	0.00844595	0.127369	1
KEGG_N_GLYCAN_BIOSYNTHESIS	-1.65533	0.0051458	0.127587	1
CHANGOLKAR_H2AFY_TARGETS_UP	-1.6538	0.00673401	0.128839	1
WEIGEL_OXIDATIVE_STRESS_BY_TBH_AND_H2O2	-1.6527	0.0140351	0.129368	1
NAGY_TFTC_COMPONENTS_HUMAN	-1.65117	0.0163934	0.130759	1
TAKEDA_TARGETS_OF_NUP98_HOXA9_FUSION_10D_DN	-1.65106	0	0.130174	1
ONDER_CDH1_TARGETS_3_UP	-1.64951	0.0144144	0.131362	1
MALONEY_RESPONSE_TO_17AAG_UP	-1.64906	0.00344234	0.131268	1
GAVIN_FOXP3_TARGETS_CLUSTER_P4	-1.64884	0.00312012	0.130856	1
LIU_VAV3_PROSTATE_CARCINOGENESIS_UP	-1.64802	0	0.13113	1
KANG_CISPLATIN_RESISTANCE_UP	-1.64777	0.0179533	0.130703	1
MCBRYAN_PUBERTAL_BREAST_3_4WK_UP	-1.6462	0	0.132148	1
BROWNE_HCMV_INFECTION_14HR_UP	-1.64572	0.00147929	0.13204	1
ICHIBA_GRAFT_VERSUS_HOST_DISEASE_35D_UP	-1.64536	0.00291545	0.131736	1
HELLEBREKERS_SILENCED_DURING_TUMOR_ANGIOGENESIS	-1.64474	0	0.131811	1
FINETTI_BREAST_CANCER_KINOME_GREEN	-1.64394	0.0126582	0.132087	1
HE_PTEN_TARGETS_UP	-1.64281	0.0225564	0.132793	1
PHESSE_TARGETS_OF_APC_AND_MBD2_UP	-1.6394	0.018315	0.136652	1
LANDIS_ERBB2_BREAST_TUMORS_324_DN	-1.63773	0	0.1381	1
OSWALD_HEMATOPOIETIC_STEM_CELL_IN_COLLAGEN_GEL_DN	-1.63742	0	0.137774	1
HALLMARK_IL2_STAT5_SIGNALING	-1.63716	0	0.0230647	0.07
PID_DELTA_NP63_PATHWAY	-1.63714	0.00986842	0.137387	1
LU_TUMOR_VASCULATURE_UP	-1.63694	0.0193322	0.136899	1
HUMMERICH_SKIN_CANCER_PROGRESSION_UP	-1.63687	0.00155521	0.136295	1
VERHAAK_GLIOBLASTOMA_NEURAL	-1.63566	0	0.137176	1
GAVIN_FOXP3_TARGETS_CLUSTER_T4	-1.63502	0.0015748	0.13729	1
TARTE_PLASMA_CELL_VS_PLASMABLAST_UP	-1.63162	0	0.141454	1
CHEN_LVAD_SUPPORT_OF_FAILING_HEART_DN	-1.62985	0.0134003	0.143221	1
ZHOU_TNF_SIGNALING_4HR	-1.6297	0.00814332	0.142687	1
HALLMARK_COMPLEMENT	-1.6281	0	0.0194646	0.074
CUI_TCF21_TARGETS_DN	-1.6279	0.0105079	0.144455	1
BLANCO_MELO_BETA_INTERFERON_TREATED_BRONCHIAL_EPITHELIAL_CELLS_UP	-1.62695	0	0.145054	1
CROONQUIST_NRAS_SIGNALING_UP	-1.62668	0.015873	0.144575	1
WILCOX_RESPONSE_TO_PROGESTERONE_UP	-1.62565	0.00149701	0.145273	1
VARELA_ZMPSTE24_TARGETS_DN	-1.62529	0.00329489	0.144957	1
BOQUEST_STEM_CELL_UP	-1.62487	0	0.144874	1
POOLA_INVASIVE_BREAST_CANCER_UP	-1.62467	0	0.144387	1
LU_EZH2_TARGETS_DN	-1.62373	0	0.144909	1
TAKEDA_TARGETS_OF_NUP98_HOXA9_FUSION_16D_DN	-1.62343	0.00153846	0.144613	1
ZHENG_IL22_SIGNALING_UP	-1.62253	0.00330579	0.145187	1
HOSHIDA_LIVER_CANCER_LATE_RECURRENCE_UP	-1.62204	0.00857633	0.145159	1
KYNG_DNA_DAMAGE_BY_UV	-1.62204	0.00834725	0.144457	1
PEDERSEN_METASTASIS_BY_ERBB2_ISOFORM_1	-1.62183	0.0133333	0.14408	1
WENG_POR_DOSAGE	-1.62151	0.0159574	0.143812	1
NADERI_BREAST_CANCER_PROGNOSIS_DN	-1.62133	0.0209059	0.143337	1
PID_UPA_UPAR_PATHWAY	-1.62065	0.0100503	0.143586	1
CHEOK_RESPONSE_TO_HD_MTX_UP	-1.62013	0.00883392	0.14367	1
WIERENGA_STAT5A_TARGETS_GROUP2	-1.61757	0.0118044	0.146626	1
BOYLAN_MULTIPLE_MYELOMA_PCA3_UP	-1.61738	0	0.146215	1
PID_INTEGRIN1_PATHWAY	-1.61565	0.00947867	0.147954	1
PID_P38_ALPHA_BETA_PATHWAY	-1.61541	0.0157343	0.147609	1
IGLESIAS_E2F_TARGETS_UP	-1.61483	0	0.147668	1
HOSHIDA_LIVER_CANCER_SUBCLASS_S1	-1.61462	0	0.147316	1
GOLDRATH_ANTIGEN_RESPONSE	-1.61327	0	0.148442	1
GARGALOVIC_RESPONSE_TO_OXIDIZED_PHOSPHOLIPIDS_BLUE_UP	-1.61247	0.00148588	0.148848	1
ELVIDGE_HYPOXIA_BY_DMOG_DN	-1.61126	0.0066335	0.149968	1
GENTILE_RESPONSE_CLUSTER_D3	-1.61117	0.00803858	0.149413	1
PHONG_TNF_RESPONSE_NOT_VIA_P38	-1.61062	0	0.149544	1
TORCHIA_TARGETS_OF_EWSR1_FLI1_FUSION_DN	-1.60982	0	0.149898	1
BYSTROEM_CORRELATED_WITH_IL5_DN	-1.60978	0.00162338	0.14928	1
LI_WILMS_TUMOR_VS_FETAL_KIDNEY_2_UP	-1.6097	0.0252951	0.148734	1
WP_OXIDATIVE_STRESS_RESPONSE	-1.60957	0.011925	0.14824	1
LEE_LIVER_CANCER_MYC_UP	-1.60929	0.00956938	0.147907	1
WEST_ADRENOCORTICAL_CARCINOMA_VS_ADENOMA_UP	-1.6092	0.0253623	0.147384	1
HALLMARK_HEME_METABOLISM	-1.60905	0	0.0211212	0.097
KANG_DOXORUBICIN_RESISTANCE_DN	-1.60783	0.035316	0.148498	1
PASQUALUCCI_LYMPHOMA_BY_GC_STAGE_DN	-1.60768	0	0.148104	1
RODRIGUES_DCC_TARGETS_DN	-1.60393	0	0.152491	1
PID_INTEGRIN_A4B1_PATHWAY	-1.60241	0.0180624	0.153953	1
BRUECKNER_TARGETS_OF_MIRLET7A3_DN	-1.60161	0.00486224	0.154389	1
WANG_RESPONSE_TO_ANDROGEN_UP	-1.60124	0.0259965	0.154154	1
REACTOME_ROLE_OF_PHOSPHOLIPIDS_IN_PHAGOCYTOSIS	-1.6012	0.0107143	0.153531	1
URS_ADIPOCYTE_DIFFERENTIATION_DN	-1.60097	0.0249554	0.153199	1
ZHAN_MULTIPLE_MYELOMA_CD2_UP	-1.60093	0.00831947	0.152617	1
VERHAAK_AML_WITH_NPM1_MUTATED_DN	-1.59934	0	0.154189	1
MARTIN_NFKB_TARGETS_UP	-1.59908	0.0191638	0.153893	1
SERVITJA_ISLET_HNF1A_TARGETS_UP	-1.59853	0	0.154001	1
WP_ANGIOTENSIN_II_RECEPTOR_TYPE_1_PATHWAY	-1.59841	0.028169	0.153577	1
REACTOME_NEGATIVE_REGULATION_OF_THE_PI3K_AKT_NETWORK	-1.59809	0.00458015	0.153348	1
ABE_VEGFA_TARGETS_30MIN	-1.59684	0.0140845	0.154545	1
WP_TRANSCRIPTION_FACTOR_REGULATION_IN_ADIPOGENESIS	-1.59674	0.0155979	0.154079	1
CHIARADONNA_NEOPLASTIC_TRANSFORMATION_KRAS_UP	-1.59657	0.00144718	0.153667	1
PASQUALUCCI_LYMPHOMA_BY_GC_STAGE_UP	-1.59634	0	0.153307	1
GAVIN_PDE3B_TARGETS	-1.59594	0.0218579	0.153257	1
CHIARADONNA_NEOPLASTIC_TRANSFORMATION_KRAS_CDC25_DN	-1.59589	0.00505902	0.152695	1
WEINMANN_ADAPTATION_TO_HYPOXIA_UP	-1.59584	0.0251347	0.152168	1
REACTOME_COPII_MEDIATED_VESICLE_TRANSPORT	-1.59573	0.00848896	0.151688	1
REACTOME_INTERLEUKIN_7_SIGNALING	-1.5951	0.0188356	0.151863	1
BERENJENO_TRANSFORMED_BY_RHOA_REVERSIBLY_DN	-1.59468	0.0125899	0.151804	1
TAVOR_CEBPA_TARGETS_UP	-1.59405	0.010084	0.152142	1
HOWLIN_PUBERTAL_MAMMARY_GLAND	-1.59391	0.005	0.151728	1
TSAI_RESPONSE_TO_RADIATION_THERAPY	-1.59346	0.0210896	0.151757	1
MARTIN_VIRAL_GPCR_SIGNALING_UP	-1.59289	0.00320513	0.151957	1
BOYLAN_MULTIPLE_MYELOMA_C_CLUSTER_DN	-1.59131	0.0154905	0.15353	1
WP_PARKINSONS_DISEASE_PATHWAY	-1.59055	0.0215232	0.153913	1
WP_APOPTOSISRELATED_NETWORK_DUE_TO_ALTERED_NOTCH3_IN_OVARIAN_CANCER	-1.5904	0.01	0.153542	1
VANASSE_BCL2_TARGETS_DN	-1.5899	0.0135823	0.153601	1
WP_OVERLAP_BETWEEN_SIGNAL_TRANSDUCTION_PATHWAYS_CONTRIBUTING_TO_LMNA_LAMINOPATHIES	-1.58869	0.00494234	0.154636	1
BERENJENO_TRANSFORMED_BY_RHOA_FOREVER_DN	-1.58869	0.0176991	0.154053	1
STEGER_ADIPOGENESIS_UP	-1.58779	0.0228873	0.154835	1
CREIGHTON_ENDOCRINE_THERAPY_RESISTANCE_5	-1.58714	0	0.15516	1
KUMAR_TARGETS_OF_MLL_AF9_FUSION	-1.58621	0	0.155749	1
YAN_ESCAPE_FROM_ANOIKIS	-1.58604	0.0127737	0.155399	1
LIN_NPAS4_TARGETS_DN	-1.58575	0.00638978	0.155222	1
BOYLAN_MULTIPLE_MYELOMA_PCA3_DN	-1.5849	0.00638978	0.155792	1
CHESLER_BRAIN_HIGHEST_GENETIC_VARIANCE	-1.58462	0.0120482	0.155555	1
WP_CELL_MIGRATION_AND_INVASION_THROUGH_P75NTR	-1.58357	0.0161002	0.156346	1
KEGG_TOLL_LIKE_RECEPTOR_SIGNALING_PATHWAY	-1.58306	0.00157978	0.156476	1
MARKEY_RB1_CHRONIC_LOF_DN	-1.58238	0.00309119	0.156939	1
ODONNELL_TARGETS_OF_MYC_AND_TFRC_UP	-1.58176	0.00171233	0.157225	1
WP_PHOTODYNAMIC_THERAPYINDUCED_NFE2L2_NRF2_SURVIVAL_SIGNALING	-1.58158	0.0178571	0.156947	1
ROSS_ACUTE_MYELOID_LEUKEMIA_CBF	-1.58113	0.00805153	0.156976	1
KIM_WT1_TARGETS_12HR_UP	-1.58054	0.00289436	0.157182	1
ZHENG_FOXP3_TARGETS_IN_THYMUS_UP	-1.57933	0	0.158481	1
ABBUD_LIF_SIGNALING_1_UP	-1.57672	0.0204082	0.161622	1
WIERENGA_STAT5A_TARGETS_UP	-1.57651	0.00141643	0.161341	1
HOOI_ST7_TARGETS_DN	-1.57599	0.00155039	0.161503	1
HOEGERKORP_CD44_TARGETS_DIRECT_UP	-1.5759	0.0241636	0.161039	1
KASLER_HDAC7_TARGETS_1_DN	-1.57482	0.0289855	0.162122	1
MORI_MATURE_B_LYMPHOCYTE_DN	-1.57438	0.00323102	0.162246	1
REACTOME_INITIAL_TRIGGERING_OF_COMPLEMENT	-1.57422	0.0190311	0.16193	1
VALK_AML_WITH_CEBPA	-1.57304	0.0171821	0.163005	1
CHIARADONNA_NEOPLASTIC_TRANSFORMATION_KRAS_DN	-1.57068	0	0.165972	1
JINESH_BLEBBISHIELD_TRANSFORMED_STEM_CELL_SPHERES_UP	-1.56842	0.00596125	0.168847	1
GENTILE_UV_RESPONSE_CLUSTER_D2	-1.56835	0.0220183	0.168382	1
GUENTHER_GROWTH_SPHERICAL_VS_ADHERENT_DN	-1.56811	0.026643	0.168113	1
MORI_SMALL_PRE_BII_LYMPHOCYTE_DN	-1.56761	0.00996678	0.168305	1
CAIRO_LIVER_DEVELOPMENT_DN	-1.56758	0.00139665	0.16778	1
WP_WHITE_FAT_CELL_DIFFERENTIATION	-1.56727	0.0173611	0.167616	1
REACTOME_REGULATION_OF_TP53_EXPRESSION_AND_DEGRADATION	-1.56707	0.0174216	0.167401	1
YAMAZAKI_TCEB3_TARGETS_DN	-1.56668	0	0.167389	1
PID_MYC_REPRESS_PATHWAY	-1.56594	0.0145396	0.167903	1
WP_TOLLLIKE_RECEPTOR_SIGNALING_PATHWAY	-1.56335	0.00809062	0.171107	1
REACTOME_SENSORY_PROCESSING_OF_SOUND_BY_OUTER_HAIR_CELLS_OF_THE_COCHLEA	-1.56297	0.00834725	0.171108	1
CHYLA_CBFA2T3_TARGETS_DN	-1.56265	0	0.171018	1
SWEET_KRAS_TARGETS_DN	-1.5615	0.0167224	0.172305	1
GARGALOVIC_RESPONSE_TO_OXIDIZED_PHOSPHOLIPIDS_CYAN_UP	-1.56144	0.045283	0.171806	1
WIEDERSCHAIN_TARGETS_OF_BMI1_AND_PCGF2	-1.56017	0.0146819	0.173092	1
GAUSSMANN_MLL_AF4_FUSION_TARGETS_G_DN	-1.5586	0.0181219	0.174966	1
SHIN_B_CELL_LYMPHOMA_CLUSTER_9	-1.55812	0.0354478	0.175018	1
REACTOME_CONSTITUTIVE_SIGNALING_BY_ABERRANT_PI3K_IN_CANCER	-1.55647	0.00478469	0.176755	1
WP_FATTY_ACID_BIOSYNTHESIS	-1.55647	0.0298246	0.176177	1
GROSS_HYPOXIA_VIA_ELK3_ONLY_UP	-1.55603	0.0176678	0.176257	1
KUROZUMI_RESPONSE_TO_ONCOCYTIC_VIRUS	-1.55581	0.0217391	0.176002	1
HOLLERN_ADENOMYOEPITHELIAL_BREAST_TUMOR	-1.55554	0.0380435	0.175837	1
WP_SPHINGOLIPID_METABOLISM_INTEGRATED_PATHWAY	-1.55538	0.027972	0.175506	1
WU_CELL_MIGRATION	-1.55378	0.0030349	0.177397	1
ONDER_CDH1_TARGETS_2_UP	-1.55363	0	0.177048	1
MCBRYAN_PUBERTAL_TGFB1_TARGETS_UP	-1.55301	0	0.17734	1
GENTILE_UV_HIGH_DOSE_DN	-1.55217	0	0.178142	1
WP_SPHINGOLIPID_METABOLISM_OVERVIEW	-1.55175	0.035316	0.178235	1
KANNAN_TP53_TARGETS_DN	-1.55162	0.0285205	0.177903	1
GAZDA_DIAMOND_BLACKFAN_ANEMIA_MYELOID_UP	-1.55139	0.0138889	0.177709	1
WP_PURINE_METABOLISM_AND_RELATED_DISORDERS	-1.55115	0.0333333	0.177485	1
KIM_MYCL1_AMPLIFICATION_TARGETS_DN	-1.5497	0.0393258	0.179142	1
TOOKER_GEMCITABINE_RESISTANCE_DN	-1.54916	0.0046225	0.179321	1
COATES_MACROPHAGE_M1_VS_M2_UP	-1.54887	0.00657895	0.179151	1
VALK_AML_CLUSTER_1	-1.54679	0.0230496	0.181765	1
IZADPANAH_STEM_CELL_ADIPOSE_VS_BONE_UP	-1.54677	0.0060241	0.181229	1
LEE_CALORIE_RESTRICTION_MUSCLE_DN	-1.54634	0.00822368	0.181384	1
WP_HYPOTHESIZED_PATHWAYS_IN_PATHOGENESIS_OF_CARDIOVASCULAR_DISEASE	-1.54623	0.0387324	0.180995	1
KYNG_WERNER_SYNDROM_DN	-1.54586	0.0307971	0.18098	1
DAUER_STAT3_TARGETS_UP	-1.54567	0.0186125	0.180685	1
REACTOME_RUNX2_REGULATES_OSTEOBLAST_DIFFERENTIATION	-1.54567	0.0278746	0.180137	1
WP_GLYCOSAMINOGLYCAN_DEGRADATION	-1.51652	0.0604915	0.197842	1
LU_TUMOR_ANGIOGENESIS_UP	-1.54483	0.0288809	0.180828	1
KEGG_GLYCOSPHINGOLIPID_BIOSYNTHESIS_LACTO_AND_NEOLACTO_SERIES	-1.54468	0.0233393	0.180529	1
JACKSON_DNMT1_TARGETS_UP	-1.54432	0.00170358	0.180468	1
BURTON_ADIPOGENESIS_PEAK_AT_0HR	-1.54395	0.016129	0.180529	1
WALLACE_PROSTATE_CANCER_RACE_UP	-1.54389	0.00139082	0.180093	1
LEE_RECENT_THYMIC_EMIGRANT	-1.54308	0	0.180816	1
REACTOME_METABOLISM_OF_PORPHYRINS	-1.5426	0.0285714	0.181054	1
ROSS_AML_WITH_AML1_ETO_FUSION	-1.54243	0.00996678	0.180698	1
REACTOME_DISEASES_ASSOCIATED_WITH_N_GLYCOSYLATION_OF_PROTEINS	-1.54117	0.0476191	0.18208	1
DELPUECH_FOXO3_TARGETS_UP	-1.54061	0.0138408	0.182409	1
WP_LEPTININSULIN_SIGNALING_OVERLAP	-1.53999	0.0371747	0.182871	1
XU_HGF_TARGETS_INDUCED_BY_AKT1_48HR_DN	-1.53771	0.0197842	0.185923	1
WANG_METHYLATED_IN_BREAST_CANCER	-1.53746	0.0220339	0.185737	1
MULLIGHAN_MLL_SIGNATURE_1_UP	-1.53719	0	0.185608	1
WP_FERROPTOSIS	-1.53671	0.0115702	0.185831	1
VILLANUEVA_LIVER_CANCER_KRT19_DN	-1.53605	0.0115894	0.186387	1
CLASPER_LYMPHATIC_VESSELS_DURING_METASTASIS_DN	-1.5358	0.0223368	0.186234	1
CHEOK_RESPONSE_TO_MERCAPTOPURINE_DN	-1.50248	0.0611511	0.211698	1
MAHAJAN_RESPONSE_TO_IL1A_DN	-1.53557	0.0113452	0.186081	1
DING_LUNG_CANCER_EXPRESSION_BY_COPY_NUMBER	-1.53519	0.00644122	0.186158	1
MARZEC_IL2_SIGNALING_DN	-1.53515	0.0299296	0.185687	1
PHONG_TNF_RESPONSE_VIA_P38_PARTIAL	-1.53416	0.00153374	0.186749	1
OSMAN_BLADDER_CANCER_UP	-1.53372	0.0013369	0.18686	1
DESERT_STEM_CELL_HEPATOCELLULAR_CARCINOMA_SUBCLASS_UP	-1.53305	0.00141243	0.187395	1
GOLUB_ALL_VS_AML_DN	-1.49642	0.0569395	0.218417	1
ROSS_AML_WITH_CBFB_MYH11_FUSION	-1.53268	0.0194805	0.187447	1
DELYS_THYROID_CANCER_UP	-1.53235	0	0.187421	1
RODWELL_AGING_KIDNEY_NO_BLOOD_UP	-1.53226	0	0.186999	1
JECHLINGER_EPITHELIAL_TO_MESENCHYMAL_TRANSITION_UP	-1.53215	0.00947867	0.186658	1
ZHANG_RESPONSE_TO_IKK_INHIBITOR_AND_TNF_UP	-1.53211	0	0.186189	1
BERENJENO_TRANSFORMED_BY_RHOA_FOREVER_UP	-1.53109	0.0161002	0.187175	1
TSENG_IRS1_TARGETS_UP	-1.53038	0.00465116	0.187721	1
WANG_IMMORTALIZED_BY_HOXA9_AND_MEIS1_DN	-1.52965	0.0240964	0.188325	1
WP_SREBF_AND_MIR33_IN_CHOLESTEROL_AND_LIPID_HOMEOSTASIS	-1.52944	0.0436364	0.188129	1
WOTTON_RUNX_TARGETS_UP	-1.49112	0.0531136	0.222316	1
VALK_AML_WITH_FLT3_ITD	-1.5272	0.0179153	0.190952	1
WP_PHOTODYNAMIC_THERAPYINDUCED_AP1_SURVIVAL_SIGNALING	-1.52709	0.0137457	0.190613	1
REACTOME_FCGR_ACTIVATION	-1.52698	0.030303	0.190263	1
NOUSHMEHR_GBM_SILENCED_BY_METHYLATION	-1.52687	0.0207668	0.189929	1
WP_OREXIN_RECEPTOR_PATHWAY	-1.52596	0.00439239	0.190924	1
MATSUDA_NATURAL_KILLER_DIFFERENTIATION	-1.52582	0.00123001	0.190607	1
HAHTOLA_MYCOSIS_FUNGOIDES_SKIN_UP	-1.52577	0.00146413	0.190177	1
GARGALOVIC_RESPONSE_TO_OXIDIZED_PHOSPHOLIPIDS_BROWN_UP	-1.52572	0.0477941	0.189727	1
CADWELL_ATG16L1_TARGETS_DN	-1.52544	0.0194489	0.189667	1
MIKKELSEN_MEF_LCP_WITH_H3K4ME3	-1.52391	0.00434783	0.191377	1
SWEET_KRAS_ONCOGENIC_SIGNATURE	-1.52285	0.00780031	0.192549	1
KEGG_STEROID_BIOSYNTHESIS	-1.52285	0.0415879	0.192035	1
ONO_AML1_TARGETS_DN	-1.52146	0.0259516	0.193777	1
TURASHVILI_BREAST_DUCTAL_CARCINOMA_VS_DUCTAL_NORMAL_UP	-1.5203	0.0202703	0.194951	1
WOTTON_RUNX_TARGETS_DN	-1.51941	0.0362319	0.195884	1
CHIARADONNA_NEOPLASTIC_TRANSFORMATION_CDC25_DN	-1.51905	0.00293686	0.195961	1
WP_GLYCEROLIPIDS_AND_GLYCEROPHOSPHOLIPIDS	-1.51887	0.027972	0.195672	1
HALLMARK_REACTIVE_OXYGEN_SPECIES_PATHWAY	-1.51794	0.0151771	0.0423355	0.209
BENNETT_SYSTEMIC_LUPUS_ERYTHEMATOSUS	-1.48017	0.0510204	0.231821	1
GABRIELY_MIR21_TARGETS	-1.51791	0	0.196607	1
RODWELL_AGING_KIDNEY_UP	-1.51733	0	0.197073	1
GARGALOVIC_RESPONSE_TO_OXIDIZED_PHOSPHOLIPIDS_MAGENTA_UP	-1.51532	0.0327586	0.199256	1
KUROZUMI_RESPONSE_TO_ONCOCYTIC_VIRUS_AND_CYCLIC_RGD	-1.51391	0.0391061	0.201054	1
KIM_GLIS2_TARGETS_UP	-1.5136	0.0203762	0.201011	1
MORI_PLASMA_CELL_UP	-1.51203	0.0115702	0.203102	1
FONTAINE_PAPILLARY_THYROID_CARCINOMA_DN	-1.50934	0.0130081	0.207037	1
ZWANG_EGF_PERSISTENTLY_UP	-1.50896	0.0339893	0.207073	1
WELCH_GATA1_TARGETS	-1.47577	0.0535406	0.234687	1
REACTOME_ACYL_CHAIN_REMODELLING_OF_PC	-1.50813	0.0301954	0.207957	1
HIRSCH_CELLULAR_TRANSFORMATION_SIGNATURE_UP	-1.5081	0.00286533	0.207478	1
FLECHNER_PBL_KIDNEY_TRANSPLANT_OK_VS_DONOR_UP	-1.50793	0.00301205	0.207253	1
MCBRYAN_PUBERTAL_BREAST_4_5WK_UP	-1.50773	0.00138504	0.207051	1
REACTOME_TRANSCRIPTIONAL_REGULATION_BY_VENTX	-1.50689	0.0363322	0.207957	1
HALLMARK_XENOBIOTIC_METABOLISM	-1.50685	0.00140845	0.0402134	0.223
WORSCHECH_TUMOR_EVASION_AND_TOLEROGENICITY_UP	-1.47227	0.0557554	0.237346	1
HALLMARK_HYPOXIA	-1.50575	0.002886	0.0362873	0.227
WEINMANN_ADAPTATION_TO_HYPOXIA_DN	-1.50551	0.0205832	0.209668	1
GOZGIT_ESR1_TARGETS_UP	-1.50524	0.00293686	0.209539	1
WP_HOSTPATHOGEN_INTERACTION_OF_HUMAN_CORONAVIRUSES_APOPTOSIS	-1.47077	0.0654045	0.237975	1
BHATTACHARYA_EMBRYONIC_STEM_CELL	-1.50404	0.0157978	0.211069	1
ROESSLER_LIVER_CANCER_METASTASIS_UP	-1.50399	0.0045045	0.210619	1
TONKS_TARGETS_OF_RUNX1_RUNX1T1_FUSION_MONOCYTE_DN	-1.50346	0.0209059	0.211062	1
FAELT_B_CLL_WITH_VH3_21_DN	-1.50295	0.0352349	0.211402	1
NOJIMA_SFRP2_TARGETS_UP	-1.46861	0.05	0.239265	1
VANASSE_BCL2_TARGETS_UP	-1.46799	0.0544815	0.239952	1
LEE_NEURAL_CREST_STEM_CELL_DN	-1.50117	0.0121396	0.213324	1
LINDGREN_BLADDER_CANCER_CLUSTER_2B	-1.50104	0	0.213057	1
LAMB_CCND1_TARGETS	-1.50073	0.0484171	0.213022	1
BERENJENO_TRANSFORMED_BY_RHOA_DN	-1.49948	0.00131926	0.21462	1
REACTOME_FATTY_ACYL_COA_BIOSYNTHESIS	-1.49789	0.0197368	0.216779	1
BERENJENO_ROCK_SIGNALING_NOT_VIA_RHOA_DN	-1.49722	0.0297521	0.217509	1
REACTOME_SYNTHESIS_OF_ACTIVE_UBIQUITIN_ROLES_OF_E1_AND_E2_ENZYMES	-1.49592	0.0457746	0.218838	1
GRADE_COLON_VS_RECTAL_CANCER_DN	-1.49552	0.0247117	0.218955	1
MORI_PRE_BI_LYMPHOCYTE_DN	-1.49532	0.0173776	0.218746	1
MAHADEVAN_IMATINIB_RESISTANCE_DN	-1.46405	0.0554562	0.242055	1
POS_HISTAMINE_RESPONSE_NETWORK	-1.46382	0.0547945	0.241918	1
BARRIER_CANCER_RELAPSE_NORMAL_SAMPLE_UP	-1.49463	0.0252525	0.2194	1
SAMOLS_TARGETS_OF_KHSV_MIRNAS_DN	-1.49438	0.0276339	0.219324	1
MA_MYELOID_DIFFERENTIATION_DN	-1.49387	0.0259067	0.219687	1
REACTOME_MITOPHAGY	-1.49363	0.0384615	0.219587	1
SCIAN_INVERSED_TARGETS_OF_TP53_AND_TP73_DN	-1.46201	0.0556492	0.242709	1
SCIAN_CELL_CYCLE_TARGETS_OF_TP53_AND_TP73_DN	-1.49155	0.0488656	0.222616	1
HECKER_IFNB1_TARGETS	-1.49133	0.0172414	0.222507	1
DUNNE_TARGETS_OF_AML1_MTG8_FUSION_UP	-1.49099	0.0302013	0.222017	1
BURTON_ADIPOGENESIS_5	-1.49025	0.00453172	0.222841	1
SCHRAETS_MLL_TARGETS_DN	-1.48989	0.0461812	0.222981	1
BURTON_ADIPOGENESIS_4	-1.48938	0.032872	0.223296	1
SENESE_HDAC2_TARGETS_UP	-1.48928	0.00621118	0.222968	1
KEGG_FATTY_ACID_METABOLISM	-1.48676	0.0275387	0.226935	1
PID_ECADHERIN_NASCENT_AJ_PATHWAY	-1.48642	0.0286195	0.226963	1
LI_INDUCED_T_TO_NATURAL_KILLER_UP	-1.4856	0	0.227908	1
GARGALOVIC_RESPONSE_TO_OXIDIZED_PHOSPHOLIPIDS_BLACK_UP	-1.45452	0.0427046	0.251095	1
BIOCARTA_TID_PATHWAY	-1.45451	0.0665499	0.250608	1
SMIRNOV_CIRCULATING_ENDOTHELIOCYTES_IN_CANCER_UP	-1.4545	0.0147929	0.250103	1
PODAR_RESPONSE_TO_ADAPHOSTIN_UP	-1.45391	0.00903614	0.250675	1
WP_IL4_SIGNALING_PATHWAY	-1.45321	0.0283806	0.251559	1
BAKKER_FOXO3_TARGETS_UP	-1.45246	0.0273038	0.252468	1
MCBRYAN_PUBERTAL_BREAST_3_4WK_DN	-1.45155	0.0494038	0.253639	1
DEN_INTERACT_WITH_LCA5	-1.45064	0.0530822	0.254792	1
RASHI_RESPONSE_TO_IONIZING_RADIATION_6	-1.45029	0.0238853	0.254967	1
HUMMEL_BURKITTS_LYMPHOMA_DN	-1.44982	0.0805243	0.255368	1
LY_AGING_MIDDLE_DN	-1.44967	0.0813743	0.255161	1
LEE_AGING_CEREBELLUM_UP	-1.44937	0.0254372	0.255172	1
REACTOME_INTERLEUKIN_10_SIGNALING	-1.44891	0.0348837	0.25548	1
PEART_HDAC_PROLIFERATION_CLUSTER_UP	-1.4486	0.0388007	0.255532	1
BIOCARTA_MAPK_PATHWAY	-1.44854	0.0239234	0.255151	1
FARMER_BREAST_CANCER_APOCRINE_VS_LUMINAL	-1.44833	0	0.255035	1
NAKAMURA_METASTASIS_MODEL_DN	-1.44764	0.0322004	0.255853	1
EPPERT_HSC_R	-1.44756	0.0170543	0.2555	1
ELVIDGE_HYPOXIA_DN	-1.44707	0.0136364	0.255996	1
KYNG_NORMAL_AGING_DN	-1.44591	0.0689013	0.25772	1
GAUSSMANN_MLL_AF4_FUSION_TARGETS_F_UP	-1.44544	0.00887574	0.258063	1
REACTOME_SENSORY_PROCESSING_OF_SOUND	-1.44521	0.0193237	0.257979	1
WHITFIELD_CELL_CYCLE_S	-1.44403	0.0194903	0.25977	1
SESTO_RESPONSE_TO_UV_C8	-1.44392	0.028754	0.259424	1
WP_COMPLEMENT_ACTIVATION	-1.44384	0.0601093	0.259048	1
KAAB_FAILED_HEART_VENTRICLE_DN	-1.44383	0.0307167	0.258575	1
COLIN_PILOCYTIC_ASTROCYTOMA_VS_GLIOBLASTOMA_UP	-1.44359	0.0566667	0.258565	1
FULCHER_INFLAMMATORY_RESPONSE_LECTIN_VS_LPS_DN	-1.44309	0	0.258998	1
SMIRNOV_RESPONSE_TO_IR_2HR_UP	-1.44297	0.0367893	0.258724	1
DUNNE_TARGETS_OF_AML1_MTG8_FUSION_DN	-1.44284	0.0704225	0.258469	1
MCBRYAN_PUBERTAL_BREAST_5_6WK_UP	-1.44243	0.016035	0.25872	1
MMS_MOUSE_LYMPH_HIGH_4HRS_UP	-1.44189	0.0505051	0.259255	1
REACTOME_PLATELET_SENSITIZATION_BY_LDL	-1.44172	0.0793651	0.259017	1
PICCALUGA_ANGIOIMMUNOBLASTIC_LYMPHOMA_DN	-1.44164	0.0131195	0.258653	1
SMID_BREAST_CANCER_LUMINAL_A_UP	-1.4416	0.0282575	0.25822	1
MCBRYAN_PUBERTAL_TGFB1_TARGETS_DN	-1.44154	0.0388513	0.257831	1
SENESE_HDAC1_TARGETS_DN	-1.44135	0.00425532	0.257754	1
FISCHER_G2_M_CELL_CYCLE	-1.44119	0.00143062	0.25754	1
UEDA_PERIFERAL_CLOCK	-1.44107	0.00584795	0.257283	1
REACTOME_REGULATION_OF_PYRUVATE_DEHYDROGENASE_PDH_COMPLEX	-1.44076	0.0788991	0.257368	1
TAKAO_RESPONSE_TO_UVB_RADIATION_DN	-1.43886	0.0185471	0.260502	1
TONKS_TARGETS_OF_RUNX1_RUNX1T1_FUSION_ERYTHROCYTE_UP	-1.4388	0.00924499	0.260129	1
REACTOME_INTEGRIN_CELL_SURFACE_INTERACTIONS	-1.43875	0.0234375	0.259734	1
WP_MIRNA_TARGETS_IN_ECM_AND_MEMBRANE_RECEPTORS	-1.43804	0.0654867	0.260572	1
WP_IMATINIB_AND_CHRONIC_MYELOID_LEUKEMIA	-1.43792	0.0722022	0.260312	1
ENK_UV_RESPONSE_EPIDERMIS_UP	-1.4378	0.00277393	0.259988	1
BAE_BRCA1_TARGETS_DN	-1.43748	0.0465116	0.260044	1
WP_GLYCEROPHOSPHOLIPID_BIOSYNTHETIC_PATHWAY	-1.43728	0.0561224	0.259997	1
JOHNSTONE_PARVB_TARGETS_3_UP	-1.43717	0.0025413	0.2597	1
SANA_TNF_SIGNALING_DN	-1.43683	0.029052	0.259807	1
PID_IL8_CXCR1_PATHWAY	-1.43611	0.0619308	0.260626	1
JI_METASTASIS_REPRESSED_BY_STK11	-1.43607	0.0716846	0.260196	1
CHUANG_OXIDATIVE_STRESS_RESPONSE_UP	-1.43589	0.0725953	0.260086	1
HERNANDEZ_MITOTIC_ARREST_BY_DOCETAXEL_2_UP	-1.43524	0.0369128	0.260857	1
WP_LEUKOCYTEINTRINSIC_HIPPO_PATHWAY_FUNCTIONS	-1.43483	0.051458	0.261173	1
KEGG_GLYCOSAMINOGLYCAN_BIOSYNTHESIS_KERATAN_SULFATE	-1.43474	0.0670391	0.260863	1
WP_CCL18_SIGNALING_PATHWAY	-1.43406	0.0610561	0.261659	1
ZHOU_INFLAMMATORY_RESPONSE_LIVE_UP	-1.43387	0	0.261512	1
WAMUNYOKOLI_OVARIAN_CANCER_GRADES_1_2_DN	-1.43367	0.0374593	0.261362	1
KENNY_CTNNB1_TARGETS_UP	-1.43338	0.0289389	0.261374	1
PARK_TRETINOIN_RESPONSE_AND_RARA_PLZF_FUSION	-1.4332	0.077634	0.261236	1
BALDWIN_PRKCI_TARGETS_UP	-1.43276	0.0530822	0.261626	1
KEGG_UBIQUITIN_MEDIATED_PROTEOLYSIS	-1.43226	0.0152207	0.262004	1
BIOCARTA_ERAD_PATHWAY	-1.43217	0.0714286	0.261665	1
NAKAJIMA_MAST_CELL	-1.43108	0.0454545	0.263266	1
REACTOME_EGFR_DOWNREGULATION	-1.43063	0.0593368	0.263704	1
LINDGREN_BLADDER_CANCER_CLUSTER_2A_DN	-1.43044	0.0217054	0.26363	1
SANSOM_APC_TARGETS_DN	-1.4303	0.00134228	0.263415	1
REACTOME_CYCLIN_A_B1_B2_ASSOCIATED_EVENTS_DURING_G2_M_TRANSITION	-1.4301	0.0580645	0.263286	1
BILANGES_RAPAMYCIN_SENSITIVE_GENES	-1.43009	0.0637255	0.262835	1
GRATIAS_RETINOBLASTOMA_16Q24	-1.42872	0.0885122	0.264973	1
DITTMER_PTHLH_TARGETS_UP	-1.42787	0.0242792	0.266016	1
PEDRIOLI_MIR31_TARGETS_DN	-1.4267	0	0.26777	1
GAJATE_RESPONSE_TO_TRABECTEDIN_UP	-1.42658	0.0264026	0.267512	1
WP_INSULIN_SIGNALING	-1.42578	0.0101744	0.268576	1
LEE_LIVER_CANCER_MYC_E2F1_DN	-1.42494	0.0458265	0.269625	1
UEDA_CENTRAL_CLOCK	-1.4249	0.033871	0.269207	1
RYAN_MANTLE_CELL_LYMPHOMA_NOTCH_DIRECT_UP	-1.42487	0.0217054	0.268798	1
PID_P38_ALPHA_BETA_DOWNSTREAM_PATHWAY	-1.4242	0.0436242	0.269563	1
CHEN_LIVER_METABOLISM_QTL_CIS	-1.42406	0.028481	0.269324	1
REACTOME_COMMON_PATHWAY_OF_FIBRIN_CLOT_FORMATION	-1.42291	0.0770578	0.271026	1
ZHENG_BOUND_BY_FOXP3	-1.42273	0	0.270884	1
ZHANG_ANTIVIRAL_RESPONSE_TO_RIBAVIRIN_UP	-1.42254	0.0656304	0.270785	1
REACTOME_PHOSPHOLIPID_METABOLISM	-1.42208	0.00991501	0.271204	1
REACTOME_SIGNALING_BY_PDGF	-1.4206	0.0454545	0.273688	1
MEBARKI_HCC_PROGENITOR_WNT_UP_BLOCKED_BY_FZD8CRD	-1.42036	0.0232919	0.27373	1
KRASNOSELSKAYA_ILF3_TARGETS_UP	-1.41918	0.0733945	0.275535	1
PID_INTEGRIN3_PATHWAY	-1.41908	0.0648464	0.275274	1
KONG_E2F3_TARGETS	-1.4188	0.0220126	0.275298	1
WP_FATTY_ACID_BETAOXIDATION	-1.41859	0.0582192	0.275259	1
WP_FACTORS_AND_PATHWAYS_AFFECTING_INSULINLIKE_GROWTH_FACTOR_IGF1AKT_SIGNALING	-1.41801	0.0684685	0.275877	1
PID_GMCSF_PATHWAY	-1.41792	0.0574324	0.275558	1
REN_ALVEOLAR_RHABDOMYOSARCOMA_DN	-1.41786	0.00131926	0.275247	1
DACOSTA_UV_RESPONSE_VIA_ERCC3_COMMON_DN	-1.41745	0	0.275503	1
WP_ANGIOPOIETINLIKE_PROTEIN_8_REGULATORY_PATHWAY	-1.41693	0.015528	0.276044	1
PROVENZANI_METASTASIS_UP	-1.4149	0.00721501	0.279563	1
BRACHAT_RESPONSE_TO_CAMPTOTHECIN_UP	-1.41487	0.0695187	0.27912	1
VIETOR_IFRD1_TARGETS	-1.41434	0.0753425	0.279813	1
ZHANG_BREAST_CANCER_PROGENITORS_DN	-1.41421	0.0150376	0.27958	1
MIKKELSEN_IPS_LCP_WITH_H3K4ME3	-1.41281	0.0118343	0.28192	1
REACTOME_PYRUVATE_METABOLISM	-1.41259	0.0550162	0.281904	1
CAFFAREL_RESPONSE_TO_THC_UP	-1.41213	0.0715596	0.282367	1
REACTOME_PRE_NOTCH_PROCESSING_IN_GOLGI	-1.41181	0.0810811	0.282504	1
GARGALOVIC_RESPONSE_TO_OXIDIZED_PHOSPHOLIPIDS_TURQUOISE_UP	-1.41162	0.0349761	0.282424	1
WP_VITAMIN_D_RECEPTOR_PATHWAY	-1.41112	0.0163205	0.282944	1
LIU_PROSTATE_CANCER_DN	-1.41086	0.00259067	0.282995	1
COLIN_PILOCYTIC_ASTROCYTOMA_VS_GLIOBLASTOMA_DN	-1.41086	0.0677966	0.282522	1
HOWLIN_CITED1_TARGETS_1_DN	-1.40888	0.0619469	0.285974	1
REACTOME_INTERLEUKIN_3_INTERLEUKIN_5_AND_GM_CSF_SIGNALING	-1.40864	0.0679934	0.285952	1
LIAN_LIPA_TARGETS_6M	-1.40813	0.0191693	0.286615	1
CHEOK_RESPONSE_TO_HD_MTX_DN	-1.40777	0.0654867	0.286819	1
REACTOME_FCGAMMA_RECEPTOR_FCGR_DEPENDENT_PHAGOCYTOSIS	-1.40777	0.0234742	0.286341	1
GAZDA_DIAMOND_BLACKFAN_ANEMIA_ERYTHROID_DN	-1.40764	0	0.286166	1
KIM_HYPOXIA	-1.40745	0.0940959	0.28604	1
WP_COMPLEMENT_AND_COAGULATION_CASCADES	-1.40725	0.053913	0.285971	1
WP_PI3KAKTMTOR_SIGNALING_PATHWAY_AND_THERAPEUTIC_OPPORTUNITIES	-1.40723	0.0777778	0.28554	1
HAHTOLA_SEZARY_SYNDROM_UP	-1.40679	0.0289389	0.286008	1
HOEBEKE_LYMPHOID_STEM_CELL_UP	-1.40677	0.0310966	0.285553	1
RODWELL_AGING_KIDNEY_DN	-1.40673	0.0180995	0.285152	1
TAKEDA_TARGETS_OF_NUP98_HOXA9_FUSION_3D_DN	-1.40662	0.0789022	0.284906	1
TIEN_INTESTINE_PROBIOTICS_24HR_DN	-1.40601	0.014966	0.285717	1
ELVIDGE_HIF1A_AND_HIF2A_TARGETS_DN	-1.40567	0.030349	0.28594	1
PARK_TRETINOIN_RESPONSE_AND_PML_RARA_FUSION	-1.40499	0.0936968	0.286832	1
SEKI_INFLAMMATORY_RESPONSE_LPS_UP	-1.40299	0.0468498	0.290196	1
LIAN_LIPA_TARGETS_3M	-1.4029	0.0587276	0.289926	1
IKEDA_MIR30_TARGETS_DN	-1.40257	0.0751748	0.290102	1
JOHANSSON_BRAIN_CANCER_EARLY_VS_LATE_DN	-1.40242	0.0497512	0.289936	1
KAMIKUBO_MYELOID_MN1_NETWORK	-1.40216	0.0909091	0.28999	1
GRAHAM_CML_DIVIDING_VS_NORMAL_QUIESCENT_DN	-1.40184	0.0432	0.290147	1
RICKMAN_TUMOR_DIFFERENTIATED_WELL_VS_POORLY_DN	-1.40173	0.0078637	0.289926	1
REACTOME_INTERLEUKIN_4_AND_INTERLEUKIN_13_SIGNALING	-1.4013	0.0349544	0.290328	1
WP_TYROBP_CAUSAL_NETWORK_IN_MICROGLIA	-1.40119	0.0554675	0.290084	1
GAVIN_FOXP3_TARGETS_CLUSTER_P7	-1.40111	0.0200927	0.28979	1
ISSAEVA_MLL2_TARGETS	-1.40068	0.0507881	0.290191	1
REACTOME_SIGNALING_BY_EGFR	-1.40004	0.0601626	0.291013	1
LINDGREN_BLADDER_CANCER_HIGH_RECURRENCE	-1.40003	0.0561404	0.290578	1
RUTELLA_RESPONSE_TO_HGF_DN	-1.39945	0.0070922	0.291363	1
REACTOME_THE_CANONICAL_RETINOID_CYCLE_IN_RODS_TWILIGHT_VISION	-1.39908	0.0788091	0.291669	1
KEGG_NITROGEN_METABOLISM	-1.39861	0.0843806	0.292131	1
WU_HBX_TARGETS_2_DN	-1.39841	0.0878505	0.292069	1
ZHOU_INFLAMMATORY_RESPONSE_FIMA_UP	-1.39839	0.00382166	0.291654	1
GARY_CD5_TARGETS_DN	-1.39832	0.00128205	0.291322	1
REACTOME_KSRP_KHSRP_BINDS_AND_DESTABILIZES_MRNA	-1.39685	0.101852	0.293838	1
JINESH_BLEBBISHIELD_TRANSFORMED_STEM_CELL_SPHERES_DN	-1.39659	0.010279	0.293892	1
REACTOME_SPHINGOLIPID_DE_NOVO_BIOSYNTHESIS	-1.3957	0.0583333	0.295083	1
REACTOME_ACTIVATION_OF_GENE_EXPRESSION_BY_SREBF_SREBP	-1.39562	0.0634921	0.294785	1
TURASHVILI_BREAST_LOBULAR_CARCINOMA_VS_LOBULAR_NORMAL_DN	-1.39423	0.0512422	0.297135	1
PLASARI_TGFB1_TARGETS_10HR_UP	-1.39418	0.010219	0.296786	1
SMID_BREAST_CANCER_RELAPSE_IN_PLEURA_DN	-1.3941	0.0726644	0.296533	1
REACTOME_GROWTH_HORMONE_RECEPTOR_SIGNALING	-1.39381	0.0957983	0.296666	1
DACOSTA_UV_RESPONSE_VIA_ERCC3_TTD_DN	-1.39353	0.0306279	0.296805	1
BURTON_ADIPOGENESIS_6	-1.39325	0.0147275	0.296895	1
SUNG_METASTASIS_STROMA_UP	-1.39322	0.0371517	0.296489	1
PID_ALPHA_SYNUCLEIN_PATHWAY	-1.39304	0.0699301	0.296372	1
GRADE_COLON_AND_RECTAL_CANCER_DN	-1.39241	0.031746	0.297205	1
GAUSSMANN_MLL_AF4_FUSION_TARGETS_F_DN	-1.39221	0.0705467	0.297144	1
KEGG_STARCH_AND_SUCROSE_METABOLISM	-1.39219	0.0821429	0.296733	1
BOHN_PRIMARY_IMMUNODEFICIENCY_SYNDROM_DN	-1.39209	0.066087	0.296489	1
PID_ARF6_DOWNSTREAM_PATHWAY	-1.39182	0.100733	0.296515	1
KEGG_RENIN_ANGIOTENSIN_SYSTEM	-1.39095	0.0869565	0.297818	1
YAO_TEMPORAL_RESPONSE_TO_PROGESTERONE_CLUSTER_16	-1.39068	0.0379147	0.297908	1
DAIRKEE_CANCER_PRONE_RESPONSE_BPA_E2	-1.3905	0.0355556	0.2978	1
LANDIS_ERBB2_BREAST_TUMORS_65_DN	-1.3904	0.075	0.297529	1
TANG_SENESCENCE_TP53_TARGETS_DN	-1.39004	0.0559322	0.297835	1
BOSCO_EPITHELIAL_DIFFERENTIATION_MODULE	-1.38987	0.0547504	0.297706	1
RAHMAN_TP53_TARGETS_PHOSPHORYLATED	-1.38982	0.0940171	0.297366	1
NADLER_OBESITY_UP	-1.38967	0.0549085	0.297246	1
BROWNE_HCMV_INFECTION_8HR_UP	-1.38958	0.0376766	0.29697	1
GREENBAUM_E2A_TARGETS_UP	-1.38949	0.0818815	0.296705	1
BURTON_ADIPOGENESIS_7	-1.38918	0.0589255	0.296847	1
REACTOME_SYNTHESIS_OF_PA	-1.38899	0.0725126	0.296772	1
HOLLERN_PAPILLARY_BREAST_TUMOR	-1.38888	0.0898662	0.296563	1
REACTOME_NUCLEAR_SIGNALING_BY_ERBB4	-1.38847	0.0874126	0.296948	1
MITSIADES_RESPONSE_TO_APLIDIN_DN	-1.38802	0.00567376	0.297368	1
KEGG_LEISHMANIA_INFECTION	-1.38778	0.0450886	0.2974	1
PID_ERBB1_RECEPTOR_PROXIMAL_PATHWAY	-1.38728	0.0616197	0.298054	1
PID_ERBB4_PATHWAY	-1.38721	0.077686	0.297756	1
REACTOME_DOWNREGULATION_OF_SMAD2_3_SMAD4_TRANSCRIPTIONAL_ACTIVITY	-1.38704	0.0830389	0.29768	1
HARRIS_HYPOXIA	-1.387	0.0383387	0.297313	1
CHARAFE_BREAST_CANCER_LUMINAL_VS_BASAL_DN	-1.38635	0.00253807	0.298312	1
TAKEDA_TARGETS_OF_NUP98_HOXA9_FUSION_6HR_UP	-1.38632	0.0424528	0.297915	1
JI_CARCINOGENESIS_BY_KRAS_AND_STK11_DN	-1.38624	0.106814	0.297643	1
REACTOME_SYNTHESIS_OF_PIPS_AT_THE_EARLY_ENDOSOME_MEMBRANE	-1.38585	0.101289	0.297977	1
KEGG_PEROXISOME	-1.38581	0.0434783	0.297596	1
BILD_SRC_ONCOGENIC_SIGNATURE	-1.385	0.0462329	0.298792	1
DAVIES_MULTIPLE_MYELOMA_VS_MGUS_DN	-1.38499	0.0876289	0.298384	1
KEGG_BASAL_TRANSCRIPTION_FACTORS	-1.3844	0.0979021	0.299086	1
HOLLERN_EMT_BREAST_TUMOR_UP	-1.38434	0.0194903	0.298741	1
PID_SYNDECAN_3_PATHWAY	-1.3843	0.111742	0.298391	1
OUYANG_PROSTATE_CANCER_MARKERS	-1.38371	0.101045	0.29913	1
BONOME_OVARIAN_CANCER_SURVIVAL_SUBOPTIMAL_DEBULKING	-1.38355	0.00128041	0.299024	1
NAKAMURA_ADIPOGENESIS_LATE_DN	-1.38323	0.0845771	0.299236	1
XU_GH1_AUTOCRINE_TARGETS_UP	-1.38255	0.0284431	0.300115	1
ONDER_CDH1_TARGETS_1_UP	-1.38228	0.0305344	0.300186	1
WP_GLYCOSYLATION_AND_RELATED_CONGENITAL_DEFECTS	-1.38184	0.0788991	0.300675	1
REACTOME_KERATAN_SULFATE_BIOSYNTHESIS	-1.3817	0.0895795	0.3005	1
WP_OVERVIEW_OF_PROINFLAMMATORY_AND_PROFIBROTIC_MEDIATORS	-1.38167	0.0489731	0.300117	1
BOYAULT_LIVER_CANCER_SUBCLASS_G1_UP	-1.38138	0.04414	0.300242	1
LENAOUR_DENDRITIC_CELL_MATURATION_UP	-1.38115	0.0416667	0.300315	1
WP_TCA_CYCLE_AND_DEFICIENCY_OF_PYRUVATE_DEHYDROGENASE_COMPLEX_PDHC	-1.38114	0.101243	0.299913	1
KEGG_TERPENOID_BACKBONE_BIOSYNTHESIS	-1.38054	0.122371	0.300725	1
SENGUPTA_NASOPHARYNGEAL_CARCINOMA_UP	-1.38051	0.00831025	0.300333	1
TONKS_TARGETS_OF_RUNX1_RUNX1T1_FUSION_GRANULOCYTE_UP	-1.38027	0.0463576	0.300463	1
REACTOME_PI3K_EVENTS_IN_ERBB2_SIGNALING	-1.37997	0.101313	0.300585	1
WP_DEVELOPMENT_AND_HETEROGENEITY_OF_THE_ILC_FAMILY	-1.37991	0.084063	0.300246	1
YOSHIMURA_MAPK8_TARGETS_DN	-1.37945	0.00520833	0.300728	1
REACTOME_CARGO_CONCENTRATION_IN_THE_ER	-1.37923	0.070018	0.300726	1
RAO_BOUND_BY_SALL4	-1.37892	0.00565771	0.300896	1
OLSSON_E2F3_TARGETS_UP	-1.37891	0.089317	0.300473	1
REACTOME_CELL_DEATH_SIGNALLING_VIA_NRAGE_NRIF_AND_NADE	-1.37828	0.0522876	0.301319	1
KIM_WT1_TARGETS_UP	-1.37805	0.0144718	0.301343	1
ZHANG_GATA6_TARGETS_DN	-1.37748	0.0522152	0.30214	1
BOQUEST_STEM_CELL_CULTURED_VS_FRESH_UP	-1.37731	0.00389105	0.302071	1
ZWANG_EGF_PERSISTENTLY_DN	-1.3769	0.057377	0.302491	1
REACTOME_RHO_GTPASES_ACTIVATE_NADPH_OXIDASES	-1.3768	0.0987433	0.302283	1
WP_HIPPOYAP_SIGNALING_PATHWAY	-1.37639	0.0923913	0.30271	1
YAGI_AML_FAB_MARKERS	-1.37623	0.0195195	0.302617	1
MARTORIATI_MDM4_TARGETS_NEUROEPITHELIUM_DN	-1.37618	0.0223214	0.302285	1
LEE_LIVER_CANCER_CIPROFIBRATE_DN	-1.37582	0.0551053	0.302609	1
WP_AUTOPHAGY	-1.37489	0.0866551	0.303979	1
GENTILE_UV_RESPONSE_CLUSTER_D4	-1.37435	0.0556465	0.30462	1
CHANG_IMMORTALIZED_BY_HPV31_DN	-1.3741	0.0595813	0.304685	1
REACTOME_BASIGIN_INTERACTIONS	-1.37337	0.0732143	0.305692	1
LI_LUNG_CANCER	-1.37321	0.0818505	0.305565	1
CONRAD_STEM_CELL	-1.37268	0.0683761	0.306241	1
ABE_INNER_EAR	-1.37237	0.0586265	0.306447	1
WP_AMINO_ACID_METABOLISM	-1.37201	0.0396196	0.306799	1
KEGG_PROXIMAL_TUBULE_BICARBONATE_RECLAMATION	-1.37198	0.116751	0.306427	1
ONGUSAHA_TP53_TARGETS	-1.37177	0.0730051	0.306453	1
REACTOME_RNA_POLYMERASE_III_TRANSCRIPTION_INITIATION_FROM_TYPE_1_PROMOTER	-1.37177	0.0704225	0.30603	1
BILD_MYC_ONCOGENIC_SIGNATURE	-1.37158	0.02526	0.305947	1
VALK_AML_WITH_11Q23_REARRANGED	-1.37153	0.0990826	0.30564	1
BERNARD_PPAPDC1B_TARGETS_UP	-1.37038	0.0605042	0.307595	1
SCHAEFFER_PROSTATE_DEVELOPMENT_12HR_UP	-1.36999	0.0421217	0.307967	1
REACTOME_NUCLEAR_EVENTS_KINASE_AND_TRANSCRIPTION_FACTOR_ACTIVATION	-1.36984	0.0570962	0.307869	1
MARTORIATI_MDM4_TARGETS_NEUROEPITHELIUM_UP	-1.36932	0.0251479	0.308442	1
DEBOSSCHER_NFKB_TARGETS_REPRESSED_BY_GLUCOCORTICOIDS	-1.36928	0.0964286	0.30811	1
ELVIDGE_HIF1A_TARGETS_UP	-1.36919	0.0480769	0.307874	1
RAMASWAMY_METASTASIS_UP	-1.36915	0.0564516	0.307528	1
DAZARD_RESPONSE_TO_UV_NHEK_DN	-1.36898	0.00992908	0.307454	1
OKUMURA_INFLAMMATORY_RESPONSE_LPS	-1.36828	0.021148	0.30841	1
TORCHIA_TARGETS_OF_EWSR1_FLI1_FUSION_UP	-1.36826	0.0112676	0.308011	1
CORONEL_RFX7_DIRECT_TARGETS_UP	-1.36813	0.0692718	0.307834	1
HOLLEMAN_ASPARAGINASE_RESISTANCE_ALL_DN	-1.36786	0.0970537	0.307947	1
WP_THYMIC_STROMAL_LYMPHOPOIETIN_TSLP_SIGNALING_PATHWAY	-1.36692	0.0692568	0.309504	1
ROSTY_CERVICAL_CANCER_PROLIFERATION_CLUSTER	-1.36677	0.0295858	0.309402	1
SMID_BREAST_CANCER_ERBB2_UP	-1.36673	0.0283582	0.309086	1
ACEVEDO_LIVER_CANCER_WITH_H3K27ME3_UP	-1.36548	0.0208044	0.311248	1
PICCALUGA_ANGIOIMMUNOBLASTIC_LYMPHOMA_UP	-1.3654	0.0219941	0.310983	1
STEIN_ESRRA_TARGETS_RESPONSIVE_TO_ESTROGEN_UP	-1.36529	0.0962567	0.31079	1
LEI_MYB_TARGETS	-1.36469	0.00798935	0.311596	1
REACTOME_P75_NTR_RECEPTOR_MEDIATED_SIGNALLING	-1.36457	0.0438185	0.311394	1
WENDT_COHESIN_TARGETS_UP	-1.36443	0.0945946	0.311257	1
DAWSON_METHYLATED_IN_LYMPHOMA_TCL1	-1.36441	0.0598007	0.310876	1
AIYAR_COBRA1_TARGETS_UP	-1.36435	0.0827703	0.310565	1
GENTILE_UV_LOW_DOSE_UP	-1.36374	0.0994764	0.311407	1
PAL_PRMT5_TARGETS_UP	-1.36341	0.0155367	0.311667	1
GENTILE_UV_RESPONSE_CLUSTER_D7	-1.36337	0.0919932	0.31132	1
ZHAN_MULTIPLE_MYELOMA_CD1_VS_CD2_UP	-1.36336	0.0559322	0.310937	1
MOREAUX_MULTIPLE_MYELOMA_BY_TACI_DN	-1.36292	0.0171429	0.311414	1
CROMER_TUMORIGENESIS_UP	-1.36265	0.0797963	0.311563	1
TSAI_RESPONSE_TO_IONIZING_RADIATION	-1.36264	0.025641	0.311176	1
KEGG_OTHER_GLYCAN_DEGRADATION	-1.36245	0.106814	0.311193	1
KEGG_NOTCH_SIGNALING_PATHWAY	-1.36196	0.0884808	0.311723	1
BROWNE_HCMV_INFECTION_6HR_UP	-1.36182	0.0740132	0.31161	1
REACTOME_HIV_TRANSCRIPTION_INITIATION	-1.36133	0.0826307	0.312179	1
SARRIO_EPITHELIAL_MESENCHYMAL_TRANSITION_UP	-1.36122	0.0294551	0.311987	1
WP_ONECARBON_METABOLISM	-1.3608	0.0859813	0.312439	1
REACTOME_NRAGE_SIGNALS_DEATH_THROUGH_JNK	-1.36069	0.0632479	0.312267	1
GRABARCZYK_BCL11B_TARGETS_UP	-1.36018	0.0648298	0.312974	1
REACTOME_GLYCEROPHOSPHOLIPID_BIOSYNTHESIS	-1.36007	0.0392157	0.312794	1
REACTOME_INTERFERON_GAMMA_SIGNALING	-1.36001	0.0679305	0.312514	1
SHEDDEN_LUNG_CANCER_GOOD_SURVIVAL_A12	-1.35936	0.00956284	0.313477	1
AFFAR_YY1_TARGETS_DN	-1.35917	0.00837989	0.313484	1
DAVICIONI_PAX_FOXO1_SIGNATURE_IN_ARMS_UP	-1.35773	0.0732484	0.316009	1
BASSO_HAIRY_CELL_LEUKEMIA_UP	-1.35758	0.0488599	0.315939	1
WINTER_HYPOXIA_METAGENE	-1.35732	0.0138122	0.316046	1
REACTOME_ABERRANT_REGULATION_OF_MITOTIC_EXIT_IN_CANCER_DUE_TO_RB1_DEFECTS	-1.35661	0.111311	0.317141	1
BURTON_ADIPOGENESIS_3	-1.3565	0.03003	0.316964	1
REACTOME_POSTMITOTIC_NUCLEAR_PORE_COMPLEX_NPC_REFORMATION	-1.3565	0.103943	0.316564	1
KEGG_COMPLEMENT_AND_COAGULATION_CASCADES	-1.35638	0.0547945	0.316367	1
KEGG_MTOR_SIGNALING_PATHWAY	-1.35599	0.0756844	0.316768	1
RUAN_RESPONSE_TO_TROGLITAZONE_UP	-1.35589	0.109123	0.316559	1
MORI_IMMATURE_B_LYMPHOCYTE_DN	-1.35494	0.0605565	0.318147	1
BURTON_ADIPOGENESIS_10	-1.35389	0.0927487	0.319963	1
WP_RANKLRANK_SIGNALING_PATHWAY	-1.35377	0.0561224	0.319796	1
REACTOME_PHOSPHORYLATION_OF_THE_APC_C	-1.35339	0.102888	0.320164	1
MARKS_HDAC_TARGETS_UP	-1.35318	0.120209	0.320245	1
HERNANDEZ_ABERRANT_MITOSIS_BY_DOCETACEL_2NM_UP	-1.35275	0.0681818	0.320729	1
LE_EGR2_TARGETS_UP	-1.3524	0.0486656	0.321043	1
PID_P38_MKK3_6PATHWAY	-1.35204	0.0993151	0.321351	1
FIGUEROA_AML_METHYLATION_CLUSTER_1_DN	-1.35181	0.0952381	0.321407	1
MAHADEVAN_GIST_MORPHOLOGICAL_SWITCH	-1.35172	0.122263	0.321145	1
CROONQUIST_IL6_DEPRIVATION_DN	-1.35109	0.059098	0.32219	1
GESERICK_TERT_TARGETS_DN	-1.351	0.129032	0.32198	1
LOPEZ_EPITHELIOID_MESOTHELIOMA	-1.35086	0.112903	0.321865	1
ONDER_CDH1_TARGETS_2_DN	-1.35085	0.00258732	0.321494	1
IGARASHI_ATF4_TARGETS_DN	-1.35016	0.0452418	0.32251	1
MOROSETTI_FACIOSCAPULOHUMERAL_MUSCULAR_DISTROPHY_UP	-1.35013	0.113346	0.322155	1
REACTOME_INACTIVATION_OF_CSF3_G_CSF_SIGNALING	-1.34998	0.104811	0.322061	1
MARSON_FOXP3_CORE_DIRECT_TARGETS	-1.34984	0.125461	0.321946	1
HELLER_SILENCED_BY_METHYLATION_UP	-1.3493	0.0208623	0.322716	1
DELASERNA_MYOD_TARGETS_UP	-1.34856	0.0532081	0.323802	1
JINESH_BLEBBISHIELD_VS_LIVE_CONTROL_DN	-1.34845	0.0168539	0.323608	1
SHEDDEN_LUNG_CANCER_GOOD_SURVIVAL_A4	-1.34828	0.030581	0.323511	1
PID_ANTHRAX_PATHWAY	-1.34779	0.148148	0.324143	1
GROSS_ELK3_TARGETS_UP	-1.34764	0.109983	0.324043	1
VART_KSHV_INFECTION_ANGIOGENIC_MARKERS_UP	-1.34762	0.0402299	0.323699	1
YAO_TEMPORAL_RESPONSE_TO_PROGESTERONE_CLUSTER_3	-1.34759	0.134725	0.32334	1
WEST_ADRENOCORTICAL_TUMOR_UP	-1.34717	0.00416667	0.323823	1
JIANG_AGING_HYPOTHALAMUS_UP	-1.34634	0.0882353	0.325189	1
REACTOME_DEATH_RECEPTOR_SIGNALLING	-1.34584	0.0355556	0.325821	1
BILANGES_SERUM_SENSITIVE_VIA_TSC2	-1.34584	0.106195	0.32543	1
WP_ANDROGEN_RECEPTOR_SIGNALING_PATHWAY	-1.34572	0.0520325	0.325265	1
ZIRN_TRETINOIN_RESPONSE_UP	-1.3455	0.122263	0.325359	1
PID_TCPTP_PATHWAY	-1.3453	0.0889262	0.325385	1
QI_PLASMACYTOMA_UP	-1.34512	0.0147849	0.32537	1
PID_TAP63_PATHWAY	-1.34422	0.0717949	0.326879	1
SUH_COEXPRESSED_WITH_ID1_AND_ID2_UP	-1.3436	0.12037	0.327794	1
RIZ_ERYTHROID_DIFFERENTIATION_HEMGN	-1.34351	0.089983	0.327577	1
SESTO_RESPONSE_TO_UV_C6	-1.34345	0.0913621	0.327292	1
MIKKELSEN_ES_LCP_WITH_H3K4ME3	-1.34335	0.0414815	0.327108	1
WP_NRF2_PATHWAY	-1.34321	0.05	0.326962	1
HOFMANN_MYELODYSPLASTIC_SYNDROM_LOW_RISK_DN	-1.34304	0.118881	0.326955	1
ROZANOV_MMP14_TARGETS_UP	-1.34268	0.0210084	0.327292	1
SARRIO_EPITHELIAL_MESENCHYMAL_TRANSITION_DN	-1.34232	0.0409956	0.327611	1
HAHTOLA_CTCL_CUTANEOUS	-1.34187	0.120658	0.328111	1
LAU_APOPTOSIS_CDKN2A_UP	-1.34138	0.0844371	0.328747	1
LINDSTEDT_DENDRITIC_CELL_MATURATION_A	-1.34124	0.0863787	0.328643	1
WP_B_CELL_RECEPTOR_SIGNALING_PATHWAY	-1.34079	0.0569231	0.329179	1
HINATA_NFKB_TARGETS_KERATINOCYTE_UP	-1.34071	0.0546875	0.328937	1
REACTOME_SIGNALING_BY_VEGF	-1.3407	0.0594679	0.328563	1
GRADE_COLON_AND_RECTAL_CANCER_UP	-1.34053	0.0189189	0.328534	1
FLECHNER_PBL_KIDNEY_TRANSPLANT_REJECTED_VS_OK_DN	-1.34045	0.0884354	0.328299	1
MONNIER_POSTRADIATION_TUMOR_ESCAPE_DN	-1.34044	0.0078637	0.327945	1
XU_HGF_TARGETS_INDUCED_BY_AKT1_6HR	-1.34034	0.134328	0.327735	1
ZHAN_MULTIPLE_MYELOMA_LB_UP	-1.34033	0.100855	0.327361	1
KERLEY_RESPONSE_TO_CISPLATIN_UP	-1.33998	0.100334	0.327733	1
HELLER_HDAC_TARGETS_SILENCED_BY_METHYLATION_DN	-1.33985	0.0174731	0.327607	1
BROWNE_HCMV_INFECTION_18HR_UP	-1.33937	0.0485714	0.328231	1
REACTOME_ACTIVATION_OF_IRF3_IRF7_MEDIATED_BY_TBK1_IKK_EPSILON	-1.33928	0.100511	0.328012	1
HAHTOLA_MYCOSIS_FUNGOIDES_CD4_UP	-1.33911	0.0823529	0.327993	1
REACTOME_DEUBIQUITINATION	-1.33902	0.0186782	0.327761	1
DURCHDEWALD_SKIN_CARCINOGENESIS_DN	-1.33831	0.00565771	0.32887	1
CHIARADONNA_NEOPLASTIC_TRANSFORMATION_KRAS_CDC25_UP	-1.33774	0.0819936	0.329664	1
ANASTASSIOU_MULTICANCER_INVASIVENESS_SIGNATURE	-1.33721	0.077187	0.330426	1
BHAT_ESR1_TARGETS_NOT_VIA_AKT1_DN	-1.33711	0.0525478	0.330233	1
HASLINGER_B_CLL_WITH_11Q23_DELETION	-1.33673	0.108156	0.330665	1
BOSCO_ALLERGEN_INDUCED_TH2_ASSOCIATED_MODULE	-1.33587	0.0343284	0.332095	1
HU_GENOTOXIC_DAMAGE_4HR	-1.3351	0.09839	0.333414	1
FONTAINE_THYROID_TUMOR_UNCERTAIN_MALIGNANCY_UP	-1.33502	0.10034	0.333201	1
KUNINGER_IGF1_VS_PDGFB_TARGETS_UP	-1.33443	0.0523077	0.334048	1
REACTOME_BINDING_AND_UPTAKE_OF_LIGANDS_BY_SCAVENGER_RECEPTORS	-1.33437	0.0973451	0.333769	1
SARTIPY_NORMAL_AT_INSULIN_RESISTANCE_DN	-1.33409	0.103512	0.333963	1
REACTOME_TRISTETRAPROLIN_TTP_ZFP36_BINDS_AND_DESTABILIZES_MRNA	-1.33296	0.125693	0.336066	1
RUIZ_TNC_TARGETS_UP	-1.33247	0.0323054	0.336707	1
REACTOME_REGULATION_OF_TP53_ACTIVITY	-1.33214	0.0333333	0.336991	1
WP_ONCOSTATIN_M_SIGNALING_PATHWAY	-1.33186	0.0715447	0.337183	1
SESTO_RESPONSE_TO_UV_C5	-1.33182	0.0860585	0.336851	1
REACTOME_CYTOSOLIC_TRNA_AMINOACYLATION	-1.33167	0.124126	0.336766	1
FOROUTAN_PRODRANK_TGFB_EMT_UP	-1.33143	0.0297619	0.336896	1
NIKOLSKY_BREAST_CANCER_1Q21_AMPLICON	-1.3313	0.107774	0.336784	1
KESHELAVA_MULTIPLE_DRUG_RESISTANCE	-1.33116	0.0849673	0.336699	1
WP_NRP1TRIGGERED_SIGNALING_PATHWAYS_IN_PANCREATIC_CANCER	-1.33113	0.0934891	0.336363	1
JINESH_BLEBBISHIELD_VS_LIVE_CONTROL_UP	-1.32999	0.00658762	0.338411	1
KIM_MYCN_AMPLIFICATION_TARGETS_DN	-1.3298	0.0556439	0.338427	1
MONNIER_POSTRADIATION_TUMOR_ESCAPE_UP	-1.32963	0.00775194	0.338363	1
REACTOME_NUCLEOTIDE_LIKE_PURINERGIC_RECEPTORS	-1.32919	0.143627	0.338857	1
BILANGES_SERUM_SENSITIVE_VIA_TSC1	-1.32875	0.12807	0.339411	1
REACTOME_GLYCOLYSIS	-1.32873	0.076087	0.339055	1
LEE_DOUBLE_POLAR_THYMOCYTE	-1.32829	0.106884	0.33962	1
WP_IL18_SIGNALING_PATHWAY	-1.32812	0.0141643	0.339588	1
SEITZ_NEOPLASTIC_TRANSFORMATION_BY_8P_DELETION_UP	-1.32745	0.0929487	0.340596	1
ZHONG_SECRETOME_OF_LUNG_CANCER_AND_ENDOTHELIUM	-1.32691	0.0813008	0.341406	1
LEE_TARGETS_OF_PTCH1_AND_SUFU_DN	-1.32648	0.0651163	0.341908	1
JEON_SMAD6_TARGETS_UP	-1.32626	0.111511	0.341939	1
SERVITJA_LIVER_HNF1A_TARGETS_UP	-1.32618	0.0401855	0.34174	1
OUILLETTE_CLL_13Q14_DELETION_DN	-1.32612	0.0786885	0.34149	1
COLDREN_GEFITINIB_RESISTANCE_UP	-1.32586	0.0634921	0.341655	1
WP_COMPLEMENT_SYSTEM_IN_NEURONAL_DEVELOPMENT_AND_PLASTICITY	-1.32583	0.0465465	0.341322	1
LINDGREN_BLADDER_CANCER_CLUSTER_3_UP	-1.32576	0.0149457	0.341056	1
RUAN_RESPONSE_TO_TNF_DN	-1.32536	0.0693816	0.341512	1
BURTON_ADIPOGENESIS_PEAK_AT_8HR	-1.32514	0.106572	0.341622	1
PECE_MAMMARY_STEM_CELL_DN	-1.32499	0.0541353	0.341539	1
WP_3Q29_COPY_NUMBER_VARIATION_SYNDROME	-1.32496	0.0913793	0.341198	1
REACTOME_SYNTHESIS_OF_PIPS_AT_THE_PLASMA_MEMBRANE	-1.32476	0.0966102	0.341218	1
LEE_LIVER_CANCER_ACOX1_DN	-1.32464	0.0722311	0.341084	1
REACTOME_SIGNALING_BY_CSF3_G_CSF	-1.3242	0.130037	0.341652	1
IKEDA_MIR1_TARGETS_UP	-1.32381	0.0825243	0.342085	1
BASSO_CD40_SIGNALING_DN	-1.32292	0.0743802	0.34369	1
PID_TXA2PATHWAY	-1.32254	0.0953177	0.344098	1
MCBRYAN_PUBERTAL_BREAST_6_7WK_UP	-1.32238	0.0327169	0.3441	1
RHODES_CANCER_META_SIGNATURE	-1.32219	0.0832	0.344111	1
REACTOME_SIGNALING_BY_ALK	-1.32168	0.117148	0.344823	1
PID_IL2_1PATHWAY	-1.32116	0.09	0.345537	1
KEGG_PROGESTERONE_MEDIATED_OOCYTE_MATURATION	-1.32092	0.0648298	0.345684	1
REACTOME_SIGNALING_BY_FGFR3	-1.32084	0.121739	0.345492	1
REACTOME_RHOQ_GTPASE_CYCLE	-1.32067	0.0848287	0.345457	1
WALLACE_PROSTATE_CANCER_UP	-1.32033	0.145794	0.345826	1
MIYAGAWA_TARGETS_OF_EWSR1_ETS_FUSIONS_DN	-1.31922	0.0261628	0.347841	1
ZHANG_TARGETS_OF_EWSR1_FLI1_FUSION	-1.31871	0.0637959	0.348586	1
ONO_FOXP3_TARGETS_DN	-1.31871	0.108202	0.348211	1
GRAHAM_NORMAL_QUIESCENT_VS_NORMAL_DIVIDING_DN	-1.31858	0.0626003	0.348095	1
TRAYNOR_RETT_SYNDROM_DN	-1.31834	0.142342	0.348244	1
BOYAULT_LIVER_CANCER_SUBCLASS_G123_UP	-1.31808	0.10596	0.348442	1
WP_SPHINGOLIPID_PATHWAY	-1.31758	0.123435	0.349181	1
GAVIN_FOXP3_TARGETS_CLUSTER_P3	-1.31753	0.0455213	0.348883	1
BIOCARTA_COMP_PATHWAY	-1.31729	0.137615	0.349005	1
TORCHIA_TARGETS_OF_EWSR1_FLI1_FUSION_TOP20_UP	-1.31724	0.105735	0.348739	1
BONOME_OVARIAN_CANCER_POOR_SURVIVAL_UP	-1.31709	0.129825	0.348668	1
BAE_BRCA1_TARGETS_UP	-1.31695	0.0765472	0.348584	1
OHGUCHI_LIVER_HNF4A_TARGETS_UP	-1.31667	0.0873147	0.348829	1
WP_BURN_WOUND_HEALING	-1.31664	0.0592	0.34849	1
KATSANOU_ELAVL1_TARGETS_DN	-1.31596	0.0509915	0.349567	1
YAMASHITA_METHYLATED_IN_PROSTATE_CANCER	-1.31582	0.0965517	0.349459	1
JINESH_BLEBBISHIELD_TO_IMMUNE_CELL_FUSION_PBSHMS_DN	-1.3153	0.0187416	0.350182	1
HILLION_HMGA1B_TARGETS	-1.31499	0.0628931	0.35043	1
GROSS_HYPOXIA_VIA_ELK3_AND_HIF1A_DN	-1.31494	0.0538462	0.350159	1
SETLUR_PROSTATE_CANCER_TMPRSS2_ERG_FUSION_DN	-1.3148	0.149723	0.350094	1
YAO_TEMPORAL_RESPONSE_TO_PROGESTERONE_CLUSTER_6	-1.31463	0.0782748	0.350038	1
SENESE_HDAC1_AND_HDAC2_TARGETS_DN	-1.31455	0.0272206	0.349827	1
REACTOME_PURINE_CATABOLISM	-1.31443	0.142086	0.349659	1
KEGG_BUTANOATE_METABOLISM	-1.31432	0.116041	0.349527	1
WP_TRANSSULFURATION_AND_ONECARBON_METABOLISM	-1.31304	0.133913	0.351955	1
PETRETTO_HEART_MASS_QTL_CIS_UP	-1.31296	0.0979381	0.351754	1
DELACROIX_RAR_BOUND_ES	-1.31283	0.00253807	0.351638	1
AMIT_SERUM_RESPONSE_60_MCF10A	-1.31273	0.0878939	0.351492	1
JEON_SMAD6_TARGETS_DN	-1.31259	0.125664	0.351412	1
WP_P38_MAPK_SIGNALING_PATHWAY	-1.31244	0.140917	0.351314	1
VERRECCHIA_RESPONSE_TO_TGFB1_C2	-1.31229	0.133094	0.351287	1
REACTOME_SPHINGOLIPID_METABOLISM	-1.31208	0.0610933	0.351331	1
LEE_LIVER_CANCER_DENA_UP	-1.31179	0.0884808	0.351626	1
RUTELLA_RESPONSE_TO_HGF_VS_CSF2RB_AND_IL4_DN	-1.31176	0.0225035	0.351302	1
REACTOME_ACYL_CHAIN_REMODELLING_OF_PE	-1.31166	0.119529	0.351135	1
REACTOME_LISTERIA_MONOCYTOGENES_ENTRY_INTO_HOST_CELLS	-1.31131	0.134991	0.351521	1
FLECHNER_BIOPSY_KIDNEY_TRANSPLANT_OK_VS_DONOR_DN	-1.31121	0.135088	0.351407	1
PID_IL4_2PATHWAY	-1.311	0.0837359	0.351478	1
HELLER_HDAC_TARGETS_DN	-1.3109	0.0281125	0.351326	1
WP_METHIONINE_DE_NOVO_AND_SALVAGE_PATHWAY	-1.31065	0.145833	0.351427	1
WP_PRION_DISEASE_PATHWAY	-1.31041	0.106643	0.351609	1
WP_AMPACTIVATED_PROTEIN_KINASE_AMPK_SIGNALING	-1.30949	0.099839	0.353178	1
SENGUPTA_NASOPHARYNGEAL_CARCINOMA_WITH_LMP1_UP	-1.30938	0.0184697	0.353029	1
DELACROIX_RAR_TARGETS_UP	-1.3086	0.0841751	0.354421	1
WOO_LIVER_CANCER_RECURRENCE_DN	-1.30849	0.0789889	0.354318	1
REACTOME_RET_SIGNALING	-1.30767	0.118616	0.355747	1
KEGG_JAK_STAT_SIGNALING_PATHWAY	-1.30759	0.0518868	0.355541	1
REACTOME_EXTRACELLULAR_MATRIX_ORGANIZATION	-1.30752	0.0310391	0.355321	1
WP_EGFR_TYROSINE_KINASE_INHIBITOR_RESISTANCE	-1.30752	0.0730159	0.354944	1
ZWANG_CLASS_3_TRANSIENTLY_INDUCED_BY_EGF	-1.30716	0.0338733	0.35533	1
FARMER_BREAST_CANCER_APOCRINE_VS_BASAL	-1.3068	0.020436	0.355736	1
TOOKER_GEMCITABINE_RESISTANCE_UP	-1.30675	0.0770492	0.355488	1
FOROUTAN_TGFB_EMT_UP	-1.30673	0.0301724	0.355134	1
CADWELL_ATG16L1_TARGETS_UP	-1.30559	0.0694239	0.357186	1
DAVICIONI_TARGETS_OF_PAX_FOXO1_FUSIONS_UP	-1.30511	0.0291262	0.35786	1
WP_REGULATORY_CIRCUITS_OF_THE_STAT3_SIGNALING_PATHWAY	-1.30486	0.0723473	0.358093	1
DAZARD_RESPONSE_TO_UV_SCC_DN	-1.30428	0.0690691	0.359012	1
KAMMINGA_EZH2_TARGETS	-1.30421	0.12543	0.358796	1
ALCALAY_AML_BY_NPM1_LOCALIZATION_DN	-1.30395	0.0392442	0.358971	1
ZHANG_PROLIFERATING_VS_QUIESCENT	-1.30349	0.102941	0.35966	1
REACTOME_TRANSPORT_OF_VITAMINS_NUCLEOSIDES_AND_RELATED_MOLECULES	-1.30327	0.123499	0.359805	1
KEGG_ABC_TRANSPORTERS	-1.3027	0.106884	0.360739	1
SENESE_HDAC2_TARGETS_DN	-1.30221	0.0473282	0.361515	1
PLASARI_TGFB1_SIGNALING_VIA_NFIC_1HR_UP	-1.30205	0.14311	0.361501	1
BURTON_ADIPOGENESIS_8	-1.30176	0.0779221	0.361771	1
REACTOME_ERBB2_REGULATES_CELL_MOTILITY	-1.3017	0.151456	0.36153	1
HAN_JNK_SINGALING_DN	-1.30103	0.118243	0.362675	1
PID_IL3_PATHWAY	-1.30065	0.127737	0.363125	1
PID_AVB3_OPN_PATHWAY	-1.30041	0.136525	0.363286	1
REACTOME_DISEASES_OF_CARBOHYDRATE_METABOLISM	-1.29951	0.137681	0.364931	1
ODONNELL_TFRC_TARGETS_UP	-1.29936	0.0315375	0.364895	1
PID_INTEGRIN5_PATHWAY	-1.29919	0.146384	0.364909	1
INGRAM_SHH_TARGETS_UP	-1.29849	0.0768049	0.366104	1
BECKER_TAMOXIFEN_RESISTANCE_DN	-1.29832	0.102564	0.366088	1
WP_GPCRS_CLASS_A_RHODOPSINLIKE	-1.29782	0.0467836	0.366823	1
BLANCO_MELO_MERS_COV_INFECTION_MCR5_CELLS_UP	-1.29721	0.0340599	0.367839	1
CROONQUIST_STROMAL_STIMULATION_UP	-1.29719	0.105536	0.367502	1
SMIRNOV_RESPONSE_TO_IR_6HR_UP	-1.29712	0.0527903	0.367295	1
KEGG_FC_EPSILON_RI_SIGNALING_PATHWAY	-1.29704	0.0658307	0.367097	1
HOFFMANN_IMMATURE_TO_MATURE_B_LYMPHOCYTE_UP	-1.29694	0.116554	0.366941	1
NEMETH_INFLAMMATORY_RESPONSE_LPS_UP	-1.29681	0.0612245	0.366817	1
SWEET_LUNG_CANCER_KRAS_DN	-1.29665	0.0146082	0.366809	1
SHEPARD_CRASH_AND_BURN_MUTANT_UP	-1.29649	0.0346741	0.366744	1
REACTOME_INTERLEUKIN_6_FAMILY_SIGNALING	-1.29647	0.149826	0.36643	1
BARRIER_COLON_CANCER_RECURRENCE_UP	-1.29644	0.105351	0.366124	1
DESERT_EXTRACELLULAR_MATRIX_HEPATOCELLULAR_CARCINOMA_SUBCLASS_UP	-1.29592	0.13913	0.366856	1
WANG_RESPONSE_TO_GSK3_INHIBITOR_SB216763_DN	-1.29584	0.0225464	0.366654	1
AKL_HTLV1_INFECTION_UP	-1.29573	0.142599	0.366533	1
SIG_PIP3_SIGNALING_IN_B_LYMPHOCYTES	-1.29496	0.107664	0.36784	1
PID_IL1_PATHWAY	-1.29416	0.138225	0.369208	1
REACTOME_ION_TRANSPORT_BY_P_TYPE_ATPASES	-1.29404	0.101064	0.369125	1
LIM_MAMMARY_STEM_CELL_DN	-1.29372	0.0151899	0.369477	1
REACTOME_PI_METABOLISM	-1.29372	0.0898693	0.369107	1
REACTOME_PI3K_AKT_SIGNALING_IN_CANCER	-1.29312	0.0665658	0.370138	1
NEMETH_INFLAMMATORY_RESPONSE_LPS_DN	-1.29236	0.132988	0.371364	1
MULLIGHAN_MLL_SIGNATURE_2_UP	-1.29207	0.0192308	0.371643	1
ZHANG_RESPONSE_TO_CANTHARIDIN_UP	-1.291	0.157424	0.373757	1
GRAESSMANN_RESPONSE_TO_MC_AND_SERUM_DEPRIVATION_DN	-1.2909	0.0791599	0.3736	1
BILD_HRAS_ONCOGENIC_SIGNATURE	-1.29086	0.0338505	0.373312	1
REACTOME_CONVERSION_FROM_APC_C_CDC20_TO_APC_C_CDH1_IN_LATE_ANAPHASE	-1.29053	0.151408	0.373692	1
WP_MITOCHONDRIAL_IMMUNE_RESPONSE_TO_SARSCOV2	-1.28997	0.131579	0.37462	1
BOYAULT_LIVER_CANCER_SUBCLASS_G6_UP	-1.2896	0.0898693	0.375056	1
CAFFAREL_RESPONSE_TO_THC_24HR_5_DN	-1.28915	0.105263	0.375735	1
TSENG_IRS1_TARGETS_DN	-1.28896	0.0798816	0.375773	1
MOOTHA_PGC	-1.28872	0.0178344	0.375912	1
AMUNDSON_DNA_DAMAGE_RESPONSE_TP53	-1.28862	0.154399	0.375765	1
HOLLMANN_APOPTOSIS_VIA_CD40_DN	-1.2881	0.025788	0.37661	1
WANG_TNF_TARGETS	-1.28809	0.162021	0.376249	1
REACTOME_CDC42_GTPASE_CYCLE	-1.28807	0.053701	0.375889	1
BIOCARTA_P38MAPK_PATHWAY	-1.28804	0.130653	0.375596	1
VECCHI_GASTRIC_CANCER_ADVANCED_VS_EARLY_UP	-1.28787	0.0523883	0.3756	1
AMIT_SERUM_RESPONSE_120_MCF10A	-1.28786	0.103279	0.37525	1
KEGG_GLYCOSAMINOGLYCAN_DEGRADATION	-1.28716	0.132653	0.37648	1
COULOUARN_TEMPORAL_TGFB1_SIGNATURE_UP	-1.28675	0.0734095	0.377032	1
PID_NFKAPPAB_ATYPICAL_PATHWAY	-1.28646	0.170732	0.377272	1
FOROUTAN_INTEGRATED_TGFB_EMT_UP	-1.28608	0.0679305	0.37772	1
PASINI_SUZ12_TARGETS_DN	-1.28605	0.0247396	0.377397	1
WAMUNYOKOLI_OVARIAN_CANCER_LMP_DN	-1.28591	0.0457227	0.377367	1
HAN_SATB1_TARGETS_UP	-1.2855	0.0170157	0.377908	1
REACTOME_NS1_MEDIATED_EFFECTS_ON_HOST_PATHWAYS	-1.28438	0.128472	0.380121	1
ZAMORA_NOS2_TARGETS_UP	-1.28421	0.118846	0.380117	1
WU_HBX_TARGETS_1_UP	-1.28421	0.171375	0.379742	1
REACTOME_APC_C_CDC20_MEDIATED_DEGRADATION_OF_CYCLIN_B	-1.28399	0.150685	0.379877	1
UROSEVIC_RESPONSE_TO_IMIQUIMOD	-1.28372	0.162455	0.380139	1
PID_RB_1PATHWAY	-1.28351	0.106732	0.380263	1
WEBER_METHYLATED_HCP_IN_SPERM_UP	-1.28236	0.156934	0.382558	1
ZHU_CMV_24_HR_DN	-1.28228	0.102773	0.382382	1
HUMMERICH_SKIN_CANCER_PROGRESSION_DN	-1.28206	0.0736677	0.382505	1
CASORELLI_APL_SECONDARY_VS_DE_NOVO_UP	-1.28177	0.147157	0.382798	1
MARSON_FOXP3_TARGETS_UP	-1.28177	0.107325	0.382422	1
RHODES_UNDIFFERENTIATED_CANCER	-1.28162	0.105096	0.382398	1
KEGG_GLYCINE_SERINE_AND_THREONINE_METABOLISM	-1.28137	0.153025	0.382595	1
LEE_LIVER_CANCER_MYC_TGFA_DN	-1.28123	0.112654	0.382552	1
KANG_FLUOROURACIL_RESISTANCE_UP	-1.28117	0.15458	0.382327	1
MCLACHLAN_DENTAL_CARIES_DN	-1.28106	0.10396	0.382189	1
ZHAN_MULTIPLE_MYELOMA_MF_DN	-1.281	0.115993	0.381941	1
LEE_LIVER_CANCER_SURVIVAL_UP	-1.28091	0.049204	0.381782	1
RAMALHO_STEMNESS_UP	-1.28061	0.0541311	0.382101	1
HOSHIDA_LIVER_CANCER_SUBCLASS_S3	-1.28029	0.0467033	0.382416	1
REACTOME_SIGNALING_BY_RETINOIC_ACID	-1.27998	0.145359	0.382755	1
WP_UREA_CYCLE_AND_METABOLISM_OF_AMINO_GROUPS	-1.27924	0.145648	0.384006	1
REACTOME_SPRY_REGULATION_OF_FGF_SIGNALING	-1.27873	0.158363	0.384836	1
WP_TLR4_SIGNALING_AND_TOLERANCE	-1.27859	0.155052	0.384789	1
OSWALD_HEMATOPOIETIC_STEM_CELL_IN_COLLAGEN_GEL_UP	-1.27837	0.0365169	0.384902	1
PID_ARF6_PATHWAY	-1.27793	0.15035	0.385596	1
GOTZMANN_EPITHELIAL_TO_MESENCHYMAL_TRANSITION_UP	-1.27788	0.105691	0.385317	1
KEGG_B_CELL_RECEPTOR_SIGNALING_PATHWAY	-1.27774	0.105919	0.385242	1
REACTOME_ANTIMICROBIAL_PEPTIDES	-1.27736	0.134426	0.385727	1
KEGG_DORSO_VENTRAL_AXIS_FORMATION	-1.2772	0.152921	0.385716	1
WP_FARNESOID_X_RECEPTOR_PATHWAY	-1.27709	0.171587	0.385634	1
VALK_AML_CLUSTER_8	-1.27698	0.149533	0.38549	1
BLALOCK_ALZHEIMERS_DISEASE_INCIPIENT_UP	-1.27656	0.0366013	0.386108	1
BYSTRYKH_HEMATOPOIESIS_STEM_CELL_SCP2_QTL_TRANS	-1.2765	0.172232	0.385854	1
BROWNE_HCMV_INFECTION_2HR_DN	-1.27646	0.125	0.385571	1
KYNG_WERNER_SYNDROM_AND_NORMAL_AGING_UP	-1.27618	0.107563	0.385886	1
VANTVEER_BREAST_CANCER_ESR1_UP	-1.27587	0.0816024	0.386209	1
GAUSSMANN_MLL_AF4_FUSION_TARGETS_G_UP	-1.27584	0.0352609	0.385912	1
REACTOME_HSF1_ACTIVATION	-1.27552	0.136752	0.386302	1
KEGG_TYPE_II_DIABETES_MELLITUS	-1.27547	0.13474	0.386041	1
WP_NETWORK_MAP_OF_SARSCOV2_SIGNALING_PATHWAY	-1.2752	0.0663781	0.38625	1
WANG_METASTASIS_OF_BREAST_CANCER_ESR1_DN	-1.27513	0.16958	0.386057	1
HERNANDEZ_MITOTIC_ARREST_BY_DOCETAXEL_2_DN	-1.27477	0.170455	0.386531	1
WANG_SMARCE1_TARGETS_UP	-1.27414	0.0407609	0.387637	1
WANG_RESPONSE_TO_GSK3_INHIBITOR_SB216763_UP	-1.27353	0.0332907	0.38864	1
BLANCO_MELO_RESPIRATORY_SYNCYTIAL_VIRUS_INFECTION_A594_CELLS_UP	-1.27347	0.0305556	0.388421	1
REACTOME_INHIBITION_OF_THE_PROTEOLYTIC_ACTIVITY_OF_APC_C_REQUIRED_FOR_THE_ONSET_OF_ANAPHASE_BY_MITOTIC_SPINDLE_CHECKPOINT_COMPONENTS	-1.27346	0.172598	0.388074	1
SCHOEN_NFKB_SIGNALING	-1.27296	0.149047	0.388869	1
REACTOME_INTERFERON_SIGNALING	-1.27127	0.0579268	0.392434	1
KEGG_GLYCEROPHOSPHOLIPID_METABOLISM	-1.27126	0.101286	0.392078	1
PLASARI_TGFB1_TARGETS_1HR_UP	-1.2697	0.157801	0.395408	1
THUM_MIR21_TARGETS_HEART_DISEASE_UP	-1.26964	0.17284	0.395174	1
GRABARCZYK_BCL11B_TARGETS_DN	-1.26922	0.138748	0.395741	1
WP_OSTEOBLAST_DIFFERENTIATION_AND_RELATED_DISEASES	-1.26888	0.0733229	0.396117	1
TIEN_INTESTINE_PROBIOTICS_2HR_UP	-1.26861	0.156303	0.396403	1
BERTUCCI_MEDULLARY_VS_DUCTAL_BREAST_CANCER_UP	-1.26848	0.0538244	0.396342	1
WANG_MLL_TARGETS	-1.26831	0.0317241	0.396372	1
REACTOME_DISEASES_OF_METABOLISM	-1.26782	0.0518207	0.397128	1
REACTOME_INTRA_GOLGI_TRAFFIC	-1.26757	0.157343	0.397371	1
BLANCO_MELO_COVID19_SARS_COV_2_INFECTION_A594_ACE2_EXPRESSING_CELLS_RUXOLITINIB_DN	-1.2674	0.0998415	0.397386	1
REACTOME_MITOTIC_SPINDLE_CHECKPOINT	-1.26713	0.0839937	0.397603	1
WP_ID_SIGNALING_PATHWAY	-1.26688	0.190813	0.397825	1
GOTZMANN_EPITHELIAL_TO_MESENCHYMAL_TRANSITION_DN	-1.26679	0.0614286	0.397628	1
REACTOME_NUCLEAR_PORE_COMPLEX_NPC_DISASSEMBLY	-1.2665	0.153025	0.39795	1
WORSCHECH_TUMOR_REJECTION_UP	-1.26643	0.120661	0.397715	1
GENTILE_UV_RESPONSE_CLUSTER_D6	-1.2661	0.157095	0.398189	1
REACTOME_DISEASES_ASSOCIATED_WITH_O_GLYCOSYLATION_OF_PROTEINS	-1.26605	0.121061	0.397957	1
GAVIN_FOXP3_TARGETS_CLUSTER_P6	-1.26557	0.101106	0.398725	1
WP_SARSCOV2_INNATE_IMMUNITY_EVASION_AND_CELLSPECIFIC_IMMUNE_RESPONSE	-1.26543	0.12623	0.398717	1
REACTOME_INTERLEUKIN_37_SIGNALING	-1.26518	0.169675	0.398952	1
COULOUARN_TEMPORAL_TGFB1_SIGNATURE_DN	-1.26496	0.0613772	0.399075	1
BASAKI_YBX1_TARGETS_UP	-1.2649	0.0403768	0.398831	1
WANG_ESOPHAGUS_CANCER_VS_NORMAL_DN	-1.26488	0.102236	0.398514	1
ZHANG_ANTIVIRAL_RESPONSE_TO_RIBAVIRIN_DN	-1.2646	0.154639	0.398763	1
YORDY_RECIPROCAL_REGULATION_BY_ETS1_AND_SP100_UP	-1.26397	0.173835	0.399944	1
REACTOME_NGF_STIMULATED_TRANSCRIPTION	-1.26386	0.143581	0.399802	1
WANG_LMO4_TARGETS_UP	-1.26386	0.0311284	0.399436	1
LEIN_CHOROID_PLEXUS_MARKERS	-1.26367	0.101227	0.399573	1
WANG_RESPONSE_TO_FORSKOLIN_UP	-1.26341	0.167266	0.399826	1
WANG_BARRETTS_ESOPHAGUS_UP	-1.26286	0.13198	0.400688	1
WIELAND_UP_BY_HBV_INFECTION	-1.26271	0.0942813	0.400663	1
WP_CAMKK2_PATHWAY	-1.26205	0.152513	0.401773	1
TIEN_INTESTINE_PROBIOTICS_6HR_DN	-1.26178	0.0715421	0.402043	1
HORIUCHI_WTAP_TARGETS_DN	-1.26177	0.0346667	0.401683	1
VILIMAS_NOTCH1_TARGETS_UP	-1.26176	0.123953	0.401332	1
FARMER_BREAST_CANCER_CLUSTER_3	-1.2611	0.186131	0.402475	1
TONKS_TARGETS_OF_RUNX1_RUNX1T1_FUSION_HSC_UP	-1.26105	0.0774854	0.402232	1
REACTOME_METALLOPROTEASE_DUBS	-1.26101	0.178388	0.401953	1
REACTOME_METABOLISM_OF_CARBOHYDRATES	-1.26082	0.0438957	0.402035	1
LY_AGING_OLD_DN	-1.2604	0.129412	0.402706	1
WP_MIRNAS_INVOLVEMENT_IN_THE_IMMUNE_RESPONSE_IN_SEPSIS	-1.26028	0.149565	0.402632	1
FUJII_YBX1_TARGETS_DN	-1.26004	0.0460432	0.402836	1
RUTELLA_RESPONSE_TO_CSF2RB_AND_IL4_UP	-1.25935	0.0289256	0.404122	1
VALK_AML_WITH_EVI1	-1.25922	0.179104	0.404043	1
GUO_HEX_TARGETS_DN	-1.25896	0.113367	0.404283	1
WIKMAN_ASBESTOS_LUNG_CANCER_DN	-1.25862	0.177305	0.404687	1
WP_HEPATITIS_B_INFECTION	-1.25841	0.0762332	0.404867	1
MANALO_HYPOXIA_DN	-1.25807	0.0476191	0.405258	1
WP_RELATIONSHIP_BETWEEN_INFLAMMATION_COX2_AND_EGFR	-1.25793	0.14914	0.405227	1
OISHI_CHOLANGIOMA_STEM_CELL_LIKE_UP	-1.25793	0.0423497	0.404882	1
ZHONG_SECRETOME_OF_LUNG_CANCER_AND_MACROPHAGE	-1.25753	0.123003	0.40549	1
GRAHAM_CML_QUIESCENT_VS_NORMAL_QUIESCENT_DN	-1.25743	0.137324	0.405337	1
KOKKINAKIS_METHIONINE_DEPRIVATION_96HR_UP	-1.25683	0.0973725	0.406377	1
CHIANG_LIVER_CANCER_SUBCLASS_UNANNOTATED_UP	-1.25664	0.108065	0.406443	1
SASAI_RESISTANCE_TO_NEOPLASTIC_TRANSFROMATION	-1.25652	0.138298	0.406359	1
KEGG_ADIPOCYTOKINE_SIGNALING_PATHWAY	-1.2564	0.110759	0.406277	1
LEE_LIVER_CANCER_E2F1_DN	-1.25576	0.116239	0.407397	1
WP_INTERACTOME_OF_POLYCOMB_REPRESSIVE_COMPLEX_2_PRC2	-1.25575	0.176699	0.40705	1
BENPORATH_ES_1	-1.25575	0.038961	0.40669	1
REACTOME_N_GLYCAN_ANTENNAE_ELONGATION	-1.25559	0.186347	0.406697	1
KONDO_EZH2_TARGETS	-1.25559	0.0620491	0.406335	1
LIU_COMMON_CANCER_GENES	-1.25539	0.119205	0.406451	1
ZHU_CMV_ALL_DN	-1.25509	0.0986343	0.406748	1
NIKOLSKY_BREAST_CANCER_8Q12_Q22_AMPLICON	-1.25507	0.0801233	0.406427	1
MOHANKUMAR_HOXA1_TARGETS_UP	-1.25498	0.0235602	0.40629	1
WP_MATRIX_METALLOPROTEINASES	-1.25483	0.172007	0.406303	1
BROWNE_HCMV_INFECTION_2HR_UP	-1.25477	0.149565	0.406072	1
NGUYEN_NOTCH1_TARGETS_DN	-1.25371	0.111643	0.408229	1
APPEL_IMATINIB_RESPONSE	-1.2537	0.181063	0.407878	1
WP_GLYCOLYSIS_AND_GLUCONEOGENESIS	-1.25368	0.134328	0.407577	1
LANDIS_ERBB2_BREAST_TUMORS_324_UP	-1.25318	0.0745157	0.408359	1
RASHI_RESPONSE_TO_IONIZING_RADIATION_1	-1.25308	0.144279	0.408246	1
REACTOME_NCAM1_INTERACTIONS	-1.25261	0.163606	0.409034	1
CAIRO_HEPATOBLASTOMA_DN	-1.25253	0.0400553	0.408858	1
IBRAHIM_NRF1_UP	-1.2514	0.0277078	0.411192	1
GAVIN_FOXP3_TARGETS_CLUSTER_T7	-1.25134	0.110439	0.410965	1
LINDGREN_BLADDER_CANCER_CLUSTER_1_DN	-1.251	0.0429129	0.411369	1
WANG_CLIM2_TARGETS_UP	-1.25064	0.0631424	0.411834	1
LIM_MAMMARY_LUMINAL_MATURE_UP	-1.25047	0.111643	0.411856	1
GRAHAM_CML_DIVIDING_VS_NORMAL_QUIESCENT_UP	-1.25046	0.0748588	0.411516	1
WP_GALANIN_RECEPTOR_PATHWAY	-1.24972	0.168385	0.412944	1
EPPERT_CE_HSC_LSC	-1.2496	0.158065	0.412873	1
RIGGI_EWING_SARCOMA_PROGENITOR_UP	-1.24935	0.0330789	0.41311	1
WANG_TARGETS_OF_MLL_CBP_FUSION_DN	-1.24928	0.151361	0.412915	1
SMID_BREAST_CANCER_RELAPSE_IN_BONE_DN	-1.24912	0.0499325	0.412937	1
BIOCARTA_GSK3_PATHWAY	-1.24893	0.196721	0.412996	1
WP_CLASSICAL_PATHWAY_OF_STEROIDOGENESIS_WITH_GLUCOCORTICOID_AND_MINERALOCORTICOID_METABOLISM	-1.24885	0.19697	0.412835	1
JAATINEN_HEMATOPOIETIC_STEM_CELL_UP	-1.24797	0.0440165	0.414547	1
REACTOME_ACTIVATED_NOTCH1_TRANSMITS_SIGNAL_TO_THE_NUCLEUS	-1.24769	0.162671	0.414867	1
REACTOME_INSERTION_OF_TAIL_ANCHORED_PROTEINS_INTO_THE_ENDOPLASMIC_RETICULUM_MEMBRANE	-1.24662	0.181481	0.417038	1
BOYLAN_MULTIPLE_MYELOMA_C_CLUSTER_UP	-1.24621	0.154237	0.417628	1
REACTOME_KERATAN_SULFATE_KERATIN_METABOLISM	-1.2462	0.152027	0.417294	1
PID_ERBB_NETWORK_PATHWAY	-1.2461	0.223801	0.417192	1
ALFANO_MYC_TARGETS	-1.24609	0.0509915	0.416836	1
XU_HGF_SIGNALING_NOT_VIA_AKT1_48HR_DN	-1.24593	0.20765	0.416847	1
LINDSTEDT_DENDRITIC_CELL_MATURATION_C	-1.24579	0.134426	0.416818	1
PUIFFE_INVASION_INHIBITED_BY_ASCITES_DN	-1.24511	0.106984	0.418106	1
REACTOME_RHOU_GTPASE_CYCLE	-1.24463	0.14918	0.418921	1
GROSS_HYPOXIA_VIA_ELK3_UP	-1.24456	0.0774648	0.418711	1
GRUETZMANN_PANCREATIC_CANCER_UP	-1.24449	0.0408719	0.418516	1
KIM_WT1_TARGETS_12HR_DN	-1.24437	0.0661157	0.418454	1
XU_GH1_EXOGENOUS_TARGETS_DN	-1.24401	0.1056	0.41893	1
WP_P53_TRANSCRIPTIONAL_GENE_NETWORK	-1.24376	0.104575	0.419171	1
AMIT_EGF_RESPONSE_40_HELA	-1.24363	0.15625	0.419095	1
LIM_MAMMARY_LUMINAL_MATURE_DN	-1.24321	0.122172	0.419759	1
KIM_WT1_TARGETS_8HR_UP	-1.24303	0.0870786	0.419816	1
REACTOME_POST_TRANSLATIONAL_MODIFICATION_SYNTHESIS_OF_GPI_ANCHORED_PROTEINS	-1.24301	0.125972	0.419506	1
CEBALLOS_TARGETS_OF_TP53_AND_MYC_DN	-1.24243	0.160558	0.4205	1
ACEVEDO_NORMAL_TISSUE_ADJACENT_TO_LIVER_TUMOR_UP	-1.24234	0.0860534	0.42037	1
SMID_BREAST_CANCER_LUMINAL_A_DN	-1.24109	0.193916	0.423093	1
REACTOME_BLOOD_GROUP_SYSTEMS_BIOSYNTHESIS	-1.24097	0.207721	0.423021	1
PID_HIF2PATHWAY	-1.24096	0.156522	0.422678	1
BLANCO_MELO_COVID19_SARS_COV_2_INFECTION_A594_ACE2_EXPRESSING_CELLS_RUXOLITINIB_UP	-1.24087	0.0466045	0.422514	1
HEDENFALK_BREAST_CANCER_BRACX_DN	-1.24064	0.185886	0.422755	1
WP_TYPE_II_INTERFERON_SIGNALING_IFNG	-1.24005	0.17128	0.423777	1
CROONQUIST_NRAS_VS_STROMAL_STIMULATION_DN	-1.23997	0.119048	0.42357	1
YAO_TEMPORAL_RESPONSE_TO_PROGESTERONE_CLUSTER_5	-1.2399	0.194539	0.423399	1
SOTIRIOU_BREAST_CANCER_GRADE_1_VS_3_UP	-1.23987	0.0952381	0.423113	1
NIKOLSKY_OVERCONNECTED_IN_BREAST_CANCER	-1.23982	0.186833	0.422863	1
TARTE_PLASMA_CELL_VS_B_LYMPHOCYTE_DN	-1.23979	0.169748	0.422569	1
SESTO_RESPONSE_TO_UV_C0	-1.23961	0.122727	0.422693	1
HAN_SATB1_TARGETS_DN	-1.23948	0.0461741	0.422632	1
JOHNSTONE_PARVB_TARGETS_2_DN	-1.23941	0.0440165	0.422447	1
KANG_AR_TARGETS_UP	-1.23888	0.19666	0.423367	1
YAO_TEMPORAL_RESPONSE_TO_PROGESTERONE_CLUSTER_11	-1.23885	0.105348	0.423069	1
VECCHI_GASTRIC_CANCER_EARLY_DN	-1.23851	0.042471	0.423486	1
REACTOME_ION_CHANNEL_TRANSPORT	-1.23851	0.094964	0.423137	1
REACTOME_SIGNALING_BY_THE_B_CELL_RECEPTOR_BCR	-1.23847	0.11042	0.42288	1
LINDVALL_IMMORTALIZED_BY_TERT_DN	-1.23837	0.133224	0.422741	1
WP_GLUCOCORTICOID_RECEPTOR_PATHWAY	-1.23794	0.127796	0.423406	1
SHIN_B_CELL_LYMPHOMA_CLUSTER_3	-1.23761	0.186007	0.423844	1
BOQUEST_STEM_CELL_DN	-1.23733	0.0637681	0.424141	1
PUIFFE_INVASION_INHIBITED_BY_ASCITES_UP	-1.23733	0.124795	0.423806	1
BERNARD_PPAPDC1B_TARGETS_DN	-1.23713	0.144538	0.423937	1
ZHAN_MULTIPLE_MYELOMA_SPIKED	-1.23698	0.194991	0.423955	1
HUMMERICH_MALIGNANT_SKIN_TUMOR_UP	-1.23644	0.181172	0.42482	1
TSENG_ADIPOGENIC_POTENTIAL_UP	-1.23627	0.179024	0.424839	1
TERAMOTO_OPN_TARGETS_CLUSTER_7	-1.23593	0.196147	0.425309	1
HOFFMANN_IMMATURE_TO_MATURE_B_LYMPHOCYTE_DN	-1.23548	0.163158	0.426057	1
PETROVA_ENDOTHELIUM_LYMPHATIC_VS_BLOOD_UP	-1.23491	0.0945347	0.427069	1
AMIT_EGF_RESPONSE_60_MCF10A	-1.23472	0.188256	0.427174	1
PARK_APL_PATHOGENESIS_DN	-1.23455	0.165812	0.427236	1
WESTON_VEGFA_TARGETS_12HR	-1.234	0.179245	0.428224	1
REACTOME_ACTIVATED_TAK1_MEDIATES_P38_MAPK_ACTIVATION	-1.2339	0.19708	0.428125	1
REACTOME_BIOSYNTHESIS_OF_THE_N_GLYCAN_PRECURSOR_DOLICHOL_LIPID_LINKED_OLIGOSACCHARIDE_LLO_AND_TRANSFER_TO_A_NASCENT_PROTEIN	-1.23384	0.135314	0.427932	1
HESS_TARGETS_OF_HOXA9_AND_MEIS1_UP	-1.23355	0.140575	0.428301	1
BIOCARTA_EFP_PATHWAY	-1.23347	0.219723	0.428142	1
BLANCO_MELO_INFLUENZA_A_INFECTION_A594_CELLS_UP	-1.23317	0.175958	0.428475	1
YAGI_AML_SURVIVAL	-1.23311	0.119548	0.42828	1
DACOSTA_UV_RESPONSE_VIA_ERCC3_XPCS_DN	-1.23302	0.133987	0.428139	1
MOHANKUMAR_HOXA1_TARGETS_DN	-1.23286	0.101025	0.428168	1
REACTOME_PINK1_PRKN_MEDIATED_MITOPHAGY	-1.2326	0.189895	0.428468	1
REACTOME_SYNDECAN_INTERACTIONS	-1.23216	0.183453	0.429141	1
WP_TRANSCRIPTION_COFACTORS_SKI_AND_SKIL_PROTEIN_PARTNERS	-1.23175	0.201835	0.429744	1
REACTOME_METABOLISM_OF_ANGIOTENSINOGEN_TO_ANGIOTENSINS	-1.23157	0.228037	0.429807	1
KEGG_GLYCOLYSIS_GLUCONEOGENESIS	-1.23122	0.17496	0.430303	1
REACTOME_DISEASES_OF_GLYCOSYLATION	-1.23065	0.0938967	0.431314	1
NAKAYAMA_SOFT_TISSUE_TUMORS_PCA2_UP	-1.23054	0.147619	0.431225	1
KEGG_SPHINGOLIPID_METABOLISM	-1.23013	0.168403	0.431842	1
BILD_E2F3_ONCOGENIC_SIGNATURE	-1.22997	0.0801688	0.431867	1
KOKKINAKIS_METHIONINE_DEPRIVATION_48HR_UP	-1.22985	0.106222	0.4318	1
REACTOME_TRANSCRIPTIONAL_ACTIVITY_OF_SMAD2_SMAD3_SMAD4_HETEROTRIMER	-1.22968	0.151007	0.431853	1
WP_EXTRACELLULAR_VESICLEMEDIATED_SIGNALING_IN_RECIPIENT_CELLS	-1.22947	0.193162	0.432034	1
STARK_BRAIN_22Q11_DELETION	-1.22939	0.232645	0.431871	1
HOLLMANN_APOPTOSIS_VIA_CD40_UP	-1.22921	0.0888889	0.431987	1
PID_CXCR4_PATHWAY	-1.22864	0.122137	0.433043	1
FARMER_BREAST_CANCER_CLUSTER_5	-1.22846	0.223214	0.433145	1
REACTOME_NEGATIVE_REGULATION_OF_FGFR4_SIGNALING	-1.22824	0.189091	0.433317	1
SEIDEN_MET_SIGNALING	-1.2278	0.213172	0.433997	1
KARLSSON_TGFB1_TARGETS_UP	-1.22747	0.125	0.434493	1
RASHI_RESPONSE_TO_IONIZING_RADIATION_2	-1.22693	0.115625	0.435429	1
ENGELMANN_CANCER_PROGENITORS_UP	-1.2265	0.156997	0.436136	1
FARMER_BREAST_CANCER_BASAL_VS_LULMINAL	-1.22624	0.0645995	0.436423	1
MCMURRAY_TP53_HRAS_COOPERATION_RESPONSE_UP	-1.22587	0.188581	0.436943	1
PID_ARF6_TRAFFICKING_PATHWAY	-1.22572	0.171681	0.43698	1
WP_KYNURENINE_PATHWAY_AND_LINKS_TO_CELL_SENESCENCE	-1.22522	0.201452	0.437857	1
REACTOME_RHO_GTPASE_CYCLE	-1.22483	0.0451613	0.438452	1
LE_EGR2_TARGETS_DN	-1.22462	0.127832	0.438588	1
TONKS_TARGETS_OF_RUNX1_RUNX1T1_FUSION_SUSTAINDED_IN_ERYTHROCYTE_UP	-1.22445	0.173913	0.438646	1
ZHOU_INFLAMMATORY_RESPONSE_LIVE_DN	-1.22399	0.0471063	0.439382	1
WP_NOVEL_INTRACELLULAR_COMPONENTS_OF_RIGILIKE_RECEPTOR_RLR_PATHWAY	-1.2238	0.162671	0.439487	1
BOYAULT_LIVER_CANCER_SUBCLASS_G5_DN	-1.22358	0.215074	0.439658	1
HOSHIDA_LIVER_CANCER_SURVIVAL_DN	-1.22355	0.124224	0.439373	1
YANG_BREAST_CANCER_ESR1_LASER_UP	-1.22334	0.207131	0.439512	1
HOELZEL_NF1_TARGETS_UP	-1.22287	0.107765	0.440299	1
RICKMAN_HEAD_AND_NECK_CANCER_D	-1.22263	0.186992	0.44052	1
ABE_VEGFA_TARGETS	-1.22257	0.233083	0.440306	1
KEGG_TIGHT_JUNCTION	-1.22218	0.124615	0.440981	1
FERRANDO_TAL1_NEIGHBORS	-1.22137	0.214153	0.442646	1
BASSO_B_LYMPHOCYTE_NETWORK	-1.22089	0.105263	0.443426	1
GAUSSMANN_MLL_AF4_FUSION_TARGETS_C_UP	-1.22068	0.0870827	0.443609	1
REACTOME_DECTIN_2_FAMILY	-1.22023	0.208409	0.444319	1
REACTOME_SUMOYLATION_OF_UBIQUITINYLATION_PROTEINS	-1.21958	0.169231	0.445596	1
NELSON_RESPONSE_TO_ANDROGEN_UP	-1.21956	0.148562	0.445287	1
WP_NETRINUNC5B_SIGNALING_PATHWAY	-1.21942	0.175084	0.445297	1
DE_YY1_TARGETS_DN	-1.21928	0.135048	0.445264	1
MAGRANGEAS_MULTIPLE_MYELOMA_IGG_VS_IGA_DN	-1.21923	0.180556	0.44505	1
KEGG_P53_SIGNALING_PATHWAY	-1.21915	0.150847	0.444868	1
REACTOME_EPH_EPHRIN_MEDIATED_REPULSION_OF_CELLS	-1.21914	0.163194	0.444531	1
ROZANOV_MMP14_TARGETS_SUBSET	-1.21914	0.190801	0.444195	1
SARTIPY_NORMAL_AT_INSULIN_RESISTANCE_UP	-1.21885	0.195035	0.444521	1
YAGI_AML_WITH_T_8_21_TRANSLOCATION	-1.21866	0.0466667	0.444629	1
WP_ADIPOGENESIS	-1.21789	0.125758	0.446178	1
REACTOME_SIGNALING_BY_WNT_IN_CANCER	-1.21779	0.189744	0.446054	1
REACTOME_ACYL_CHAIN_REMODELLING_OF_PS	-1.2176	0.214801	0.446176	1
WP_INTERACTIONS_BETWEEN_IMMUNE_CELLS_AND_MICRORNAS_IN_TUMOR_MICROENVIRONMENT	-1.21751	0.199653	0.446044	1
HOLLEMAN_VINCRISTINE_RESISTANCE_ALL_UP	-1.21666	0.19633	0.447798	1
WAKABAYASHI_ADIPOGENESIS_PPARG_RXRA_BOUND_WITH_H4K20ME1_MARK	-1.21592	0.109204	0.449293	1
LIN_NPAS4_TARGETS_UP	-1.21581	0.105498	0.449173	1
BRUNO_HEMATOPOIESIS	-1.21554	0.14897	0.449472	1
REACTOME_STIMULI_SENSING_CHANNELS	-1.21553	0.128834	0.449151	1
REACTOME_SIGNALING_BY_ERBB4	-1.21547	0.18197	0.448954	1
MEISSNER_BRAIN_ICP_WITH_H3K4ME3	-1.21522	0.228956	0.44924	1
REACTOME_RAC1_GTPASE_CYCLE	-1.21514	0.0898716	0.44906	1
HENDRICKS_SMARCA4_TARGETS_UP	-1.21505	0.179054	0.448919	1
SILIGAN_BOUND_BY_EWS_FLT1_FUSION	-1.21475	0.183219	0.449351	1
MAYBURD_RESPONSE_TO_L663536_DN	-1.21473	0.157635	0.449024	1
SMITH_TERT_TARGETS_DN	-1.21457	0.145937	0.449054	1
ZHENG_GLIOBLASTOMA_PLASTICITY_DN	-1.21447	0.165821	0.448982	1
WP_PARKINUBIQUITIN_PROTEASOMAL_SYSTEM_PATHWAY	-1.21417	0.172859	0.449372	1
LANDIS_ERBB2_BREAST_PRENEOPLASTIC_UP	-1.21398	0.209581	0.449541	1
WANG_HCP_PROSTATE_CANCER	-1.21371	0.12368	0.44984	1
MIKKELSEN_MEF_LCP_WITH_H3K27ME3	-1.21293	0.166937	0.451452	1
REACTOME_INLB_MEDIATED_ENTRY_OF_LISTERIA_MONOCYTOGENES_INTO_HOST_CELL	-1.21271	0.201724	0.451677	1
SIMBULAN_PARP1_TARGETS_DN	-1.21156	0.224044	0.454272	1
VECCHI_GASTRIC_CANCER_EARLY_UP	-1.21151	0.0484928	0.454039	1
REACTOME_REGULATION_OF_TP53_ACTIVITY_THROUGH_PHOSPHORYLATION	-1.21149	0.145215	0.453741	1
WP_METABOLISM_OF_SPINGOLIPIDS_IN_ER_AND_GOLGI_APPARATUS	-1.21145	0.220641	0.453475	1
CHARAFE_BREAST_CANCER_BASAL_VS_MESENCHYMAL_UP	-1.21119	0.137879	0.453793	1
GUO_TARGETS_OF_IRS1_AND_IRS2	-1.21118	0.136778	0.453459	1
PID_MET_PATHWAY	-1.21113	0.152733	0.453247	1
CLASPER_LYMPHATIC_VESSELS_DURING_METASTASIS_UP	-1.21097	0.214829	0.453278	1
HERNANDEZ_ABERRANT_MITOSIS_BY_DOCETACEL_2NM_DN	-1.2109	0.235189	0.453118	1
MEISSNER_ES_ICP_WITH_H3K4ME3	-1.21089	0.205725	0.452783	1
KIM_GASTRIC_CANCER_CHEMOSENSITIVITY	-1.21067	0.152	0.452991	1
REACTOME_GAB1_SIGNALOSOME	-1.21056	0.215074	0.452949	1
MCCABE_HOXC6_TARGETS_DN	-1.21017	0.226923	0.453561	1
KEGG_PYRUVATE_METABOLISM	-1.20996	0.166078	0.453765	1
PID_MAPK_TRK_PATHWAY	-1.2099	0.185512	0.453546	1
REACTOME_SIGNALING_BY_FGFR4	-1.20964	0.206597	0.453904	1
ZHAN_MULTIPLE_MYELOMA_PR_UP	-1.20948	0.17637	0.453914	1
BROWNE_HCMV_INFECTION_20HR_DN	-1.20933	0.116861	0.453928	1
WP_INTRAFLAGELLAR_TRANSPORT_PROTEINS_BINDING_TO_DYNEIN	-1.20879	0.187384	0.454924	1
BREDEMEYER_RAG_SIGNALING_VIA_ATM_NOT_VIA_NFKB_UP	-1.20855	0.192771	0.455168	1
WP_NEOVASCULARISATION_PROCESSES	-1.20835	0.201695	0.455312	1
LEE_NEURAL_CREST_STEM_CELL_UP	-1.20794	0.111111	0.456042	1
REACTOME_MTOR_SIGNALLING	-1.20768	0.212625	0.456304	1
LEE_EARLY_T_LYMPHOCYTE_DN	-1.20749	0.168654	0.45641	1
MARIADASON_REGULATED_BY_HISTONE_ACETYLATION_UP	-1.20743	0.167742	0.456215	1
BLANCO_MELO_COVID19_SARS_COV_2_INFECTION_A594_ACE2_EXPRESSING_CELLS_UP	-1.2071	0.064389	0.456654	1
WP_FOCAL_ADHESION_PI3KAKTMTORSIGNALING_PATHWAY	-1.20692	0.0963365	0.456793	1
REACTOME_HEME_SIGNALING	-1.20671	0.181669	0.45696	1
KEGG_SELENOAMINO_ACID_METABOLISM	-1.20493	0.221053	0.461126	1
REACTOME_GLYCOGEN_METABOLISM	-1.20493	0.21288	0.460789	1
REACTOME_HSF1_DEPENDENT_TRANSACTIVATION	-1.20492	0.200351	0.46045	1
ZHAN_MULTIPLE_MYELOMA_CD1_AND_CD2_DN	-1.20427	0.177524	0.461789	1
TARTE_PLASMA_CELL_VS_PLASMABLAST_DN	-1.20414	0.0875332	0.461754	1
GAUSSMANN_MLL_AF4_FUSION_TARGETS_A_UP	-1.20411	0.112108	0.46147	1
GRAHAM_NORMAL_QUIESCENT_VS_NORMAL_DIVIDING_UP	-1.20408	0.180033	0.461177	1
HEIDENBLAD_AMPLICON_12P11_12_UP	-1.20403	0.184211	0.460943	1
WP_MECHANOREGULATION_AND_PATHOLOGY_OF_YAPTAZ_VIA_HIPPO_AND_NONHIPPO_MECHANISMS	-1.20352	0.195876	0.461877	1
IVANOVA_HEMATOPOIESIS_STEM_CELL_LONG_TERM	-1.20336	0.103746	0.461927	1
ZHOU_INFLAMMATORY_RESPONSE_LPS_UP	-1.2024	0.0841121	0.464	1
REACTOME_TP53_REGULATES_TRANSCRIPTION_OF_ADDITIONAL_CELL_CYCLE_GENES_WHOSE_EXACT_ROLE_IN_THE_P53_PATHWAY_REMAIN_UNCERTAIN	-1.20164	0.234043	0.465548	1
XU_HGF_SIGNALING_NOT_VIA_AKT1_48HR_UP	-1.20127	0.200686	0.466111	1
REACTOME_PI_3K_CASCADE_FGFR4	-1.20109	0.233857	0.466202	1
CAIRO_PML_TARGETS_BOUND_BY_MYC_UP	-1.20091	0.207746	0.466351	1
BILD_CTNNB1_ONCOGENIC_SIGNATURE	-1.2009	0.183333	0.466003	1
REACTOME_RNA_POLYMERASE_III_TRANSCRIPTION	-1.20079	0.189055	0.465943	1
MITSIADES_RESPONSE_TO_APLIDIN_UP	-1.2007	0.0769231	0.465824	1
ANDERSEN_CHOLANGIOCARCINOMA_CLASS2	-1.20017	0.133713	0.466878	1
VANDESLUIS_COMMD1_TARGETS_GROUP_3_DN	-1.20007	0.208981	0.466756	1
CHEMNITZ_RESPONSE_TO_PROSTAGLANDIN_E2_DN	-1.20001	0.0782493	0.466544	1
REACTOME_ATTENUATION_PHASE	-1.19895	0.201426	0.468953	1
ZHANG_BREAST_CANCER_PROGENITORS_UP	-1.19887	0.0625	0.468794	1
NAKAMURA_ADIPOGENESIS_EARLY_DN	-1.19828	0.21134	0.469947	1
MCCLUNG_CREB1_TARGETS_UP	-1.19819	0.142633	0.46983	1
SHEN_SMARCA2_TARGETS_UP	-1.19791	0.0661376	0.470158	1
CHEOK_RESPONSE_TO_MERCAPTOPURINE_AND_LD_MTX_DN	-1.19766	0.235702	0.470467	1
WP_FOXP3_IN_COVID19	-1.19761	0.253259	0.470217	1
WP_FATTY_ACID_TRANSPORTERS	-1.19711	0.230072	0.471112	1
PID_CASPASE_PATHWAY	-1.19707	0.194805	0.47086	1
WP_BRAINDERIVED_NEUROTROPHIC_FACTOR_BDNF_SIGNALING_PATHWAY	-1.19603	0.155882	0.473123	1
REACTOME_PYRUVATE_METABOLISM_AND_CITRIC_ACID_TCA_CYCLE	-1.19581	0.188406	0.473331	1
RODWELL_AGING_KIDNEY_NO_BLOOD_DN	-1.19567	0.15885	0.473315	1
REACTOME_DEGRADATION_OF_THE_EXTRACELLULAR_MATRIX	-1.19493	0.127273	0.474805	1
KYNG_WERNER_SYNDROM_AND_NORMAL_AGING_DN	-1.19492	0.121345	0.474469	1
HALMOS_CEBPA_TARGETS_UP	-1.19483	0.187086	0.474368	1
REACTOME_AMYLOID_FIBER_FORMATION	-1.19437	0.190554	0.475133	1
PETROVA_ENDOTHELIUM_LYMPHATIC_VS_BLOOD_DN	-1.19425	0.136095	0.475128	1
REACTOME_NEGATIVE_REGULATION_OF_FGFR3_SIGNALING	-1.19422	0.211293	0.474852	1
KEGG_ACUTE_MYELOID_LEUKEMIA	-1.19421	0.172859	0.474523	1
REACTOME_IRAK4_DEFICIENCY_TLR2_4	-1.19388	0.237828	0.475004	1
SCHWAB_TARGETS_OF_BMYB_POLYMORPHIC_VARIANTS_DN	-1.19362	0.253119	0.475258	1
BIOCARTA_VEGF_PATHWAY	-1.19353	0.195572	0.475144	1
EPPERT_LSC_R	-1.19311	0.199667	0.475868	1
LIN_MELANOMA_COPY_NUMBER_DN	-1.19273	0.19187	0.47647	1
WP_MIRNA_REGULATION_OF_P53_PATHWAY_IN_PROSTATE_CANCER	-1.19236	0.222028	0.47705	1
LIM_MAMMARY_STEM_CELL_UP	-1.19214	0.0716113	0.477227	1
CHANG_IMMORTALIZED_BY_HPV31_UP	-1.19193	0.17734	0.4774	1
ZHONG_SECRETOME_OF_LUNG_CANCER_AND_FIBROBLAST	-1.19168	0.136564	0.477683	1
REACTOME_RUNX2_REGULATES_BONE_DEVELOPMENT	-1.19158	0.222222	0.4776	1
WIERENGA_STAT5A_TARGETS_GROUP1	-1.19146	0.132921	0.477564	1
REACTOME_CLASS_I_PEROXISOMAL_MEMBRANE_PROTEIN_IMPORT	-1.19085	0.237258	0.478738	1
PID_EPHA2_FWD_PATHWAY	-1.19066	0.238267	0.478874	1
LEIN_MEDULLA_MARKERS	-1.19054	0.174121	0.478821	1
KEGG_AMYOTROPHIC_LATERAL_SCLEROSIS_ALS	-1.19048	0.184801	0.478605	1
DAZARD_RESPONSE_TO_UV_SCC_UP	-1.19047	0.162338	0.478276	1
MODY_HIPPOCAMPUS_NEONATAL	-1.19009	0.210345	0.478913	1
PID_MTOR_4PATHWAY	-1.18983	0.180782	0.479202	1
CERVERA_SDHB_TARGETS_1_DN	-1.18968	0.207957	0.479257	1
SABATES_COLORECTAL_ADENOMA_DN	-1.18953	0.0927978	0.479334	1
CHARAFE_BREAST_CANCER_LUMINAL_VS_MESENCHYMAL_DN	-1.18933	0.0697674	0.479484	1
WP_EBOLA_VIRUS_INFECTION_IN_HOST	-1.18926	0.152047	0.479306	1
REACTOME_TRANSCRIPTION_OF_THE_HIV_GENOME	-1.18908	0.171289	0.479399	1
STEGER_ADIPOGENESIS_DN	-1.18876	0.231173	0.479865	1
FISCHER_DIRECT_P53_TARGETS_META_ANALYSIS	-1.18867	0.100137	0.479778	1
WELCSH_BRCA1_TARGETS_UP	-1.18866	0.118594	0.479463	1
BROWNE_INTERFERON_RESPONSIVE_GENES	-1.18856	0.200323	0.479397	1
BONOME_OVARIAN_CANCER_POOR_SURVIVAL_DN	-1.18822	0.245283	0.479899	1
BORCZUK_MALIGNANT_MESOTHELIOMA_UP	-1.18773	0.0894085	0.480762	1
CHEN_LVAD_SUPPORT_OF_FAILING_HEART_UP	-1.18762	0.1744	0.48072	1
CHANDRAN_METASTASIS_UP	-1.18739	0.126822	0.480954	1
REACTOME_SIGNALING_BY_NOTCH1	-1.18706	0.173643	0.481418	1
WP_PHOSPHOINOSITIDES_METABOLISM	-1.18674	0.218589	0.481934	1
SHEPARD_BMYB_MORPHOLINO_UP	-1.18654	0.12301	0.482133	1
ZHENG_IL22_SIGNALING_DN	-1.18653	0.199675	0.481811	1
CHAUHAN_RESPONSE_TO_METHOXYESTRADIOL_UP	-1.18645	0.216724	0.481633	1
KEGG_VEGF_SIGNALING_PATHWAY	-1.18637	0.184685	0.481482	1
AMIT_DELAYED_EARLY_GENES	-1.18627	0.265823	0.481394	1
MOOTHA_GLUCONEOGENESIS	-1.18554	0.216949	0.482923	1
RASHI_RESPONSE_TO_IONIZING_RADIATION_5	-1.18517	0.155922	0.48356	1
WP_PEPTIDE_GPCRS	-1.18516	0.175207	0.483221	1
WP_NUCLEAR_RECEPTORS_METAPATHWAY	-1.18503	0.0978261	0.483256	1
APRELIKOVA_BRCA1_TARGETS	-1.18473	0.211221	0.483673	1
OUYANG_PROSTATE_CANCER_PROGRESSION_UP	-1.18423	0.244755	0.484585	1
DURAND_STROMA_NS_UP	-1.18418	0.135952	0.484344	1
SCHAEFFER_PROSTATE_DEVELOPMENT_48HR_UP	-1.18389	0.072956	0.484755	1
NEWMAN_ERCC6_TARGETS_DN	-1.18323	0.224199	0.486053	1
WP_EPITHELIAL_TO_MESENCHYMAL_TRANSITION_IN_COLORECTAL_CANCER	-1.18317	0.159398	0.485886	1
LEE_CALORIE_RESTRICTION_MUSCLE_UP	-1.18275	0.225256	0.486655	1
KIM_ALL_DISORDERS_CALB1_CORR_DN	-1.18268	0.224662	0.486485	1
KRASNOSELSKAYA_ILF3_TARGETS_DN	-1.18254	0.211314	0.486477	1
HELLER_HDAC_TARGETS_SILENCED_BY_METHYLATION_UP	-1.18239	0.0936675	0.486529	1
WP_INTERLEUKIN1_IL1_STRUCTURAL_PATHWAY	-1.18237	0.197749	0.486225	1
RORIE_TARGETS_OF_EWSR1_FLI1_FUSION_UP	-1.18178	0.224956	0.487366	1
MCMURRAY_TP53_HRAS_COOPERATION_RESPONSE_DN	-1.18168	0.176962	0.487289	1
ALCALAY_AML_BY_NPM1_LOCALIZATION_UP	-1.18163	0.148485	0.487057	1
WIERENGA_STAT5A_TARGETS_DN	-1.18155	0.150215	0.486915	1
BEGUM_TARGETS_OF_PAX3_FOXO1_FUSION_UP	-1.18128	0.207018	0.487261	1
WP_OSTEOCLAST_SIGNALING	-1.18101	0.256732	0.487604	1
FERRANDO_T_ALL_WITH_MLL_ENL_FUSION_DN	-1.181	0.200315	0.487266	1
RODRIGUES_THYROID_CARCINOMA_ANAPLASTIC_DN	-1.18094	0.0721519	0.487089	1
HAN_JNK_SINGALING_UP	-1.18074	0.227425	0.48728	1
VALK_AML_CLUSTER_12	-1.18048	0.217538	0.487637	1
DASU_IL6_SIGNALING_UP	-1.18048	0.20302	0.487311	1
REACTOME_SIGNALING_BY_PTK6	-1.18046	0.210256	0.487029	1
LI_ADIPOGENESIS_BY_ACTIVATED_PPARG	-1.17999	0.264973	0.48793	1
MULLIGHAN_MLL_SIGNATURE_2_DN	-1.17996	0.117566	0.487667	1
LEE_LIVER_CANCER_DENA_DN	-1.17979	0.188768	0.487768	1
REACTOME_MITOCHONDRIAL_BIOGENESIS	-1.17974	0.18124	0.487549	1
SCHLOSSER_MYC_TARGETS_REPRESSED_BY_SERUM	-1.1797	0.151954	0.487295	1
REACTOME_SIGNALING_BY_ERYTHROPOIETIN	-1.17966	0.248687	0.487047	1
VANHARANTA_UTERINE_FIBROID_WITH_7Q_DELETION_DN	-1.17964	0.239437	0.486761	1
ROSS_LEUKEMIA_WITH_MLL_FUSIONS	-1.17918	0.192557	0.487586	1
PID_IL8_CXCR2_PATHWAY	-1.17889	0.239796	0.487985	1
MARTENS_BOUND_BY_PML_RARA_FUSION	-1.17858	0.0748387	0.48844	1
DURAND_STROMA_S_UP	-1.17856	0.103121	0.488125	1
HASLINGER_B_CLL_WITH_MUTATED_VH_GENES	-1.17832	0.263793	0.488415	1
REACTOME_REGULATION_OF_FZD_BY_UBIQUITINATION	-1.17785	0.253571	0.489279	1
NADLER_OBESITY_DN	-1.17749	0.222781	0.489789	1
WP_HAIR_FOLLICLE_DEVELOPMENT_CYTODIFFERENTIATION_PART_3_OF_3	-1.17693	0.196172	0.490887	1
SESTO_RESPONSE_TO_UV_C2	-1.17673	0.194257	0.491061	1
WANG_CISPLATIN_RESPONSE_AND_XPC_UP	-1.17671	0.148529	0.490789	1
BIOCARTA_IGF1MTOR_PATHWAY	-1.17578	0.236934	0.49283	1
LIU_SOX4_TARGETS_UP	-1.17566	0.166415	0.492816	1
DAVICIONI_MOLECULAR_ARMS_VS_ERMS_UP	-1.17542	0.107713	0.493098	1
KIM_WT1_TARGETS_DN	-1.17541	0.0855263	0.49279	1
MASSARWEH_TAMOXIFEN_RESISTANCE_DN	-1.1754	0.123641	0.492461	1
REACTOME_N_GLYCAN_ANTENNAE_ELONGATION_IN_THE_MEDIAL_TRANS_GOLGI	-1.17495	0.236655	0.493259	1
WP_APOPTOSIS_MODULATION_BY_HSP70	-1.1749	0.26145	0.493042	1
MCBRYAN_PUBERTAL_BREAST_4_5WK_DN	-1.17463	0.137589	0.493411	1
REACTOME_FORMATION_OF_FIBRIN_CLOT_CLOTTING_CASCADE	-1.1745	0.208403	0.493409	1
KEGG_RENAL_CELL_CARCINOMA	-1.17447	0.196399	0.493138	1
VALK_AML_CLUSTER_10	-1.17404	0.234347	0.493947	1
REACTOME_NOD1_2_SIGNALING_PATHWAY	-1.17399	0.212947	0.493736	1
DAZARD_RESPONSE_TO_UV_NHEK_UP	-1.17368	0.145161	0.494157	1
LI_INDUCED_T_TO_NATURAL_KILLER_DN	-1.17359	0.156682	0.494043	1
REACTOME_TOLL_LIKE_RECEPTOR_CASCADES	-1.17337	0.149123	0.49426	1
HUI_MAPK14_TARGETS_UP	-1.17333	0.254144	0.494049	1
YIH_RESPONSE_TO_ARSENITE_C3	-1.17287	0.231811	0.494898	1
STARK_PREFRONTAL_CORTEX_22Q11_DELETION_UP	-1.1727	0.130058	0.495022	1
YAGI_AML_RELAPSE_PROGNOSIS	-1.17267	0.218638	0.494767	1
WP_MALIGNANT_PLEURAL_MESOTHELIOMA	-1.1724	0.0936281	0.495169	1
KEGG_INSULIN_SIGNALING_PATHWAY	-1.1722	0.161145	0.495379	1
REACTOME_COLLAGEN_DEGRADATION	-1.17193	0.208609	0.495713	1
SUMI_HNF4A_TARGETS	-1.17185	0.240809	0.495615	1
WP_PI3KAKTMTOR_VITD3_SIGNALING	-1.17182	0.252129	0.495338	1
COLINA_TARGETS_OF_4EBP1_AND_4EBP2	-1.17174	0.103493	0.495191	1
REACTOME_DISEASES_OF_MITOTIC_CELL_CYCLE	-1.17083	0.228916	0.497273	1
ROSS_AML_WITH_PML_RARA_FUSION	-1.17055	0.192	0.497681	1
BRACHAT_RESPONSE_TO_CISPLATIN	-1.17054	0.259459	0.49736	1
DOANE_BREAST_CANCER_ESR1_DN	-1.17047	0.224168	0.497203	1
TAKEDA_TARGETS_OF_NUP98_HOXA9_FUSION_3D_UP	-1.16988	0.15	0.498377	1
ZHAN_V2_LATE_DIFFERENTIATION_GENES	-1.16983	0.245378	0.498149	1
FINAK_BREAST_CANCER_SDPP_SIGNATURE	-1.16966	0.26087	0.498281	1
YAO_TEMPORAL_RESPONSE_TO_PROGESTERONE_CLUSTER_8	-1.16964	0.221465	0.497981	1
ELVIDGE_HYPOXIA_BY_DMOG_UP	-1.16942	0.184366	0.498192	1
CASTELLANO_NRAS_TARGETS_UP	-1.1691	0.189627	0.498682	1
REACTOME_EXPORT_OF_VIRAL_RIBONUCLEOPROTEINS_FROM_NUCLEUS	-1.16904	0.235192	0.498489	1
BIOCARTA_HCMV_PATHWAY	-1.1689	0.249071	0.498487	1
ELVIDGE_HYPOXIA_UP	-1.16719	0.145185	0.502629	1
CHIANG_LIVER_CANCER_SUBCLASS_UNANNOTATED_DN	-1.16715	0.134199	0.502423	1
YU_MYC_TARGETS_DN	-1.16706	0.206081	0.502317	1
WP_MEASLES_VIRUS_INFECTION	-1.16703	0.169367	0.502038	1
CHIBA_RESPONSE_TO_TSA_UP	-1.16695	0.218241	0.5019	1
YANG_BCL3_TARGETS_UP	-1.16672	0.123641	0.502148	1
REACTOME_INSULIN_PROCESSING	-1.16647	0.251282	0.502446	1
REACTOME_TRANSCRIPTIONAL_REGULATION_BY_RUNX3	-1.16638	0.186228	0.502358	1
ABDELMOHSEN_ELAVL4_TARGETS	-1.16631	0.269928	0.502175	1
HOLLEMAN_ASPARAGINASE_RESISTANCE_ALL_UP	-1.16551	0.251376	0.503925	1
BENPORATH_ES_2	-1.16528	0.218861	0.504218	1
GRAESSMANN_RESPONSE_TO_MC_AND_SERUM_DEPRIVATION_UP	-1.16519	0.138728	0.504114	1
WP_WNTBETACATENIN_SIGNALING_PATHWAY_IN_LEUKEMIA	-1.16503	0.265306	0.504186	1
MAGRANGEAS_MULTIPLE_MYELOMA_IGLL_VS_IGLK_DN	-1.16499	0.261101	0.503925	1
KEGG_RETINOL_METABOLISM	-1.16467	0.233387	0.504466	1
REACTOME_ION_HOMEOSTASIS	-1.16448	0.224	0.504605	1
YAMASHITA_LIVER_CANCER_STEM_CELL_DN	-1.16418	0.22439	0.505026	1
JOHNSTONE_PARVB_TARGETS_1_DN	-1.16413	0.21875	0.504828	1
BRACHAT_RESPONSE_TO_METHOTREXATE_UP	-1.16412	0.242806	0.504513	1
KAYO_CALORIE_RESTRICTION_MUSCLE_UP	-1.1639	0.227053	0.504771	1
ANDERSEN_CHOLANGIOCARCINOMA_CLASS1	-1.16367	0.218213	0.504989	1
BLALOCK_ALZHEIMERS_DISEASE_INCIPIENT_DN	-1.1629	0.162861	0.506701	1
MIKKELSEN_NPC_ICP_WITH_H3K4ME3	-1.16288	0.100391	0.506427	1
MIKKELSEN_IPS_ICP_WITH_H3K27ME3	-1.16284	0.224626	0.506192	1
REACTOME_ENERGY_DEPENDENT_REGULATION_OF_MTOR_BY_LKB1_AMPK	-1.16283	0.249554	0.505897	1
WP_MET_IN_TYPE_1_PAPILLARY_RENAL_CELL_CARCINOMA	-1.1625	0.235197	0.506386	1
BYSTRYKH_HEMATOPOIESIS_STEM_CELL_QTL_CIS	-1.16201	0.168992	0.507363	1
PID_EPHB_FWD_PATHWAY	-1.16201	0.229617	0.507025	1
REACTOME_DEPOSITION_OF_NEW_CENPA_CONTAINING_NUCLEOSOMES_AT_THE_CENTROMERE	-1.16184	0.238342	0.507131	1
GUILLAUMOND_KLF10_TARGETS_DN	-1.16102	0.26049	0.508977	1
REACTOME_SNRNP_ASSEMBLY	-1.16095	0.224956	0.508848	1
MARSON_FOXP3_TARGETS_DN	-1.16081	0.216638	0.508876	1
PEREZ_TP63_TARGETS	-1.16075	0.133244	0.508696	1
WP_KALLMANN_SYNDROME	-1.16024	0.261261	0.509664	1
ENK_UV_RESPONSE_KERATINOCYTE_DN	-1.16007	0.0858258	0.509803	1
REACTOME_INTRACELLULAR_SIGNALING_BY_SECOND_MESSENGERS	-1.15982	0.126876	0.510075	1
WP_COPPER_HOMEOSTASIS	-1.15933	0.225424	0.511042	1
AMUNDSON_RESPONSE_TO_ARSENITE	-1.15909	0.162356	0.511344	1
TANG_SENESCENCE_TP53_TARGETS_UP	-1.15909	0.245819	0.51102	1
LEIN_OLIGODENDROCYTE_MARKERS	-1.15896	0.214408	0.511052	1
TURASHVILI_BREAST_CARCINOMA_DUCTAL_VS_LOBULAR_UP	-1.15886	0.278689	0.510959	1
BORLAK_LIVER_CANCER_EGF_UP	-1.15847	0.225859	0.511693	1
HOSHIDA_LIVER_CANCER_SURVIVAL_UP	-1.15807	0.223455	0.512423	1
WP_MBDNF_AND_PROBDNF_REGULATION_OF_GABA_NEUROTRANSMISSION	-1.15797	0.238095	0.512337	1
MOREAUX_MULTIPLE_MYELOMA_BY_TACI_UP	-1.15797	0.121786	0.512017	1
KEGG_PORPHYRIN_AND_CHLOROPHYLL_METABOLISM	-1.15788	0.248668	0.511935	1
INGA_TP53_TARGETS	-1.1576	0.266071	0.512357	1
FRASOR_RESPONSE_TO_ESTRADIOL_UP	-1.15622	0.242202	0.515685	1
PURBEY_TARGETS_OF_CTBP1_NOT_SATB1_UP	-1.15609	0.128276	0.515713	1
PRAMOONJAGO_SOX4_TARGETS_DN	-1.15586	0.245734	0.515969	1
REACTOME_SCAVENGING_BY_CLASS_A_RECEPTORS	-1.15567	0.254513	0.516159	1
DORMOY_ELAVL1_TARGETS	-1.15528	0.284404	0.51682	1
YAO_HOXA10_TARGETS_VIA_PROGESTERONE_UP	-1.15527	0.218094	0.516498	1
REACTOME_PROTEIN_UBIQUITINATION	-1.15507	0.232673	0.516695	1
KEGG_ECM_RECEPTOR_INTERACTION	-1.15502	0.22395	0.516488	1
REACTOME_GRB2_EVENTS_IN_ERBB2_SIGNALING	-1.15502	0.29368	0.516153	1
VALK_AML_CLUSTER_4	-1.15475	0.269702	0.516528	1
LIAO_HAVE_SOX4_BINDING_SITES	-1.15471	0.238983	0.516293	1
VANTVEER_BREAST_CANCER_METASTASIS_DN	-1.15448	0.195686	0.516535	1
KEGG_FC_GAMMA_R_MEDIATED_PHAGOCYTOSIS	-1.15327	0.209877	0.519427	1
MCCLUNG_DELTA_FOSB_TARGETS_2WK	-1.15321	0.248731	0.519229	1
CHIANG_LIVER_CANCER_SUBCLASS_POLYSOMY7_UP	-1.15315	0.23756	0.519055	1
REACTOME_NEPHRIN_FAMILY_INTERACTIONS	-1.15285	0.261947	0.519555	1
CROONQUIST_NRAS_SIGNALING_DN	-1.15263	0.209524	0.519782	1
FRASOR_RESPONSE_TO_ESTRADIOL_DN	-1.1525	0.212871	0.519807	1
CHANG_POU5F1_TARGETS_UP	-1.15223	0.295374	0.520158	1
BOYAULT_LIVER_CANCER_SUBCLASS_G6_DN	-1.15215	0.278369	0.520002	1
YAO_TEMPORAL_RESPONSE_TO_PROGESTERONE_CLUSTER_12	-1.15211	0.228707	0.519772	1
XU_CREBBP_TARGETS_UP	-1.1521	0.265125	0.519455	1
WP_NOTCH_SIGNALING_PATHWAY	-1.15156	0.212947	0.520536	1
KINSEY_TARGETS_OF_EWSR1_FLII_FUSION_DN	-1.15152	0.13624	0.520311	1
DEBIASI_APOPTOSIS_BY_REOVIRUS_INFECTION_UP	-1.15116	0.13931	0.520956	1
XIE_ST_HSC_S1PR3_OE_UP	-1.15107	0.156573	0.520837	1
DUAN_PRDM5_TARGETS	-1.15101	0.236392	0.520666	1
PID_P53_REGULATION_PATHWAY	-1.15099	0.240464	0.520387	1
VERRECCHIA_EARLY_RESPONSE_TO_TGFB1	-1.15083	0.248344	0.520501	1
JAEGER_METASTASIS_DN	-1.1508	0.151049	0.520245	1
REACTOME_INTERLEUKIN_1_FAMILY_SIGNALING	-1.15063	0.175492	0.520389	1
WP_GLYCOGEN_SYNTHESIS_AND_DEGRADATION	-1.15055	0.251291	0.520261	1
REACTOME_STING_MEDIATED_INDUCTION_OF_HOST_IMMUNE_RESPONSES	-1.15042	0.292857	0.520268	1
BIOCARTA_MTOR_PATHWAY	-1.14962	0.274864	0.522071	1
RATTENBACHER_BOUND_BY_CELF1	-1.14949	0.123871	0.522084	1
PEDERSEN_METASTASIS_BY_ERBB2_ISOFORM_6	-1.14914	0.269103	0.522646	1
GARGALOVIC_RESPONSE_TO_OXIDIZED_PHOSPHOLIPIDS_GREEN_UP	-1.14912	0.270073	0.522381	1
ICHIBA_GRAFT_VERSUS_HOST_DISEASE_35D_DN	-1.1487	0.251623	0.523176	1
ELVIDGE_HIF1A_AND_HIF2A_TARGETS_UP	-1.14864	0.247849	0.523003	1
HSIAO_LIVER_SPECIFIC_GENES	-1.14863	0.158708	0.522687	1
REACTOME_TRANSCRIPTIONAL_REGULATION_BY_TP53	-1.14862	0.138705	0.522387	1
WANG_RECURRENT_LIVER_CANCER_UP	-1.14859	0.275439	0.5221	1
RODRIGUES_NTN1_AND_DCC_TARGETS	-1.14859	0.274783	0.521777	1
DELLA_RESPONSE_TO_TSA_AND_BUTYRATE	-1.14801	0.281818	0.522984	1
MEBARKI_HCC_PROGENITOR_WNT_UP_CTNNB1_DEPENDENT	-1.14765	0.234528	0.523617	1
MIKKELSEN_NPC_LCP_WITH_H3K4ME3	-1.14696	0.211632	0.525154	1
JISON_SICKLE_CELL_DISEASE_UP	-1.1464	0.179825	0.526228	1
SCIBETTA_KDM5B_TARGETS_DN	-1.1463	0.229329	0.526141	1
LEONARD_HYPOXIA	-1.14573	0.253333	0.52732	1
LA_MEN1_TARGETS	-1.14564	0.259928	0.527235	1
CHANGOLKAR_H2AFY_TARGETS_DN	-1.14551	0.27551	0.527224	1
REACTOME_UB_SPECIFIC_PROCESSING_PROTEASES	-1.14547	0.157353	0.526988	1
WP_APOPTOSIS_MODULATION_AND_SIGNALING	-1.14541	0.230061	0.52682	1
WHITFIELD_CELL_CYCLE_G2_M	-1.14495	0.172702	0.527735	1
TAKEDA_TARGETS_OF_NUP98_HOXA9_FUSION_16D_UP	-1.14481	0.195815	0.527778	1
REACTOME_TRANSPORT_TO_THE_GOLGI_AND_SUBSEQUENT_MODIFICATION	-1.14476	0.182648	0.527574	1
WP_CILIARY_LANDSCAPE	-1.14469	0.170437	0.527421	1
SHEPARD_BMYB_MORPHOLINO_DN	-1.14445	0.171554	0.52773	1
HERNANDEZ_MITOTIC_ARREST_BY_DOCETAXEL_1_UP	-1.14443	0.262238	0.527446	1
WP_MITOCHONDRIAL_LONG_CHAIN_FATTY_ACID_BETAOXIDATION	-1.14442	0.279279	0.527133	1
HUANG_DASATINIB_SENSITIVITY_UP	-1.14394	0.216039	0.528067	1
RICKMAN_TUMOR_DIFFERENTIATED_WELL_VS_MODERATELY_UP	-1.14383	0.209703	0.528013	1
REACTOME_INTRAFLAGELLAR_TRANSPORT	-1.14375	0.247059	0.527925	1
GAURNIER_PSMD4_TARGETS	-1.14347	0.246305	0.528337	1
PID_PTP1B_PATHWAY	-1.14311	0.249164	0.528934	1
KYNG_DNA_DAMAGE_UP	-1.14241	0.161198	0.53052	1
SHEDDEN_LUNG_CANCER_POOR_SURVIVAL_A6	-1.14239	0.123235	0.530262	1
PID_MYC_ACTIV_PATHWAY	-1.14238	0.229904	0.529934	1
WP_REGULATION_OF_ACTIN_CYTOSKELETON	-1.14228	0.188427	0.529896	1
WANG_CISPLATIN_RESPONSE_AND_XPC_DN	-1.14178	0.166667	0.530883	1
REACTOME_RNA_POLYMERASE_III_CHAIN_ELONGATION	-1.14132	0.287456	0.531764	1
ACEVEDO_NORMAL_TISSUE_ADJACENT_TO_LIVER_TUMOR_DN	-1.14125	0.141333	0.531613	1
GAVIN_IL2_RESPONSIVE_FOXP3_TARGETS_UP	-1.14112	0.289134	0.53165	1
VANDESLUIS_COMMD1_TARGETS_GROUP_2_UP	-1.14102	0.311355	0.531601	1
KOYAMA_SEMA3B_TARGETS_UP	-1.14087	0.175824	0.531675	1
CERVERA_SDHB_TARGETS_2	-1.14083	0.218798	0.531435	1
SPIELMAN_LYMPHOBLAST_EUROPEAN_VS_ASIAN_2FC_DN	-1.14057	0.284658	0.531768	1
WP_ENDOCHONDRAL_OSSIFICATION	-1.14052	0.265781	0.531552	1
PURBEY_TARGETS_OF_CTBP1_AND_SATB1_DN	-1.14049	0.191395	0.531312	1
WATANABE_COLON_CANCER_MSI_VS_MSS_DN	-1.14028	0.245378	0.531504	1
KEGG_MAPK_SIGNALING_PATHWAY	-1.1402	0.161429	0.531399	1
GROSS_ELK3_TARGETS_DN	-1.14006	0.265203	0.531448	1
WP_SELENIUM_MICRONUTRIENT_NETWORK	-1.14005	0.235835	0.531148	1
WP_HEREDITARY_LEIOMYOMATOSIS_AND_RENAL_CELL_CARCINOMA_PATHWAY	-1.13971	0.309609	0.531692	1
BLANCO_MELO_COVID19_SARS_COV_2_INFECTION_A594_ACE2_EXPRESSING_CELLS_DN	-1.13939	0.232	0.532226	1
REACTOME_NEGATIVE_REGULATION_OF_MET_ACTIVITY	-1.13923	0.282847	0.532312	1
NIKOLSKY_BREAST_CANCER_21Q22_AMPLICON	-1.13899	0.303538	0.532648	1
WP_TRANSLATION_INHIBITORS_IN_CHRONICALLY_ACTIVATED_PDGFRA_CELLS	-1.13888	0.247059	0.532581	1
GARGALOVIC_RESPONSE_TO_OXIDIZED_PHOSPHOLIPIDS_RED_UP	-1.13879	0.294007	0.532515	1
BIDUS_METASTASIS_DN	-1.13865	0.197059	0.532566	1
VANOEVELEN_MYOGENESIS_SIN3A_TARGETS	-1.13863	0.198592	0.532295	1
KEGG_MELANOMA	-1.13852	0.238853	0.532258	1
NAGASHIMA_NRG1_SIGNALING_DN	-1.13824	0.228916	0.532736	1
DARWICHE_SQUAMOUS_CELL_CARCINOMA_UP	-1.13814	0.209302	0.532669	1
MILI_PSEUDOPODIA_CHEMOTAXIS_UP	-1.13784	0.224719	0.533158	1
NABA_ECM_AFFILIATED	-1.13784	0.214067	0.532844	1
FERRANDO_T_ALL_WITH_MLL_ENL_FUSION_UP	-1.13764	0.233494	0.533057	1
ENGELMANN_CANCER_PROGENITORS_DN	-1.13698	0.250799	0.534493	1
LIEN_BREAST_CARCINOMA_METAPLASTIC	-1.13684	0.285205	0.534545	1
EHLERS_ANEUPLOIDY_UP	-1.13681	0.262712	0.534293	1
MANNE_COVID19_COMBINED_COHORT_VS_HEALTHY_DONOR_PLATELETS_UP	-1.13648	0.188679	0.534842	1
WP_CANNABINOID_RECEPTOR_SIGNALING	-1.13642	0.28223	0.534647	1
REACTOME_GLUCOSE_METABOLISM	-1.13615	0.239757	0.53506	1
KIM_MYCN_AMPLIFICATION_TARGETS_UP	-1.13585	0.236133	0.535572	1
BIOCARTA_NKT_PATHWAY	-1.1357	0.294659	0.535599	1
WP_MAPK_CASCADE	-1.13547	0.264249	0.535871	1
REACTOME_RHOV_GTPASE_CYCLE	-1.1351	0.28125	0.536491	1
HOFMANN_CELL_LYMPHOMA_UP	-1.13502	0.269868	0.536371	1
CHNG_MULTIPLE_MYELOMA_HYPERPLOID_DN	-1.13485	0.289048	0.536484	1
REACTOME_SIGNALING_BY_ERBB2_IN_CANCER	-1.13476	0.273504	0.536392	1
WP_FRAGILE_X_SYNDROME	-1.1346	0.209091	0.536516	1
BORCZUK_MALIGNANT_MESOTHELIOMA_DN	-1.13445	0.250779	0.536551	1
DAZARD_UV_RESPONSE_CLUSTER_G6	-1.13437	0.216541	0.53647	1
REACTOME_MAPK_TARGETS_NUCLEAR_EVENTS_MEDIATED_BY_MAP_KINASES	-1.13424	0.279646	0.536501	1
REACTOME_TRAFFICKING_OF_GLUR2_CONTAINING_AMPA_RECEPTORS	-1.13398	0.32397	0.53683	1
HOLLERN_MICROACINAR_BREAST_TUMOR_DN	-1.13382	0.313653	0.536919	1
CROMER_METASTASIS_UP	-1.13347	0.248804	0.53759	1
ZHAN_MULTIPLE_MYELOMA_CD2_DN	-1.13344	0.271382	0.537339	1
WANG_RESPONSE_TO_BEXAROTENE_UP	-1.13298	0.293706	0.538246	1
LIU_VAV3_PROSTATE_CARCINOGENESIS_DN	-1.13269	0.298748	0.538728	1
REACTOME_RECEPTOR_TYPE_TYROSINE_PROTEIN_PHOSPHATASES	-1.13255	0.315425	0.538752	1
LIM_MAMMARY_LUMINAL_PROGENITOR_UP	-1.13245	0.239933	0.538651	1
IWANAGA_CARCINOGENESIS_BY_KRAS_UP	-1.13227	0.215657	0.538798	1
CHOW_RASSF1_TARGETS_UP	-1.13164	0.286477	0.54012	1
UDAYAKUMAR_MED1_TARGETS_UP	-1.13155	0.209653	0.540031	1
PID_EPHRINB_REV_PATHWAY	-1.13144	0.265957	0.539986	1
REACTOME_REGULATION_OF_TLR_BY_ENDOGENOUS_LIGAND	-1.1314	0.301248	0.539772	1
ZHAN_MULTIPLE_MYELOMA_MF_UP	-1.13096	0.268333	0.540639	1
ZWANG_EGF_INTERVAL_DN	-1.1309	0.196429	0.540448	1
JIANG_AGING_CEREBRAL_CORTEX_UP	-1.13088	0.280069	0.540188	1
DEURIG_T_CELL_PROLYMPHOCYTIC_LEUKEMIA_DN	-1.13044	0.177083	0.541044	1
CHESLER_BRAIN_QTL_CIS	-1.12972	0.2608	0.542635	1
REACTOME_SIGNALING_BY_FGFR1	-1.12958	0.254733	0.542649	1
REACTOME_ASPARAGINE_N_LINKED_GLYCOSYLATION	-1.12909	0.179021	0.543637	1
WP_KISSPEPTINKISSPEPTIN_RECEPTOR_SYSTEM_IN_THE_OVARY	-1.12841	0.28471	0.545125	1
PID_FOXO_PATHWAY	-1.12835	0.251282	0.544924	1
DIRMEIER_LMP1_RESPONSE_LATE_DN	-1.12832	0.285714	0.544691	1
WP_IMMUNE_RESPONSE_TO_TUBERCULOSIS	-1.12826	0.30303	0.544528	1
JISON_SICKLE_CELL_DISEASE_DN	-1.12822	0.210682	0.544279	1
SENESE_HDAC3_TARGETS_UP	-1.12809	0.13834	0.544304	1
GLASS_IGF2BP1_CLIP_TARGETS_KNOCKDOWN_DN	-1.12804	0.231355	0.544106	1
ZHU_CMV_8_HR_DN	-1.12784	0.254637	0.544308	1
FUKUSHIMA_TNFSF11_TARGETS	-1.1278	0.297872	0.544098	1
GAUSSMANN_MLL_AF4_FUSION_TARGETS_E_UP	-1.12777	0.230534	0.543841	1
WONG_MITOCHONDRIA_GENE_MODULE	-1.12763	0.205966	0.543902	1
DELPUECH_FOXO3_TARGETS_DN	-1.12755	0.279588	0.543816	1
BRUINS_UVC_RESPONSE_EARLY_LATE	-1.12742	0.16825	0.543841	1
REACTOME_CELL_CELL_JUNCTION_ORGANIZATION	-1.12695	0.262321	0.544773	1
BOUDOUKHA_BOUND_BY_IGF2BP2	-1.12674	0.231595	0.54499	1
KEGG_PENTOSE_PHOSPHATE_PATHWAY	-1.12673	0.3058	0.544698	1
MOREAUX_B_LYMPHOCYTE_MATURATION_BY_TACI_DN	-1.12654	0.259781	0.544877	1
XIE_LT_HSC_S1PR3_OE_UP	-1.12633	0.27866	0.545132	1
GALE_APL_WITH_FLT3_MUTATED_UP	-1.12613	0.249587	0.545343	1
WP_FOLATE_METABOLISM	-1.12607	0.247078	0.545162	1
REACTOME_CREATION_OF_C4_AND_C2_ACTIVATORS	-1.12589	0.335727	0.545305	1
DOANE_BREAST_CANCER_CLASSES_DN	-1.12582	0.266332	0.545182	1
BLANCO_MELO_HUMAN_PARAINFLUENZA_VIRUS_3_INFECTION_A594_CELLS_UP	-1.12551	0.22406	0.545683	1
REACTOME_DETOXIFICATION_OF_REACTIVE_OXYGEN_SPECIES	-1.12534	0.255137	0.545818	1
REACTOME_CELLULAR_RESPONSE_TO_HEAT_STRESS	-1.12516	0.245776	0.54599	1
GOTTWEIN_TARGETS_OF_KSHV_MIR_K12_11	-1.12495	0.256536	0.54623	1
MOLENAAR_TARGETS_OF_CCND1_AND_CDK4_DN	-1.12495	0.26873	0.545914	1
BOQUEST_STEM_CELL_CULTURED_VS_FRESH_DN	-1.12486	0.282416	0.545823	1
PLASARI_TGFB1_TARGETS_10HR_DN	-1.1245	0.184175	0.546464	1
LI_PROSTATE_CANCER_EPIGENETIC	-1.12425	0.313356	0.54682	1
LUI_THYROID_CANCER_CLUSTER_2	-1.12413	0.278333	0.546797	1
REACTOME_IKK_COMPLEX_RECRUITMENT_MEDIATED_BY_RIP1	-1.12413	0.264448	0.546478	1
VANHARANTA_UTERINE_FIBROID_UP	-1.12391	0.275806	0.546698	1
SIG_BCR_SIGNALING_PATHWAY	-1.12295	0.283531	0.548845	1
BROWNE_HCMV_INFECTION_30MIN_UP	-1.12295	0.29654	0.548521	1
WP_MIR5093P_ALTERATION_OF_YAP1ECM_AXIS	-1.12284	0.282007	0.548464	1
ZHAN_MULTIPLE_MYELOMA_CD1_UP	-1.12267	0.25945	0.548609	1
REACTOME_CARGO_RECOGNITION_FOR_CLATHRIN_MEDIATED_ENDOCYTOSIS	-1.12266	0.240181	0.548296	1
BONCI_TARGETS_OF_MIR15A_AND_MIR16_1	-1.12201	0.254747	0.54972	1
REACTOME_METAL_ION_SLC_TRANSPORTERS	-1.12182	0.292115	0.549918	1
WP_PROSTAGLANDIN_SIGNALING	-1.12169	0.293403	0.549952	1
YAO_TEMPORAL_RESPONSE_TO_PROGESTERONE_CLUSTER_1	-1.12168	0.250412	0.549647	1
WP_REGUCALCIN_IN_PROXIMAL_TUBULE_EPITHELIAL_KIDNEY_CELLS	-1.12157	0.3	0.549597	1
FRASOR_TAMOXIFEN_RESPONSE_UP	-1.12125	0.292407	0.550129	1
XU_HGF_SIGNALING_NOT_VIA_AKT1_6HR	-1.12109	0.296625	0.550224	1
REACTOME_TRANSLOCATION_OF_SLC2A4_GLUT4_TO_THE_PLASMA_MEMBRANE	-1.12104	0.262058	0.550017	1
RIZKI_TUMOR_INVASIVENESS_3D_UP	-1.12057	0.210904	0.550947	1
SATO_SILENCED_EPIGENETICALLY_IN_PANCREATIC_CANCER	-1.12051	0.294828	0.550793	1
RODRIGUES_NTN1_TARGETS_UP	-1.12019	0.318345	0.551336	1
LINDGREN_BLADDER_CANCER_CLUSTER_3_DN	-1.12007	0.206993	0.551345	1
IZADPANAH_STEM_CELL_ADIPOSE_VS_BONE_DN	-1.11999	0.243789	0.551251	1
AMBROSINI_FLAVOPIRIDOL_TREATMENT_TP53	-1.11985	0.27116	0.551292	1
WP_SYNAPTIC_SIGNALING_PATHWAYS_ASSOCIATED_WITH_AUTISM_SPECTRUM_DISORDER	-1.11925	0.270035	0.552597	1
LEE_LIVER_CANCER_SURVIVAL_DN	-1.11915	0.221362	0.552546	1
FIGUEROA_AML_METHYLATION_CLUSTER_6_UP	-1.11898	0.236842	0.552689	1
REACTOME_SIGNALING_BY_CTNNB1_PHOSPHO_SITE_MUTANTS	-1.11893	0.303797	0.552506	1
KUNINGER_IGF1_VS_PDGFB_TARGETS_DN	-1.11834	0.284298	0.553783	1
BROWNE_HCMV_INFECTION_12HR_DN	-1.11791	0.266771	0.554624	1
WP_ANGIOGENESIS	-1.11759	0.290553	0.555171	1
SYED_ESTRADIOL_RESPONSE	-1.11704	0.330435	0.556343	1
REACTOME_REGULATION_OF_HSF1_MEDIATED_HEAT_SHOCK_RESPONSE	-1.11681	0.26045	0.556622	1
ZHENG_GLIOBLASTOMA_PLASTICITY_UP	-1.11675	0.205517	0.55647	1
PEDERSEN_METASTASIS_BY_ERBB2_ISOFORM_7	-1.1167	0.172643	0.556276	1
WANG_TUMOR_INVASIVENESS_DN	-1.11649	0.232525	0.556531	1
KRIEG_HYPOXIA_VIA_KDM3A	-1.11646	0.274874	0.556309	1
BURTON_ADIPOGENESIS_12	-1.11636	0.287603	0.556248	1
BOSCO_INTERFERON_INDUCED_ANTIVIRAL_MODULE	-1.11616	0.273171	0.556459	1
WP_PI3KAKT_SIGNALING_PATHWAY	-1.11586	0.200787	0.556953	1
YAMASHITA_LIVER_CANCER_STEM_CELL_UP	-1.11569	0.288732	0.557073	1
MARTINEZ_RESPONSE_TO_TRABECTEDIN	-1.1153	0.307033	0.557805	1
WP_LTF_DANGER_SIGNAL_RESPONSE_PATHWAY	-1.11499	0.325976	0.558302	1
NATSUME_RESPONSE_TO_INTERFERON_BETA_UP	-1.11395	0.267606	0.560739	1
KEGG_RNA_POLYMERASE	-1.11391	0.308664	0.560537	1
KARLSSON_TGFB1_TARGETS_DN	-1.11376	0.220913	0.560613	1
PID_TGFBR_PATHWAY	-1.11373	0.300166	0.560374	1
KIM_MYC_AMPLIFICATION_TARGETS_UP	-1.11367	0.220913	0.56018	1
REACTOME_GLYCOSAMINOGLYCAN_METABOLISM	-1.11349	0.246057	0.560336	1
WENG_POR_TARGETS_GLOBAL_UP	-1.11337	0.297297	0.560353	1
WP_NOTCH_SIGNALING	-1.11311	0.27907	0.560719	1
DAZARD_UV_RESPONSE_CLUSTER_G2	-1.11238	0.316344	0.562304	1
WP_CLEAR_CELL_RENAL_CELL_CARCINOMA_PATHWAYS	-1.112	0.274874	0.562959	1
MAHAJAN_RESPONSE_TO_IL1A_UP	-1.11122	0.277165	0.564752	1
DAVICIONI_TARGETS_OF_PAX_FOXO1_FUSIONS_DN	-1.11121	0.277868	0.564456	1
REACTOME_DISEASES_OF_IMMUNE_SYSTEM	-1.111	0.322404	0.564683	1
WINNEPENNINCKX_MELANOMA_METASTASIS_UP	-1.11096	0.262222	0.564471	1
WP_ENDOCHONDRAL_OSSIFICATION_WITH_SKELETAL_DYSPLASIAS	-1.11082	0.276382	0.564529	1
REACTOME_RAC2_GTPASE_CYCLE	-1.11065	0.261712	0.56465	1
LEIN_ASTROCYTE_MARKERS	-1.1105	0.292599	0.564707	1
BROWNE_HCMV_INFECTION_10HR_DN	-1.10984	0.266442	0.566116	1
SANA_TNF_SIGNALING_UP	-1.10955	0.264984	0.566552	1
WP_MAPK_SIGNALING_PATHWAY	-1.10925	0.227462	0.566995	1
REACTOME_SIGNALLING_TO_ERKS	-1.10895	0.315789	0.567465	1
REACTOME_ERK_MAPK_TARGETS	-1.10873	0.310051	0.567757	1
FLORIO_NEOCORTEX_BASAL_RADIAL_GLIA_DN	-1.10872	0.242245	0.567465	1
KEGG_GALACTOSE_METABOLISM	-1.10871	0.304202	0.567149	1
WP_HOSTPATHOGEN_INTERACTION_OF_HUMAN_CORONAVIRUSES_MAPK_SIGNALING	-1.10861	0.30713	0.56708	1
PID_SYNDECAN_4_PATHWAY	-1.1086	0.309091	0.566777	1
WP_1Q211_COPY_NUMBER_VARIATION_SYNDROME	-1.1085	0.29806	0.56674	1
MORI_LARGE_PRE_BII_LYMPHOCYTE_DN	-1.10849	0.296774	0.566438	1
WANG_RECURRENT_LIVER_CANCER_DN	-1.10779	0.32	0.567994	1
SHAFFER_IRF4_MULTIPLE_MYELOMA_PROGRAM	-1.10764	0.298276	0.568086	1
MOOTHA_GLYCOGEN_METABOLISM	-1.10755	0.335227	0.568005	1
MASSARWEH_RESPONSE_TO_ESTRADIOL	-1.10749	0.289348	0.567825	1
IGLESIAS_E2F_TARGETS_DN	-1.10721	0.350352	0.56832	1
REACTOME_TRAF6_MEDIATED_INDUCTION_OF_TAK1_COMPLEX_WITHIN_TLR4_COMPLEX	-1.10713	0.346903	0.568204	1
PLASARI_TGFB1_SIGNALING_VIA_NFIC_10HR_UP	-1.10709	0.283333	0.568012	1
REACTOME_O_LINKED_GLYCOSYLATION	-1.10668	0.26424	0.568802	1
CHIARETTI_T_ALL_REFRACTORY_TO_THERAPY	-1.10665	0.313485	0.568563	1
CHEBOTAEV_GR_TARGETS_UP	-1.10647	0.281506	0.568709	1
PID_FAS_PATHWAY	-1.10626	0.30648	0.568969	1
WP_THERMOGENESIS	-1.10625	0.28436	0.568677	1
WANG_BARRETTS_ESOPHAGUS_DN	-1.10622	0.333973	0.568451	1
GAUSSMANN_MLL_AF4_FUSION_TARGETS_B_UP	-1.10598	0.331034	0.568771	1
FONTAINE_THYROID_TUMOR_UNCERTAIN_MALIGNANCY_DN	-1.10598	0.308621	0.568453	1
STAMBOLSKY_RESPONSE_TO_VITAMIN_D3_DN	-1.1057	0.31793	0.568852	1
WINNEPENNINCKX_MELANOMA_METASTASIS_DN	-1.10545	0.313356	0.569244	1
RICKMAN_HEAD_AND_NECK_CANCER_E	-1.1054	0.275385	0.569078	1
DEURIG_T_CELL_PROLYMPHOCYTIC_LEUKEMIA_UP	-1.10499	0.212851	0.5699	1
PID_EPHA_FWDPATHWAY	-1.1047	0.296552	0.57036	1
PODAR_RESPONSE_TO_ADAPHOSTIN_DN	-1.10469	0.348135	0.570052	1
REACTOME_VITAMIN_B5_PANTOTHENATE_METABOLISM	-1.1045	0.342593	0.570304	1
WP_ACE_INHIBITOR_PATHWAY	-1.10439	0.357532	0.570262	1
ELVIDGE_HIF1A_TARGETS_DN	-1.10438	0.285251	0.569966	1
KEGG_CYTOSOLIC_DNA_SENSING_PATHWAY	-1.10387	0.3088	0.571006	1
KEGG_PRION_DISEASES	-1.10384	0.31383	0.570757	1
RHEIN_ALL_GLUCOCORTICOID_THERAPY_DN	-1.10329	0.208777	0.571876	1
MACLACHLAN_BRCA1_TARGETS_UP	-1.10304	0.348754	0.572205	1
KEGG_ALPHA_LINOLENIC_ACID_METABOLISM	-1.10297	0.343013	0.572071	1
REACTOME_ABC_TRANSPORTERS_IN_LIPID_HOMEOSTASIS	-1.10268	0.325926	0.572494	1
REACTOME_FOXO_MEDIATED_TRANSCRIPTION_OF_CELL_CYCLE_GENES	-1.10241	0.345878	0.572921	1
PARK_HSC_VS_MULTIPOTENT_PROGENITORS_UP	-1.1024	0.321627	0.572616	1
BROWNE_HCMV_INFECTION_18HR_DN	-1.10216	0.248097	0.572934	1
WP_DIFFERENTIATION_OF_WHITE_AND_BROWN_ADIPOCYTE	-1.10208	0.317073	0.57281	1
MURATA_VIRULENCE_OF_H_PILORI	-1.10182	0.337591	0.573187	1
SUNG_METASTASIS_STROMA_DN	-1.10155	0.274351	0.573575	1
REACTOME_APC_CDC20_MEDIATED_DEGRADATION_OF_NEK2A	-1.10096	0.32969	0.57491	1
CAIRO_HEPATOBLASTOMA_UP	-1.1004	0.233524	0.576161	1
WP_RAS_SIGNALING	-1.09983	0.243363	0.577343	1
RIZKI_TUMOR_INVASIVENESS_3D_DN	-1.09947	0.235049	0.578005	1
GRADE_COLON_VS_RECTAL_CANCER_UP	-1.09937	0.328042	0.577937	1
REACTOME_SELECTIVE_AUTOPHAGY	-1.09917	0.283308	0.578175	1
GOBERT_CORE_OLIGODENDROCYTE_DIFFERENTIATION	-1.09906	0.299331	0.578155	1
PEPPER_CHRONIC_LYMPHOCYTIC_LEUKEMIA_UP	-1.09894	0.331551	0.57815	1
PEREZ_TP53_AND_TP63_TARGETS	-1.09889	0.233952	0.577938	1
REACTOME_ACYL_CHAIN_REMODELLING_OF_PI	-1.09887	0.341772	0.577672	1
ROY_WOUND_BLOOD_VESSEL_DN	-1.09884	0.318426	0.577432	1
KAAB_FAILED_HEART_ATRIUM_DN	-1.09871	0.251128	0.577479	1
KEGG_BASE_EXCISION_REPAIR	-1.09869	0.329289	0.577219	1
REACTOME_SIGNALING_BY_NTRKS	-1.09862	0.274854	0.577074	1
MULLIGHAN_NPM1_SIGNATURE_3_DN	-1.09832	0.266867	0.577576	1
KAAB_HEART_ATRIUM_VS_VENTRICLE_UP	-1.09831	0.245179	0.577258	1
SWEET_KRAS_TARGETS_UP	-1.09784	0.292135	0.578221	1
WP_HIPPOMERLIN_SIGNALING_DYSREGULATION	-1.09768	0.283465	0.578342	1
MCBRYAN_PUBERTAL_BREAST_6_7WK_DN	-1.09757	0.291603	0.578291	1
SABATES_COLORECTAL_ADENOMA_UP	-1.09748	0.273425	0.578192	1
REACTOME_VEGFR2_MEDIATED_CELL_PROLIFERATION	-1.09737	0.357782	0.578168	1
ZHAN_MULTIPLE_MYELOMA_CD1_AND_CD2_UP	-1.09728	0.308186	0.578084	1
BAELDE_DIABETIC_NEPHROPATHY_DN	-1.09719	0.197689	0.578041	1
MARKEY_RB1_CHRONIC_LOF_UP	-1.09678	0.301538	0.578811	1
LINDSTEDT_DENDRITIC_CELL_MATURATION_D	-1.09661	0.286689	0.578983	1
WILLIAMS_ESR1_TARGETS_UP	-1.0965	0.343416	0.57895	1
PYEON_CANCER_HEAD_AND_NECK_VS_CERVICAL_UP	-1.09635	0.238164	0.579037	1
FOROUTAN_PRODRANK_TGFB_EMT_DN	-1.09623	0.292528	0.579018	1
REACTOME_O_GLYCOSYLATION_OF_TSR_DOMAIN_CONTAINING_PROTEINS	-1.09591	0.335017	0.579596	1
REACTOME_CLASS_I_MHC_MEDIATED_ANTIGEN_PROCESSING_PRESENTATION	-1.09581	0.227394	0.579514	1
SENESE_HDAC1_AND_HDAC2_TARGETS_UP	-1.09581	0.247467	0.579209	1
MORI_MATURE_B_LYMPHOCYTE_UP	-1.09576	0.293729	0.579021	1
KEGG_REGULATION_OF_ACTIN_CYTOSKELETON	-1.09565	0.255072	0.579021	1
BIOCARTA_PDZS_PATHWAY	-1.09552	0.345324	0.579044	1
BOGNI_TREATMENT_RELATED_MYELOID_LEUKEMIA_UP	-1.09541	0.322004	0.579003	1
PID_LYMPH_ANGIOGENESIS_PATHWAY	-1.09533	0.323374	0.578926	1
TOMLINS_METASTASIS_DN	-1.09467	0.343396	0.580347	1
FIGUEROA_AML_METHYLATION_CLUSTER_5_DN	-1.09454	0.309811	0.580389	1
ENK_UV_RESPONSE_EPIDERMIS_DN	-1.09443	0.193916	0.580364	1
SARTIPY_BLUNTED_BY_INSULIN_RESISTANCE_UP	-1.09437	0.378378	0.580191	1
NABA_PROTEOGLYCANS	-1.0941	0.321942	0.58061	1
IKEDA_MIR30_TARGETS_UP	-1.09364	0.286378	0.581583	1
HERNANDEZ_ABERRANT_MITOSIS_BY_DOCETACEL_4NM_UP	-1.09349	0.330224	0.58167	1
WP_GASTRIC_CANCER_NETWORK_2	-1.09321	0.317376	0.582069	1
GHANDHI_DIRECT_IRRADIATION_UP	-1.09289	0.296178	0.582621	1
WU_SILENCED_BY_METHYLATION_IN_BLADDER_CANCER	-1.09273	0.327022	0.582734	1
XU_GH1_AUTOCRINE_TARGETS_DN	-1.09221	0.262763	0.58378	1
POMEROY_MEDULLOBLASTOMA_PROGNOSIS_DN	-1.09168	0.327645	0.584901	1
PID_RHOA_PATHWAY	-1.09085	0.306644	0.586792	1
REACTOME_IRE1ALPHA_ACTIVATES_CHAPERONES	-1.09066	0.316053	0.586973	1
REACTOME_POLO_LIKE_KINASE_MEDIATED_EVENTS	-1.09034	0.359116	0.587566	1
WP_FAMILIAL_PARTIAL_LIPODYSTROPHY_FPLD	-1.08977	0.323894	0.588785	1
UDAYAKUMAR_MED1_TARGETS_DN	-1.08975	0.25452	0.588499	1
HOEBEKE_LYMPHOID_STEM_CELL_DN	-1.08945	0.29	0.588999	1
PID_NECTIN_PATHWAY	-1.0894	0.334454	0.588813	1
KEGG_RIG_I_LIKE_RECEPTOR_SIGNALING_PATHWAY	-1.08936	0.303483	0.588591	1
GRUETZMANN_PANCREATIC_CANCER_DN	-1.08805	0.273611	0.591768	1
LEIN_PONS_MARKERS	-1.08685	0.317972	0.594768	1
GAUSSMANN_MLL_AF4_FUSION_TARGETS_C_DN	-1.0867	0.343257	0.594834	1
REACTOME_SLC_TRANSPORTER_DISORDERS	-1.08667	0.303599	0.594607	1
TURASHVILI_BREAST_LOBULAR_CARCINOMA_VS_DUCTAL_NORMAL_DN	-1.08643	0.306977	0.594933	1
REACTOME_RNA_POLYMERASE_II_TRANSCRIBES_SNRNA_GENES	-1.08639	0.315372	0.594685	1
REACTOME_SHC1_EVENTS_IN_ERBB2_SIGNALING	-1.0858	0.359633	0.596046	1
POOLA_INVASIVE_BREAST_CANCER_DN	-1.08575	0.294385	0.595866	1
DACOSTA_ERCC3_ALLELE_XPCS_VS_TTD_UP	-1.0854	0.342193	0.596502	1
WP_IL1_SIGNALING_PATHWAY	-1.08538	0.326599	0.596236	1
EPPERT_PROGENITOR	-1.08496	0.291603	0.597127	1
SATO_SILENCED_BY_METHYLATION_IN_PANCREATIC_CANCER_1	-1.08491	0.246319	0.596947	1
RICKMAN_METASTASIS_UP	-1.08466	0.253078	0.597309	1
OISHI_CHOLANGIOMA_STEM_CELL_LIKE_DN	-1.08462	0.261299	0.597108	1
PIEPOLI_LGI1_TARGETS_DN	-1.08447	0.360444	0.597216	1
CARD_MIR302A_TARGETS	-1.08383	0.309148	0.598641	1
REACTOME_RNA_POLYMERASE_III_TRANSCRIPTION_INITIATION_FROM_TYPE_3_PROMOTER	-1.08362	0.348673	0.598888	1
YOKOE_CANCER_TESTIS_ANTIGENS	-1.08362	0.340641	0.598588	1
KYNG_DNA_DAMAGE_DN	-1.08353	0.277361	0.5985	1
WANG_CLASSIC_ADIPOGENIC_TARGETS_OF_PPARG	-1.08341	0.36	0.598491	1
REACTOME_ROS_AND_RNS_PRODUCTION_IN_PHAGOCYTES	-1.08301	0.334992	0.599281	1
REACTOME_UNFOLDED_PROTEIN_RESPONSE_UPR	-1.08262	0.318482	0.60006	1
ACEVEDO_LIVER_CANCER_WITH_H3K9ME3_UP	-1.08258	0.288372	0.59983	1
FAELT_B_CLL_WITH_VH_REARRANGEMENTS_UP	-1.08205	0.348387	0.600893	1
REACTOME_FCGR3A_MEDIATED_IL10_SYNTHESIS	-1.08199	0.330325	0.600712	1
DESERT_PERIPORTAL_HEPATOCELLULAR_CARCINOMA_SUBCLASS_UP	-1.08198	0.291101	0.600412	1
KIM_ALL_DISORDERS_OLIGODENDROCYTE_NUMBER_CORR_DN	-1.08134	0.357262	0.60187	1
REACTOME_RETROGRADE_TRANSPORT_AT_THE_TRANS_GOLGI_NETWORK	-1.08133	0.336163	0.601563	1
REACTOME_INTERLEUKIN_RECEPTOR_SHC_SIGNALING	-1.08115	0.353464	0.60173	1
REACTOME_NETRIN_1_SIGNALING	-1.08107	0.334437	0.601597	1
DOUGLAS_BMI1_TARGETS_DN	-1.08104	0.266667	0.601343	1
PID_RAC1_PATHWAY	-1.0808	0.346906	0.60169	1
LU_TUMOR_ENDOTHELIAL_MARKERS_UP	-1.0808	0.370787	0.601375	1
REACTOME_NUCLEOTIDE_SALVAGE	-1.08054	0.360215	0.601737	1
SESTO_RESPONSE_TO_UV_C3	-1.08007	0.343525	0.60273	1
MELLMAN_TUT1_TARGETS_DN	-1.08006	0.324742	0.602411	1
JAERVINEN_AMPLIFIED_IN_LARYNGEAL_CANCER	-1.07926	0.32807	0.604239	1
GRYDER_PAX3FOXO1_TOP_ENHANCERS	-1.07907	0.242347	0.604433	1
PID_NOTCH_PATHWAY	-1.07891	0.32623	0.604575	1
IIZUKA_LIVER_CANCER_PROGRESSION_L1_G1_UP	-1.07863	0.386157	0.604982	1
WP_CYTOSOLIC_DNASENSING_PATHWAY	-1.07859	0.309033	0.604749	1
PID_PLK1_PATHWAY	-1.07839	0.330033	0.604986	1
DOANE_BREAST_CANCER_ESR1_UP	-1.07819	0.319444	0.605198	1
BHATI_G2M_ARREST_BY_2METHOXYESTRADIOL_UP	-1.07818	0.294385	0.604905	1
SHIN_B_CELL_LYMPHOMA_CLUSTER_8	-1.07784	0.345259	0.605517	1
NOJIMA_SFRP2_TARGETS_DN	-1.07775	0.347505	0.605472	1
GEISS_RESPONSE_TO_DSRNA_UP	-1.07765	0.332734	0.6054	1
MULLIGHAN_MLL_SIGNATURE_1_DN	-1.07765	0.261603	0.605084	1
REACTOME_MYOGENESIS	-1.07747	0.381371	0.605201	1
IVANOVA_HEMATOPOIESIS_INTERMEDIATE_PROGENITOR	-1.07716	0.290855	0.60572	1
KEGG_NOD_LIKE_RECEPTOR_SIGNALING_PATHWAY	-1.07681	0.332231	0.606343	1
SASSON_RESPONSE_TO_FORSKOLIN_UP	-1.07666	0.303859	0.60642	1
KOBAYASHI_EGFR_SIGNALING_24HR_DN	-1.07664	0.268531	0.606144	1
REACTOME_RA_BIOSYNTHESIS_PATHWAY	-1.07655	0.378428	0.606068	1
REACTOME_SENSORY_PERCEPTION	-1.07553	0.307246	0.60858	1
OHGUCHI_LIVER_HNF4A_TARGETS_DN	-1.07524	0.295322	0.609088	1
YANAGIHARA_ESX1_TARGETS	-1.07494	0.366071	0.60962	1
KORKOLA_CORRELATED_WITH_POU5F1	-1.07489	0.349398	0.609444	1
ZIRN_TRETINOIN_RESPONSE_WT1_UP	-1.0748	0.352632	0.609361	1
REACTOME_SIGNALING_BY_FGFR	-1.07391	0.314376	0.61149	1
CAIRO_LIVER_DEVELOPMENT_UP	-1.07384	0.290133	0.611355	1
ZHOU_INFLAMMATORY_RESPONSE_FIMA_DN	-1.07309	0.284553	0.613089	1
REACTOME_BRANCHED_CHAIN_AMINO_ACID_CATABOLISM	-1.07298	0.366248	0.613071	1
BIOCARTA_CYTOKINE_PATHWAY	-1.0725	0.357143	0.614081	1
WANG_CLIM2_TARGETS_DN	-1.07249	0.312407	0.613785	1
BLANCO_MELO_COVID19_SARS_COV_2_INFECTION_CALU3_CELLS_UP	-1.07244	0.287483	0.613591	1
HWANG_PROSTATE_CANCER_MARKERS	-1.07244	0.358929	0.613271	1
OLSSON_E2F3_TARGETS_DN	-1.07236	0.352332	0.613159	1
POMEROY_MEDULLOBLASTOMA_DESMOPLASIC_VS_CLASSIC_DN	-1.07226	0.352431	0.61313	1
REACTOME_TIGHT_JUNCTION_INTERACTIONS	-1.07186	0.375465	0.613897	1
PID_LYSOPHOSPHOLIPID_PATHWAY	-1.07177	0.317666	0.613802	1
CHARAFE_BREAST_CANCER_LUMINAL_VS_MESENCHYMAL_UP	-1.07176	0.248101	0.61351	1
STAEGE_EWING_FAMILY_TUMOR	-1.07157	0.351687	0.613731	1
SANSOM_APC_TARGETS_REQUIRE_MYC	-1.07127	0.298103	0.61424	1
REACTOME_RHOA_GTPASE_CYCLE	-1.07104	0.313901	0.614545	1
WP_ZINC_HOMEOSTASIS	-1.07104	0.356766	0.614237	1
FOURNIER_ACINAR_DEVELOPMENT_LATE_2	-1.07101	0.277778	0.613986	1
MEBARKI_HCC_PROGENITOR_FZD8CRD_DN	-1.07052	0.276316	0.614958	1
REACTOME_PI_3K_CASCADE_FGFR3	-1.07051	0.368224	0.61467	1
TERAO_AOX4_TARGETS_HG_UP	-1.07049	0.376532	0.614396	1
REACTOME_ACTIVATION_OF_THE_MRNA_UPON_BINDING_OF_THE_CAP_BINDING_COMPLEX_AND_EIFS_AND_SUBSEQUENT_BINDING_TO_43S	-1.07031	0.337838	0.614586	1
ONDER_CDH1_TARGETS_1_DN	-1.0701	0.320061	0.614826	1
VILLANUEVA_LIVER_CANCER_KRT19_UP	-1.06994	0.323944	0.614942	1
REACTOME_HS_GAG_DEGRADATION	-1.06922	0.375458	0.616578	1
REACTOME_MET_PROMOTES_CELL_MOTILITY	-1.06919	0.352751	0.616337	1
ZHU_CMV_24_HR_UP	-1.06851	0.32	0.617926	1
WP_NONALCOHOLIC_FATTY_LIVER_DISEASE	-1.06769	0.318248	0.619887	1
FIGUEROA_AML_METHYLATION_CLUSTER_1_UP	-1.0676	0.308307	0.619816	1
CUI_TCF21_TARGETS_2_UP	-1.06721	0.273333	0.620583	1
GUILLAUMOND_KLF10_TARGETS_UP	-1.06661	0.356419	0.621954	1
WP_LIPID_METABOLISM_PATHWAY	-1.06655	0.342513	0.621788	1
MANNE_COVID19_NONICU_VS_HEALTHY_DONOR_PLATELETS_DN	-1.06627	0.305233	0.622278	1
CHIANG_LIVER_CANCER_SUBCLASS_PROLIFERATION_UP	-1.0662	0.322206	0.622131	1
REACTOME_TGF_BETA_RECEPTOR_SIGNALING_ACTIVATES_SMADS	-1.06615	0.367797	0.62194	1
BHAT_ESR1_TARGETS_NOT_VIA_AKT1_UP	-1.0661	0.315417	0.621751	1
MEBARKI_HCC_PROGENITOR_WNT_UP_CTNNB1_INDEPENDENT	-1.06598	0.37613	0.621744	1
REACTOME_APOPTOTIC_EXECUTION_PHASE	-1.06592	0.354167	0.6216	1
BIOCARTA_EIF4_PATHWAY	-1.06589	0.357401	0.621363	1
REACTOME_SIGNALING_BY_MET	-1.06576	0.34375	0.621431	1
SMID_BREAST_CANCER_RELAPSE_IN_LUNG_UP	-1.06514	0.369686	0.622788	1
STEIN_ESRRA_TARGETS_UP	-1.06493	0.279584	0.623091	1
APPIERTO_RESPONSE_TO_FENRETINIDE_UP	-1.06459	0.353846	0.623706	1
REACTOME_ACYL_CHAIN_REMODELLING_OF_PG	-1.06451	0.392086	0.623615	1
LEE_LIVER_CANCER_CIPROFIBRATE_UP	-1.06441	0.361769	0.62356	1
LEE_EARLY_T_LYMPHOCYTE_UP	-1.06421	0.333853	0.623808	1
BERTUCCI_MEDULLARY_VS_DUCTAL_BREAST_CANCER_DN	-1.0642	0.319242	0.623496	1
SMID_BREAST_CANCER_RELAPSE_IN_BONE_UP	-1.06395	0.347418	0.623884	1
ISHIDA_E2F_TARGETS	-1.06318	0.356775	0.625714	1
WP_IL1_AND_MEGAKARYOCYTES_IN_OBESITY	-1.06309	0.358974	0.625612	1
WP_MECP2_AND_ASSOCIATED_RETT_SYNDROME	-1.06275	0.351133	0.626205	1
JIANG_TIP30_TARGETS_UP	-1.06235	0.368067	0.626958	1
WP_AGERAGE_PATHWAY	-1.06233	0.355172	0.626694	1
SCHAEFFER_PROSTATE_DEVELOPMENT_48HR_DN	-1.06165	0.293436	0.628296	1
SEIDEN_ONCOGENESIS_BY_MET	-1.06144	0.330275	0.628566	1
ALONSO_METASTASIS_UP	-1.06107	0.335252	0.629269	1
PID_ERB_GENOMIC_PATHWAY	-1.061	0.405018	0.629112	1
REACTOME_NEUROTRANSMITTER_RELEASE_CYCLE	-1.06039	0.348409	0.630459	1
REACTOME_PARASITE_INFECTION	-1.05992	0.369106	0.631422	1
WENG_POR_TARGETS_LIVER_DN	-1.05951	0.386847	0.632318	1
KYNG_NORMAL_AGING_UP	-1.05947	0.392427	0.632085	1
[truncated: 6,850 more rows]

## Sheet: gsea_report_PHZ_vs_SS
NAME	NES	NOM p-val	FDR q-val	FWER p-val
CHYLA_CBFA2T3_TARGETS_UP	-2.39624	0	0	0
BROWN_MYELOID_CELL_DEVELOPMENT_UP	-2.37672	0	0	0
KAMIKUBO_MYELOID_CEBPA_NETWORK	-2.34844	0	0	0
HADDAD_T_LYMPHOCYTE_AND_NK_PROGENITOR_DN	-2.26673	0	0	0
GOCC_TERTIARY_GRANULE_MEMBRANE	-2.26349	0	0	0
GOCC_SPECIFIC_GRANULE_MEMBRANE	-2.25469	0	0.000528184	0.001
GOCC_SPECIFIC_GRANULE	-2.23165	0	0.000705644	0.002
KLEIN_TARGETS_OF_BCR_ABL1_FUSION	-2.19133	0	0.000246778	0.001
GOCC_TERTIARY_GRANULE	-2.18343	0	0.00105564	0.004
REACTOME_NEUTROPHIL_DEGRANULATION	-2.17743	0	0.000617681	0.003
GOMF_IMMUNOGLOBULIN_RECEPTOR_BINDING	-2.17637	0	0.00105824	0.005
DIAZ_CHRONIC_MYELOGENOUS_LEUKEMIA_DN	-2.17235	0	0.000529441	0.003
BOYLAN_MULTIPLE_MYELOMA_C_D_DN	-2.16186	0	0.00061576	0.004
HALLMARK_ALLOGRAFT_REJECTION	-1.25862	0.064759	0.249145	0.939
HALLMARK_APOPTOSIS	-1.24894	0.0666667	0.251765	0.953
HALLMARK_EPITHELIAL_MESENCHYMAL_TRANSITION	-1.21579	0.100143	0.309529	0.979
HALLMARK_ESTROGEN_RESPONSE_EARLY	-1.19218	0.111748	0.350649	0.988
HALLMARK_APICAL_JUNCTION	-1.19188	0.111264	0.33153	0.989
HALLMARK_PI3K_AKT_MTOR_SIGNALING	-1.18133	0.164087	0.34011	0.997
HALLMARK_ADIPOGENESIS	-1.17593	0.163585	0.334986	0.997
HALLMARK_IL6_JAK_STAT3_SIGNALING	-1.17418	0.183908	0.323504	0.997
HALLMARK_INTERFERON_GAMMA_RESPONSE	-1.16188	0.148784	0.337866	0.998
HALLMARK_MITOTIC_SPINDLE	-1.14417	0.182596	0.366552	1
HALLMARK_COAGULATION	-1.1265	0.220859	0.396087	1
HALLMARK_PROTEIN_SECRETION	-1.11134	0.257919	0.416873	1
HALLMARK_G2M_CHECKPOINT	-1.11036	0.218056	0.40328	1
HALLMARK_KRAS_SIGNALING_DN	-1.1035	0.250364	0.405147	1
HALLMARK_UNFOLDED_PROTEIN_RESPONSE	-1.09909	0.287902	0.401747	1
HALLMARK_ANDROGEN_RESPONSE	-1.08722	0.30721	0.416214	1
HALLMARK_GLYCOLYSIS	-1.07334	0.3	0.435909	1
HALLMARK_ESTROGEN_RESPONSE_LATE	-1.06789	0.297902	0.434961	1
HALLMARK_NOTCH_SIGNALING	-1.02301	0.423573	0.535406	1
HALLMARK_UV_RESPONSE_DN	-0.999451	0.478723	0.58077	1
HALLMARK_MYOGENESIS	-0.987287	0.508006	0.595415	1
HALLMARK_TGF_BETA_SIGNALING	-0.935914	0.558333	0.721434	1
HALLMARK_UV_RESPONSE_UP	-0.920007	0.633782	0.746653	1
HALLMARK_WNT_BETA_CATENIN_SIGNALING	-0.870578	0.6633	0.856227	1
HALLMARK_ANGIOGENESIS	-0.866335	0.682292	0.844112	1
HALLMARK_APICAL_SURFACE	-0.81359	0.796902	0.935699	1
HALLMARK_MYC_TARGETS_V1	-0.642612	1	1	1
HALLMARK_MYC_TARGETS_V2	-0.641788	0.982114	1	1
HALLMARK_DNA_REPAIR	-0.567562	1	0.998051	1
LIAN_NEUTROPHIL_GRANULE_CONSTITUENTS	-2.15765	0	0.000684882	0.005
BURTON_ADIPOGENESIS_9	-2.14837	0	0.000860773	0.007
MCLACHLAN_DENTAL_CARIES_UP	-2.14426	0	0.000782521	0.007
TAKEDA_TARGETS_OF_NUP98_HOXA9_FUSION_8D_DN	-2.13763	0	0.000717311	0.007
FOSTER_TOLERANT_MACROPHAGE_UP	-2.11134	0	0.00132264	0.014
IVANOVA_HEMATOPOIESIS_MATURE_CELL	-2.09905	0	0.00219754	0.025
PID_INTEGRIN_A9B1_PATHWAY	-2.07352	0	0.003268	0.04
HESS_TARGETS_OF_HOXA9_AND_MEIS1_DN	-2.06651	0	0.00382816	0.048
PID_INTEGRIN2_PATHWAY	-2.05776	0	0.00439408	0.059
WANG_IMMORTALIZED_BY_HOXA9_AND_MEIS1_UP	-2.05119	0	0.00469211	0.066
STEARMAN_TUMOR_FIELD_EFFECT_UP	-2.0485	0	0.00463848	0.069
CHIARADONNA_NEOPLASTIC_TRANSFORMATION_CDC25_UP	-2.04443	0	0.00452849	0.071
HP_MENINGITIS	-2.04376	0	0.0239249	0.126
BOYLAN_MULTIPLE_MYELOMA_D_DN	-2.04356	0	0.00431285	0.071
JAATINEN_HEMATOPOIETIC_STEM_CELL_DN	-2.04186	0	0.00445124	0.077
GOBP_MATURE_B_CELL_DIFFERENTIATION	-2.03556	0	0.024764	0.15
WANG_TARGETS_OF_MLL_CBP_FUSION_UP	-2.0281	0	0.00585653	0.103
HP_CELLULITIS	-2.02288	0	0.0279119	0.191
BOYAULT_LIVER_CANCER_SUBCLASS_G56_DN	-2.00018	0	0.0086187	0.157
CAVARD_LIVER_CANCER_MALIGNANT_VS_BENIGN	-1.98838	0	0.00993736	0.186
BURTON_ADIPOGENESIS_1	-1.97969	0	0.0113433	0.216
HP_PARAKERATOSIS	-1.9755	0	0.0592217	0.409
HUANG_GATA2_TARGETS_UP	-1.96782	0	0.0137661	0.263
GOCC_IMMUNOGLOBULIN_COMPLEX	-1.96413	0	0.0645762	0.478
VANTVEER_BREAST_CANCER_BRCA1_UP	-1.9492	0	0.0185196	0.358
TONKS_TARGETS_OF_RUNX1_RUNX1T1_FUSION_HSC_DN	-1.94648	0	0.0186436	0.371
GOBP_REGULATION_OF_VASCULOGENESIS	-1.94532	0	0.079003	0.581
BOYLAN_MULTIPLE_MYELOMA_PCA1_UP	-1.94348	0	0.0190454	0.387
GOBP_SUPEROXIDE_ANION_GENERATION	-1.94144	0.00534759	0.0765003	0.6
FARMER_BREAST_CANCER_CLUSTER_4	-1.93643	0	0.0205961	0.416
CHUNG_BLISTER_CYTOTOXICITY_DN	-1.9362	0	0.0200289	0.416
HP_OSTEOMYELITIS	-1.93184	0	0.0826396	0.661
MATTHEWS_AP1_TARGETS	-1.91234	0	0.0289493	0.551
GOCC_AZUROPHIL_GRANULE	-1.91112	0	0.105252	0.77
SHIN_B_CELL_LYMPHOMA_CLUSTER_5	-1.90567	0.00181159	0.0312957	0.588
HORTON_SREBF_TARGETS	-1.9048	0.00179211	0.030751	0.591
TORCHIA_TARGETS_OF_EWSR1_FLI1_FUSION_TOP20_DN	-1.89744	0	0.0329934	0.626
ALTEMEIER_RESPONSE_TO_LPS_WITH_MECHANICAL_VENTILATION	-1.89584	0	0.0329275	0.637
HP_SEPSIS	-1.89329	0.00158479	0.129817	0.857
HP_ABNORMAL_URINARY_COLOR	-1.89169	0.00182482	0.125293	0.863
TIEN_INTESTINE_PROBIOTICS_6HR_UP	-1.89074	0	0.0343511	0.672
KHETCHOUMIAN_TRIM24_TARGETS_UP	-1.88838	0	0.0346948	0.68
RUTELLA_RESPONSE_TO_CSF2RB_AND_IL4_DN	-1.88272	0	0.036393	0.705
MISHRA_CARCINOMA_ASSOCIATED_FIBROBLAST_UP	-1.88153	0.0034904	0.0362202	0.717
WENG_POR_TARGETS_LIVER_UP	-1.8802	0	0.0358815	0.723
YANG_BREAST_CANCER_ESR1_LASER_DN	-1.88009	0	0.0350759	0.724
HP_INCREASED_BLOOD_UREA_NITROGEN	-1.87972	0.0037594	0.139401	0.906
HP_IMPAIRED_ANTIGEN_SPECIFIC_RESPONSE	-1.87944	0	0.132188	0.906
WP_CHOLESTEROL_BIOSYNTHESIS_PATHWAY	-1.87919	0.00189394	0.0346687	0.728
WILENSKY_RESPONSE_TO_DARAPLADIB	-1.87886	0.00179211	0.0340888	0.73
VERHAAK_AML_WITH_NPM1_MUTATED_UP	-1.87886	0	0.0333477	0.73
GROSS_HYPOXIA_VIA_ELK3_AND_HIF1A_UP	-1.87395	0	0.0349569	0.757
REACTOME_CELL_SURFACE_INTERACTIONS_AT_THE_VASCULAR_WALL	-1.86985	0	0.0362668	0.777
GALINDO_IMMUNE_RESPONSE_TO_ENTEROTOXIN	-1.86966	0.00160256	0.0357256	0.778
REACTOME_COMPLEMENT_CASCADE	-1.86816	0	0.0359161	0.784
PID_AMB2_NEUTROPHILS_PATHWAY	-1.8655	0	0.0364357	0.791
VALK_AML_CLUSTER_15	-1.86363	0	0.0366758	0.8
GOCC_FICOLIN_1_RICH_GRANULE	-1.86205	0	0.160125	0.94
GOCC_FICOLIN_1_RICH_GRANULE_LUMEN	-1.85762	0	0.160999	0.95
HUANG_FOXA2_TARGETS_DN	-1.85599	0	0.0393787	0.829
HP_HEMOLYTIC_ANEMIA	-1.85516	0	0.158963	0.955
RAMALHO_STEMNESS_DN	-1.85507	0.00164745	0.0392164	0.833
BROCKE_APOPTOSIS_REVERSED_BY_IL6	-1.85079	0	0.0406611	0.845
GOBP_HUMORAL_IMMUNE_RESPONSE_MEDIATED_BY_CIRCULATING_IMMUNOGLOBULIN	-1.84818	0	0.16723	0.96
GOBP_LYMPHOCYTE_ACTIVATION_INVOLVED_IN_IMMUNE_RESPONSE	-1.84753	0	0.160697	0.96
HP_SHOULDER_DISLOCATION	-1.8473	0	0.154179	0.96
BHAT_ESR1_TARGETS_VIA_AKT1_DN	-1.84496	0	0.0431885	0.861
GOCC_AZUROPHIL_GRANULE_MEMBRANE	-1.84402	0	0.153543	0.967
GOBP_REGULATION_OF_SPINDLE_ORGANIZATION	-1.84381	0	0.147965	0.967
MCDOWELL_ACUTE_LUNG_INJURY_UP	-1.84307	0.00161551	0.0435697	0.868
HP_GINGIVITIS	-1.84034	0.00174216	0.148911	0.975
SCHMIDT_POR_TARGETS_IN_LIMB_BUD_UP	-1.83519	0.00169492	0.0476073	0.896
TONKS_TARGETS_OF_RUNX1_RUNX1T1_FUSION_GRANULOCYTE_DN	-1.83493	0.00175439	0.046968	0.896
WP_TRIACYLGLYCERIDE_SYNTHESIS	-1.83473	0.00176678	0.0463072	0.896
HP_SKIN_RASH	-1.83404	0	0.155264	0.98
BLANCO_MELO_COVID19_SARS_COV_2_POS_PATIENT_LUNG_TISSUE_UP	-1.8336	0	0.0463705	0.906
WP_AMPLIFICATION_AND_EXPANSION_OF_ONCOGENIC_PATHWAYS_AS_METASTATIC_TRAITS	-1.83191	0.00183486	0.0467651	0.911
REACTOME_IMMUNOREGULATORY_INTERACTIONS_BETWEEN_A_LYMPHOID_AND_A_NON_LYMPHOID_CELL	-1.83077	0	0.0465855	0.914
QUINTENS_EMBRYONIC_BRAIN_RESPONSE_TO_IR	-1.82917	0	0.0469441	0.918
WP_MICROGLIA_PATHOGEN_PHAGOCYTOSIS_PATHWAY	-1.82491	0.00176056	0.0488208	0.927
GOBP_LONG_CHAIN_FATTY_ACYL_COA_METABOLIC_PROCESS	-1.82359	0.00177936	0.171848	0.988
KEGG_ALDOSTERONE_REGULATED_SODIUM_REABSORPTION	-1.82349	0	0.0488029	0.928
MALTA_CURATED_STEMNESS_MARKERS	-1.82326	0.00180832	0.0481832	0.928
FARMER_BREAST_CANCER_CLUSTER_1	-1.82048	0.00177936	0.0492752	0.931
FLECHNER_BIOPSY_KIDNEY_TRANSPLANT_REJECTED_VS_OK_UP	-1.81127	0	0.0543219	0.951
WP_CHOLESTEROL_METABOLISM_WITH_BLOCH_AND_KANDUTSCHRUSSELL_PATHWAYS	-1.81032	0	0.0541945	0.953
VERHAAK_GLIOBLASTOMA_MESENCHYMAL	-1.8072	0	0.0558586	0.959
BEIER_GLIOMA_STEM_CELL_UP	-1.80677	0.00174825	0.0553905	0.96
WP_COMPLEMENT_SYSTEM	-1.80522	0	0.0556035	0.964
SAKAI_CHRONIC_HEPATITIS_VS_LIVER_CANCER_UP	-1.80472	0	0.0551664	0.965
HP_ORAL_ULCER	-1.80431	0.00346021	0.216855	0.996
GOBP_CHRONIC_INFLAMMATORY_RESPONSE	-1.80062	0.005386	0.219774	0.997
GOBP_NEGATIVE_REGULATION_OF_MACROPHAGE_ACTIVATION	-1.79708	0.00877193	0.222484	0.997
HP_UNUSUAL_INFECTION_BY_ANATOMICAL_SITE	-1.79627	0.00158983	0.217804	0.998
NAKAYAMA_FRA2_TARGETS	-1.79573	0.00704225	0.0609214	0.979
HP_RECURRENT_BACTERIAL_INFECTIONS	-1.79502	0	0.214619	0.998
KLEIN_PRIMARY_EFFUSION_LYMPHOMA_DN	-1.79492	0	0.0608924	0.979
PID_IL6_7_PATHWAY	-1.79423	0.00340136	0.0605143	0.98
GOBP_LEUKOCYTE_ADHESION_TO_VASCULAR_ENDOTHELIAL_CELL	-1.79401	0	0.210919	0.998
GOCC_TERTIARY_GRANULE_LUMEN	-1.79313	0	0.20775	0.998
GOBP_REGULATION_OF_RECEPTOR_BINDING	-1.79296	0	0.20248	0.998
PID_PI3KCI_PATHWAY	-1.79192	0.00165563	0.0614793	0.982
HP_ABNORMAL_PARANASAL_SINUS_MORPHOLOGY	-1.78857	0	0.206813	0.998
GOBP_THYMOCYTE_APOPTOTIC_PROCESS	-1.78766	0.00355872	0.203863	0.998
GOCC_BLOOD_MICROPARTICLE	-1.78744	0	0.199484	0.998
KEGG_LEUKOCYTE_TRANSENDOTHELIAL_MIGRATION	-1.7845	0	0.066414	0.986
GOBP_STEROL_BIOSYNTHETIC_PROCESS	-1.78352	0.00311526	0.204202	0.998
HP_RED_EYE	-1.78232	0	0.202256	0.998
HP_COMBINED_IMMUNODEFICIENCY	-1.78145	0	0.199756	0.998
GOBP_LONG_CHAIN_FATTY_ACYL_COA_BIOSYNTHETIC_PROCESS	-1.77888	0.00181159	0.201165	0.999
LANDIS_ERBB2_BREAST_PRENEOPLASTIC_DN	-1.77721	0.00160256	0.0723884	0.991
DANG_REGULATED_BY_MYC_DN	-1.77536	0	0.073187	0.992
LIN_TUMOR_ESCAPE_FROM_IMMUNE_ATTACK	-1.77173	0	0.0757708	0.994
MATTHEWS_SKIN_CARCINOGENESIS_VIA_JUN	-1.76953	0	0.0768461	0.997
GOBP_FATTY_ACYL_COA_METABOLIC_PROCESS	-1.76883	0.00178891	0.222278	1
GOBP_REGULATION_OF_LEUKOCYTE_ADHESION_TO_VASCULAR_ENDOTHELIAL_CELL	-1.76776	0.00179856	0.2205	1
GOBP_POSITIVE_REGULATION_OF_MYELOID_LEUKOCYTE_MEDIATED_IMMUNITY	-1.76569	0	0.22131	1
REACTOME_ANTIGEN_ACTIVATES_B_CELL_RECEPTOR_BCR_LEADING_TO_GENERATION_OF_SECOND_MESSENGERS	-1.76516	0.0053286	0.0800716	0.999
REACTOME_CHOLESTEROL_BIOSYNTHESIS	-1.76214	0.00932836	0.0820078	1
GOBP_POSITIVE_REGULATION_OF_HOMOTYPIC_CELL_CELL_ADHESION	-1.76081	0.00353357	0.230022	1
KIM_GERMINAL_CENTER_T_HELPER_UP	-1.76067	0	0.0823916	1
GROSS_HYPOXIA_VIA_ELK3_DN	-1.76029	0	0.0818248	1
KEGG_ETHER_LIPID_METABOLISM	-1.75975	0.00549451	0.0814382	1
HP_ABNORMALITY_OF_NEUTROPHIL_PHYSIOLOGY	-1.75939	0.00193798	0.228956	1
GOBP_NEUTROPHIL_HOMEOSTASIS	-1.75886	0.00359066	0.225951	1
GOBP_REGULATION_OF_EPITHELIAL_CELL_DIFFERENTIATION_INVOLVED_IN_KIDNEY_DEVELOPMENT	-1.7586	0.00528169	0.222168	1
CHIANG_LIVER_CANCER_SUBCLASS_CTNNB1_DN	-1.75786	0	0.0822948	1
GOBP_SUPEROXIDE_METABOLIC_PROCESS	-1.75775	0	0.219736	1
WATANABE_RECTAL_CANCER_RADIOTHERAPY_RESPONSIVE_DN	-1.7569	0	0.0823186	1
STEARMAN_LUNG_CANCER_EARLY_VS_LATE_DN	-1.75448	0.00157729	0.0838309	1
DASU_IL6_SIGNALING_SCAR_DN	-1.75402	0.00739372	0.0833712	1
PID_FGF_PATHWAY	-1.75305	0.00165563	0.0834481	1
GOBP_COMPLEMENT_ACTIVATION	-1.7528	0.00155521	0.228219	1
GOMF_ACYLGLYCEROL_O_ACYLTRANSFERASE_ACTIVITY	-1.7519	0.00362976	0.226417	1
RUTELLA_RESPONSE_TO_HGF_VS_CSF2RB_AND_IL4_UP	-1.75142	0	0.0842008	1
HALMOS_CEBPA_TARGETS_DN	-1.75037	0.00165837	0.0843846	1
HP_AGAMMAGLOBULINEMIA	-1.74987	0.00544465	0.228164	1
GOCC_COPI_COATED_VESICLE_MEMBRANE	-1.74986	0.0075188	0.224128	1
KANG_AR_TARGETS_DN	-1.74891	0.00173913	0.0848449	1
PAPASPYRIDONOS_UNSTABLE_ATEROSCLEROTIC_PLAQUE_UP	-1.74783	0.00339559	0.0851193	1
GOBP_T_CELL_DIFFERENTIATION_INVOLVED_IN_IMMUNE_RESPONSE	-1.74696	0	0.22723	1
YAO_TEMPORAL_RESPONSE_TO_PROGESTERONE_CLUSTER_0	-1.74593	0	0.0861482	1
GOBP_EXTRACELLULAR_MATRIX_DISASSEMBLY	-1.74532	0	0.227496	1
HP_ABNORMALITY_OF_COMPLEMENT_SYSTEM	-1.74431	0.00344828	0.225913	1
GOCC_PODOSOME	-1.74316	0.00179211	0.224983	1
GOBP_CELLULAR_EXTRAVASATION	-1.74072	0.00162602	0.227333	1
REACTOME_SYNTHESIS_OF_VERY_LONG_CHAIN_FATTY_ACYL_COAS	-1.74047	0.00699301	0.0902208	1
GOMF_ACID_THIOL_LIGASE_ACTIVITY	-1.73963	0.00341297	0.226155	1
GOBP_COLLAGEN_CATABOLIC_PROCESS	-1.73932	0.00490196	0.223276	1
GOBP_TRANSITION_METAL_ION_HOMEOSTASIS	-1.73837	0	0.222303	1
TIEN_INTESTINE_PROBIOTICS_2HR_DN	-1.73768	0	0.0922075	1
WP_EXTRACELLULAR_VESICLES_IN_THE_CROSSTALK_OF_CARDIAC_CELLS	-1.73689	0.00350877	0.0920824	1
LEI_HOXC8_TARGETS_DN	-1.73421	0.00555556	0.0937817	1
HADDAD_B_LYMPHOCYTE_PROGENITOR	-1.7342	0	0.0928712	1
GOBP_CELL_ACTIVATION_INVOLVED_IN_IMMUNE_RESPONSE	-1.73328	0	0.231398	1
RUTELLA_RESPONSE_TO_HGF_UP	-1.732	0	0.0940142	1
PACHER_TARGETS_OF_IGF1_AND_IGF2_UP	-1.73093	0.0017331	0.094318	1
RHEIN_ALL_GLUCOCORTICOID_THERAPY_UP	-1.72895	0.00332226	0.0957255	1
GOBP_FC_GAMMA_RECEPTOR_SIGNALING_PATHWAY	-1.72749	0.0052356	0.243484	1
GOBP_NUCLEOSIDE_CATABOLIC_PROCESS	-1.72707	0.00183486	0.240802	1
GOBP_CELL_DIFFERENTIATION_INVOLVED_IN_KIDNEY_DEVELOPMENT	-1.72472	0.00323625	0.243255	1
WINZEN_DEGRADED_VIA_KHSRP	-1.72467	0.0016	0.0996894	1
BURTON_ADIPOGENESIS_PEAK_AT_2HR	-1.72296	0.00516351	0.100803	1
WP_STEROL_REGULATORY_ELEMENTBINDING_PROTEINS_SREBP_SIGNALING	-1.7221	0.00162866	0.100876	1
SESTO_RESPONSE_TO_UV_C7	-1.72198	0.00168067	0.10007	1
COATES_MACROPHAGE_M1_VS_M2_DN	-1.72089	0.00154083	0.100446	1
DUTERTRE_ESTRADIOL_RESPONSE_6HR_DN	-1.71944	0.00322581	0.100935	1
MOREIRA_RESPONSE_TO_TSA_UP	-1.7194	0.00358423	0.100074	1
GOBP_REGULATION_OF_LEUKOCYTE_APOPTOTIC_PROCESS	-1.71856	0	0.249223	1
WP_FIBRIN_COMPLEMENT_RECEPTOR_3_SIGNALING_PATHWAY	-1.7153	0.00526316	0.103287	1
THUM_SYSTOLIC_HEART_FAILURE_UP	-1.71382	0	0.104327	1
GREENBAUM_E2A_TARGETS_DN	-1.71292	0.0181488	0.104525	1
KOBAYASHI_EGFR_SIGNALING_24HR_UP	-1.71062	0.00312012	0.10635	1
GARGALOVIC_RESPONSE_TO_OXIDIZED_PHOSPHOLIPIDS_YELLOW_UP	-1.70713	0.00180832	0.109576	1
KEGG_HISTIDINE_METABOLISM	-1.70646	0.0102215	0.109437	1
WOOD_EBV_EBNA1_TARGETS_UP	-1.70596	0	0.108932	1
VALK_AML_CLUSTER_5	-1.70577	0.00539568	0.108254	1
HOUSTIS_ROS	-1.70556	0.00170358	0.107656	1
HOFFMANN_SMALL_PRE_BII_TO_IMMATURE_B_LYMPHOCYTE_DN	-1.70279	0.00516351	0.109923	1
GOBP_REGULATION_OF_B_CELL_ACTIVATION	-1.70229	0	0.248735	1
GOBP_B_CELL_ACTIVATION_INVOLVED_IN_IMMUNE_RESPONSE	-1.70157	0.00310078	0.247524	1
PID_GLYPICAN_1PATHWAY	-1.70012	0.00179533	0.112238	1
GOBP_NEGATIVE_REGULATION_OF_INFLAMMATORY_RESPONSE	-1.69978	0.00152905	0.24931	1
OSADA_ASCL1_TARGETS_DN	-1.69832	0.00355872	0.113314	1
MARSHALL_VIRAL_INFECTION_RESPONSE_DN	-1.69697	0.00340715	0.113948	1
BUCKANOVICH_T_LYMPHOCYTE_HOMING_ON_TUMOR_UP	-1.69626	0.00738007	0.114014	1
HP_RECURRENT_VIRAL_INFECTIONS	-1.69436	0	0.24995	1
WILSON_PROTEASES_AT_TUMOR_BONE_INTERFACE_UP	-1.69434	0.0110092	0.115361	1
YANG_BREAST_CANCER_ESR1_BULK_DN	-1.69285	0.00525394	0.11625	1
ROSS_AML_WITH_MLL_FUSIONS	-1.69285	0	0.115356	1
LEE_DIFFERENTIATING_T_LYMPHOCYTE	-1.69154	0.00147493	0.116071	1
NAKAYAMA_SOFT_TISSUE_TUMORS_PCA1_UP	-1.69109	0	0.115786	1
MARKEY_RB1_ACUTE_LOF_DN	-1.69014	0	0.116148	1
SWEET_LUNG_CANCER_KRAS_UP	-1.68897	0	0.116944	1
NUMATA_CSF3_SIGNALING_VIA_STAT3	-1.68887	0.0121107	0.116205	1
DUTERTRE_ESTRADIOL_RESPONSE_24HR_DN	-1.68826	0	0.116151	1
JI_RESPONSE_TO_FSH_UP	-1.68794	0	0.115713	1
GROSS_HYPOXIA_VIA_HIF1A_DN	-1.68586	0	0.117313	1
HALLMARK_KRAS_SIGNALING_UP	-1.68454	0	0.0552127	0.043
GOLDRATH_IMMUNE_MEMORY	-1.68447	0.00483092	0.117974	1
BILBAN_B_CLL_LPL_DN	-1.68377	0.00519031	0.118015	1
HELLER_SILENCED_BY_METHYLATION_DN	-1.68219	0.00297177	0.119174	1
KEGG_N_GLYCAN_BIOSYNTHESIS	-1.67993	0.00339559	0.120833	1
BILBAN_B_CLL_LPL_UP	-1.67933	0.00330033	0.120895	1
MIKKELSEN_MCV6_LCP_WITH_H3K4ME3	-1.67874	0.00142248	0.120702	1
GAL_LEUKEMIC_STEM_CELL_DN	-1.67551	0	0.123746	1
GHANDHI_BYSTANDER_IRRADIATION_UP	-1.67539	0.0016	0.123066	1
RICKMAN_TUMOR_DIFFERENTIATED_MODERATELY_VS_POORLY_UP	-1.67538	0	0.122245	1
JECHLINGER_EPITHELIAL_TO_MESENCHYMAL_TRANSITION_DN	-1.67527	0.00487805	0.121519	1
ZHAN_LATE_DIFFERENTIATION_GENES_DN	-1.6746	0.00922509	0.12135	1
HOFFMANN_PRE_BI_TO_LARGE_PRE_BII_LYMPHOCYTE_DN	-1.67432	0.00328947	0.120933	1
LU_IL4_SIGNALING	-1.67362	0	0.121094	1
WP_INFLUENCE_OF_LAMINOPATHIES_ON_WNT_SIGNALING	-1.67189	0.00690846	0.12265	1
KEGG_PRIMARY_IMMUNODEFICIENCY	-1.66908	0.00686106	0.125493	1
REACTOME_ACTIVATION_OF_MATRIX_METALLOPROTEINASES	-1.6659	0.013986	0.128546	1
VILIMAS_NOTCH1_TARGETS_DN	-1.66554	0.008726	0.128127	1
CHEN_LVAD_SUPPORT_OF_FAILING_HEART_DN	-1.66542	0.00337838	0.127455	1
TSUNODA_CISPLATIN_RESISTANCE_DN	-1.66328	0.00711744	0.129387	1
MAINA_VHL_TARGETS_DN	-1.66315	0.0145455	0.128723	1
DEMAGALHAES_AGING_UP	-1.66251	0.0015873	0.128804	1
CHANGOLKAR_H2AFY_TARGETS_UP	-1.66238	0.00162338	0.128151	1
LIU_TARGETS_OF_VMYB_VS_CMYB_DN	-1.6611	0.00515464	0.128928	1
CASORELLI_ACUTE_PROMYELOCYTIC_LEUKEMIA_UP	-1.66086	0	0.128397	1
TAKEDA_TARGETS_OF_NUP98_HOXA9_FUSION_16D_DN	-1.66009	0	0.128743	1
NADERI_BREAST_CANCER_PROGNOSIS_DN	-1.65926	0.0125224	0.129107	1
LIU_VAV3_PROSTATE_CARCINOGENESIS_UP	-1.65843	0.00161031	0.129326	1
HALLMARK_TNFA_SIGNALING_VIA_NFKB	-1.65745	0	0.0368933	0.057
BROWNE_HCMV_INFECTION_14HR_UP	-1.65669	0	0.130476	1
ZHAN_MULTIPLE_MYELOMA_DN	-1.65558	0.0101523	0.131143	1
GERY_CEBP_TARGETS	-1.65544	0.0030349	0.130582	1
HALLMARK_IL2_STAT5_SIGNALING	-1.65423	0	0.025836	0.06
GAVIN_FOXP3_TARGETS_CLUSTER_P4	-1.65407	0.00150602	0.13181	1
LENAOUR_DENDRITIC_CELL_MATURATION_DN	-1.65386	0	0.13135	1
HELLEBREKERS_SILENCED_DURING_TUMOR_ANGIOGENESIS	-1.65122	0.00159236	0.134222	1
KANG_CISPLATIN_RESISTANCE_UP	-1.64929	0.012963	0.135889	1
MALONEY_RESPONSE_TO_17AAG_UP	-1.64926	0.00347222	0.135196	1
GERHOLD_ADIPOGENESIS_DN	-1.64821	0.00338983	0.135628	1
HALLMARK_INFLAMMATORY_RESPONSE	-1.64735	0	0.0205632	0.064
GAVIN_FOXP3_TARGETS_CLUSTER_T4	-1.64458	0.00156495	0.139669	1
ONDER_CDH1_TARGETS_3_UP	-1.64364	0.00767754	0.140029	1
SIMBULAN_UV_RESPONSE_NORMAL_DN	-1.64336	0.0107914	0.139549	1
HUMMERICH_SKIN_CANCER_PROGRESSION_UP	-1.64245	0.00317965	0.140002	1
WEIGEL_OXIDATIVE_STRESS_BY_TBH_AND_H2O2	-1.64235	0.00854701	0.139357	1
ZHAN_MULTIPLE_MYELOMA_CD1_VS_CD2_DN	-1.64235	0.00807754	0.138582	1
PID_DELTA_NP63_PATHWAY	-1.64177	0.00840336	0.138514	1
HOSHIDA_LIVER_CANCER_LATE_RECURRENCE_UP	-1.6415	0.00330033	0.138116	1
WP_TRANSCRIPTION_FACTOR_REGULATION_IN_ADIPOGENESIS	-1.64146	0.0189753	0.137401	1
WILCOX_RESPONSE_TO_PROGESTERONE_UP	-1.64145	0	0.136654	1
BOYLAN_MULTIPLE_MYELOMA_PCA3_UP	-1.64125	0.00318979	0.136253	1
FINETTI_BREAST_CANCER_KINOME_GREEN	-1.64104	0.0282187	0.135802	1
NAGY_TFTC_COMPONENTS_HUMAN	-1.64102	0.0238532	0.135096	1
LU_TUMOR_VASCULATURE_UP	-1.63943	0.00537634	0.136486	1
MCBRYAN_PUBERTAL_BREAST_3_4WK_UP	-1.6392	0	0.136081	1
OSWALD_HEMATOPOIETIC_STEM_CELL_IN_COLLAGEN_GEL_DN	-1.63879	0	0.135963	1
TAKEDA_TARGETS_OF_NUP98_HOXA9_FUSION_10D_DN	-1.63815	0	0.13604	1
PID_UPA_UPAR_PATHWAY	-1.63748	0.0116861	0.136269	1
VERHAAK_GLIOBLASTOMA_NEURAL	-1.63728	0	0.135823	1
CHEOK_RESPONSE_TO_HD_MTX_UP	-1.63498	0.00562852	0.138184	1
BLANCO_MELO_BETA_INTERFERON_TREATED_BRONCHIAL_EPITHELIAL_CELLS_UP	-1.63385	0	0.139069	1
BOYLAN_MULTIPLE_MYELOMA_C_CLUSTER_DN	-1.63364	0.00170358	0.138596	1
HOWLIN_PUBERTAL_MAMMARY_GLAND	-1.63325	0.00831947	0.138433	1
ICHIBA_GRAFT_VERSUS_HOST_DISEASE_35D_UP	-1.63273	0.00152207	0.138284	1
REACTOME_ROLE_OF_PHOSPHOLIPIDS_IN_PHAGOCYTOSIS	-1.63223	0.0186125	0.138241	1
REACTOME_REGULATION_OF_SIGNALING_BY_CBL	-1.63069	0.010582	0.139495	1
PHESSE_TARGETS_OF_APC_AND_MBD2_UP	-1.6298	0.0220994	0.140035	1
LEE_LIVER_CANCER_MYC_UP	-1.62938	0.00819672	0.139924	1
TARTE_PLASMA_CELL_VS_PLASMABLAST_UP	-1.62915	0	0.139512	1
BOQUEST_STEM_CELL_UP	-1.62821	0	0.14001	1
WP_CELL_MIGRATION_AND_INVASION_THROUGH_P75NTR	-1.6281	0.0242215	0.13944	1
HALLMARK_COMPLEMENT	-1.62642	0	0.0190072	0.073
LU_EZH2_TARGETS_DN	-1.62302	0	0.145789	1
WENG_POR_DOSAGE	-1.62245	0.019678	0.145777	1
MARTIN_NFKB_TARGETS_UP	-1.62166	0.00853242	0.146105	1
LANDIS_ERBB2_BREAST_TUMORS_324_DN	-1.62146	0.00296736	0.145717	1
SHIN_B_CELL_LYMPHOMA_CLUSTER_2	-1.62026	0.010453	0.146578	1
HALLMARK_HEME_METABOLISM	-1.61882	0	0.0170875	0.078
LANDIS_BREAST_CANCER_PROGRESSION_UP	-1.61756	0.0102389	0.149678	1
RODRIGUES_DCC_TARGETS_DN	-1.61583	0.00150376	0.151291	1
MARTIN_VIRAL_GPCR_SIGNALING_UP	-1.61252	0.00793651	0.155228	1
GOLDRATH_ANTIGEN_RESPONSE	-1.61237	0	0.15472	1
PHONG_TNF_RESPONSE_NOT_VIA_P38	-1.61187	0	0.154687	1
CROONQUIST_NRAS_SIGNALING_UP	-1.61144	0.0223752	0.154582	1
STEGER_ADIPOGENESIS_UP	-1.61125	0.0262697	0.154129	1
IGLESIAS_E2F_TARGETS_UP	-1.61102	0.00151057	0.153798	1
PID_INTEGRIN1_PATHWAY	-1.61098	0.00495868	0.153152	1
POOLA_INVASIVE_BREAST_CANCER_UP	-1.61065	0	0.152939	1
REACTOME_INTERLEUKIN_7_SIGNALING	-1.61042	0.0184162	0.152545	1
GARGALOVIC_RESPONSE_TO_OXIDIZED_PHOSPHOLIPIDS_BLUE_UP	-1.61038	0.0015015	0.15193	1
SERVITJA_ISLET_HNF1A_TARGETS_UP	-1.61033	0.00292398	0.151292	1
ZHENG_IL22_SIGNALING_UP	-1.60893	0.0114566	0.152654	1
HE_PTEN_TARGETS_UP	-1.60812	0.0293578	0.153102	1
HOOI_ST7_TARGETS_DN	-1.60699	0.003125	0.15413	1
TSAI_RESPONSE_TO_RADIATION_THERAPY	-1.60669	0.0138889	0.153964	1
CUI_TCF21_TARGETS_DN	-1.6043	0.0201342	0.156642	1
TAVOR_CEBPA_TARGETS_UP	-1.60412	0.00821018	0.1563	1
GENTILE_RESPONSE_CLUSTER_D3	-1.604	0.00665557	0.155802	1
HOSHIDA_LIVER_CANCER_SUBCLASS_S1	-1.60349	0	0.15589	1
TORCHIA_TARGETS_OF_EWSR1_FLI1_FUSION_DN	-1.60297	0	0.155771	1
BERENJENO_TRANSFORMED_BY_RHOA_FOREVER_DN	-1.60196	0.0186441	0.156442	1
ZHOU_TNF_SIGNALING_4HR	-1.60113	0.0167785	0.156966	1
CREIGHTON_ENDOCRINE_THERAPY_RESISTANCE_5	-1.60021	0	0.157738	1
KYNG_DNA_DAMAGE_BY_UV	-1.59804	0.0084317	0.160244	1
PEDERSEN_METASTASIS_BY_ERBB2_ISOFORM_1	-1.59738	0.0162338	0.160569	1
WP_OXIDATIVE_STRESS_RESPONSE	-1.59589	0.00856164	0.162197	1
VALK_AML_CLUSTER_1	-1.59483	0.0183639	0.163026	1
PASQUALUCCI_LYMPHOMA_BY_GC_STAGE_UP	-1.59363	0	0.164091	1
BRUECKNER_TARGETS_OF_MIRLET7A3_DN	-1.59265	0.00657895	0.164836	1
VARELA_ZMPSTE24_TARGETS_DN	-1.5926	0.0117647	0.164216	1
WP_PHOTODYNAMIC_THERAPYINDUCED_NFE2L2_NRF2_SURVIVAL_SIGNALING	-1.59254	0.0212766	0.163621	1
VALK_AML_WITH_CEBPA	-1.59233	0.0181518	0.163307	1
KANG_DOXORUBICIN_RESISTANCE_DN	-1.59215	0.0265957	0.162941	1
WP_PARKINSONS_DISEASE_PATHWAY	-1.59191	0.00679117	0.162592	1
VERHAAK_AML_WITH_NPM1_MUTATED_DN	-1.59186	0.00138889	0.161992	1
BYSTROEM_CORRELATED_WITH_IL5_DN	-1.59081	0.00860585	0.163013	1
MARKEY_RB1_CHRONIC_LOF_DN	-1.59019	0.00306748	0.163197	1
PASQUALUCCI_LYMPHOMA_BY_GC_STAGE_DN	-1.59015	0	0.162608	1
COATES_MACROPHAGE_M1_VS_M2_UP	-1.58983	0.00761035	0.162429	1
GARGALOVIC_RESPONSE_TO_OXIDIZED_PHOSPHOLIPIDS_CYAN_UP	-1.58967	0.0309278	0.162022	1
PID_INTEGRIN_A4B1_PATHWAY	-1.58942	0.0135823	0.161769	1
WP_OVERLAP_BETWEEN_SIGNAL_TRANSDUCTION_PATHWAYS_CONTRIBUTING_TO_LMNA_LAMINOPATHIES	-1.58922	0.00632911	0.161426	1
ELVIDGE_HYPOXIA_BY_DMOG_DN	-1.58872	0.0131579	0.161518	1
WIERENGA_STAT5A_TARGETS_UP	-1.58817	0	0.161746	1
LI_WILMS_TUMOR_VS_FETAL_KIDNEY_2_UP	-1.5876	0.0185497	0.162032	1
ZHAN_MULTIPLE_MYELOMA_CD2_UP	-1.58748	0.0154905	0.16156	1
KEGG_TOLL_LIKE_RECEPTOR_SIGNALING_PATHWAY	-1.58732	0.0015873	0.161168	1
WIERENGA_STAT5A_TARGETS_GROUP2	-1.58697	0.0106383	0.160994	1
REACTOME_NEGATIVE_REGULATION_OF_THE_PI3K_AKT_NETWORK	-1.58687	0.00148588	0.160532	1
BOYLAN_MULTIPLE_MYELOMA_PCA3_DN	-1.58555	0.00623053	0.16181	1
KIM_MYCL1_AMPLIFICATION_TARGETS_DN	-1.58535	0.0196078	0.161484	1
ZHENG_FOXP3_TARGETS_IN_THYMUS_UP	-1.58458	0	0.161984	1
XU_HGF_TARGETS_INDUCED_BY_AKT1_48HR_DN	-1.5844	0.0265655	0.161641	1
LIN_NPAS4_TARGETS_DN	-1.58261	0.00833333	0.163411	1
ABE_VEGFA_TARGETS_30MIN	-1.58217	0.0191638	0.1635	1
PID_P38_ALPHA_BETA_PATHWAY	-1.58201	0.00888099	0.1631	1
WEST_ADRENOCORTICAL_CARCINOMA_VS_ADENOMA_UP	-1.58134	0.0264084	0.163446	1
NOUSHMEHR_GBM_SILENCED_BY_METHYLATION	-1.58086	0.013289	0.163467	1
KIM_WT1_TARGETS_12HR_UP	-1.58013	0	0.16387	1
WU_CELL_MIGRATION	-1.57974	0.00143472	0.163862	1
KUMAR_TARGETS_OF_MLL_AF9_FUSION	-1.5793	0	0.163885	1
URS_ADIPOCYTE_DIFFERENTIATION_DN	-1.57893	0.013986	0.163799	1
REACTOME_REGULATION_OF_TP53_EXPRESSION_AND_DEGRADATION	-1.57892	0.0169173	0.163212	1
GAVIN_PDE3B_TARGETS	-1.57866	0.0243902	0.163027	1
JACKSON_DNMT1_TARGETS_UP	-1.5782	0.0108527	0.16314	1
KASLER_HDAC7_TARGETS_1_DN	-1.57762	0.0450281	0.163376	1
WP_ANGIOTENSIN_II_RECEPTOR_TYPE_1_PATHWAY	-1.57707	0.0202703	0.163589	1
SHIN_B_CELL_LYMPHOMA_CLUSTER_9	-1.5766	0.0326087	0.163809	1
WP_SPHINGOLIPID_METABOLISM_INTEGRATED_PATHWAY	-1.57624	0.0254545	0.163805	1
WANG_RESPONSE_TO_ANDROGEN_UP	-1.57582	0.015625	0.16387	1
CHIARADONNA_NEOPLASTIC_TRANSFORMATION_KRAS_CDC25_DN	-1.57571	0.0140351	0.163425	1
MORI_MATURE_B_LYMPHOCYTE_DN	-1.57326	0.00163399	0.166303	1
WP_SREBF_AND_MIR33_IN_CHOLESTEROL_AND_LIPID_HOMEOSTASIS	-1.52732	0.0580762	0.197619	1
VANASSE_BCL2_TARGETS_DN	-1.57315	0.0114007	0.165839	1
ABBUD_LIF_SIGNALING_1_UP	-1.57296	0.0154905	0.165529	1
WP_APOPTOSISRELATED_NETWORK_DUE_TO_ALTERED_NOTCH3_IN_OVARIAN_CANCER	-1.57196	0.0116473	0.166183	1
CAIRO_LIVER_DEVELOPMENT_DN	-1.57019	0.0013947	0.168018	1
REACTOME_COPII_MEDIATED_VESICLE_TRANSPORT	-1.57003	0.0116667	0.167657	1
WP_FATTY_ACID_BIOSYNTHESIS	-1.56989	0.0251347	0.16729	1
GROSS_HYPOXIA_VIA_ELK3_ONLY_UP	-1.5686	0.0212766	0.168602	1
SWEET_KRAS_TARGETS_DN	-1.56739	0.00473934	0.169847	1
REACTOME_CONSTITUTIVE_SIGNALING_BY_ABERRANT_PI3K_IN_CANCER	-1.56624	0.0111821	0.170943	1
GAUSSMANN_MLL_AF4_FUSION_TARGETS_G_DN	-1.56593	0.0175747	0.170843	1
CHIARADONNA_NEOPLASTIC_TRANSFORMATION_KRAS_DN	-1.5657	0.00287356	0.170578	1
GAZDA_DIAMOND_BLACKFAN_ANEMIA_MYELOID_UP	-1.56525	0.0222222	0.170655	1
GENTILE_UV_RESPONSE_CLUSTER_D2	-1.56375	0.015873	0.172271	1
REACTOME_SENSORY_PROCESSING_OF_SOUND_BY_OUTER_HAIR_CELLS_OF_THE_COCHLEA	-1.56326	0.014658	0.172333	1
ROSS_ACUTE_MYELOID_LEUKEMIA_CBF	-1.56293	0.00469484	0.172309	1
GUENTHER_GROWTH_SPHERICAL_VS_ADHERENT_DN	-1.56284	0.0278746	0.171866	1
LEE_CALORIE_RESTRICTION_MUSCLE_DN	-1.56206	0.0127592	0.172464	1
REACTOME_INITIAL_TRIGGERING_OF_COMPLEMENT	-1.5616	0.0321429	0.172675	1
TURASHVILI_BREAST_DUCTAL_CARCINOMA_VS_DUCTAL_NORMAL_UP	-1.56152	0.014218	0.172206	1
KEGG_STEROID_BIOSYNTHESIS	-1.5153	0.0538033	0.205996	1
WP_GLYCOSAMINOGLYCAN_DEGRADATION	-1.51475	0.0537634	0.206456	1
WP_FERROPTOSIS	-1.56121	0.0110759	0.172099	1
BERENJENO_TRANSFORMED_BY_RHOA_REVERSIBLY_DN	-1.56079	0.0248092	0.172172	1
BERENJENO_TRANSFORMED_BY_RHOA_FOREVER_UP	-1.51401	0.0506108	0.206018	1
YAN_ESCAPE_FROM_ANOIKIS	-1.56017	0.0244755	0.172445	1
CHYLA_CBFA2T3_TARGETS_DN	-1.55926	0	0.173186	1
DAUER_STAT3_TARGETS_UP	-1.55914	0.0164474	0.172771	1
YAMAZAKI_TCEB3_TARGETS_DN	-1.55872	0	0.172837	1
GENTILE_UV_HIGH_DOSE_DN	-1.5585	0	0.172608	1
KYNG_WERNER_SYNDROM_DN	-1.55842	0.0182482	0.172175	1
ODONNELL_TARGETS_OF_MYC_AND_TFRC_UP	-1.55831	0.0155763	0.171721	1
KANNAN_TP53_TARGETS_DN	-1.50901	0.0503472	0.210155	1
CHIARADONNA_NEOPLASTIC_TRANSFORMATION_KRAS_UP	-1.55828	0.00451128	0.171227	1
KUROZUMI_RESPONSE_TO_ONCOCYTIC_VIRUS	-1.556	0.0152542	0.174221	1
DESERT_STEM_CELL_HEPATOCELLULAR_CARCINOMA_SUBCLASS_UP	-1.55522	0	0.174735	1
REACTOME_RUNX2_REGULATES_OSTEOBLAST_DIFFERENTIATION	-1.55478	0.0371025	0.174805	1
JINESH_BLEBBISHIELD_TRANSFORMED_STEM_CELL_SPHERES_UP	-1.5539	0.00581395	0.175481	1
WP_WHITE_FAT_CELL_DIFFERENTIATION	-1.55356	0.0244328	0.175461	1
CHESLER_BRAIN_HIGHEST_GENETIC_VARIANCE	-1.55349	0.0147059	0.174992	1
DUNNE_TARGETS_OF_AML1_MTG8_FUSION_UP	-1.55266	0.0231023	0.175785	1
IZADPANAH_STEM_CELL_ADIPOSE_VS_BONE_UP	-1.55173	0.00152672	0.176582	1
GARGALOVIC_RESPONSE_TO_OXIDIZED_PHOSPHOLIPIDS_BROWN_UP	-1.55122	0.0347349	0.176652	1
MORI_SMALL_PRE_BII_LYMPHOCYTE_DN	-1.5476	0.00983607	0.18147	1
HOEGERKORP_CD44_TARGETS_DIRECT_UP	-1.54712	0.0206186	0.181586	1
KEGG_GLYCOSPHINGOLIPID_BIOSYNTHESIS_LACTO_AND_NEOLACTO_SERIES	-1.54552	0.037225	0.18372	1
REACTOME_DISEASES_ASSOCIATED_WITH_N_GLYCOSYLATION_OF_PROTEINS	-1.54528	0.03125	0.183517	1
LEE_RECENT_THYMIC_EMIGRANT	-1.54507	0.00146413	0.183303	1
WP_HYPOTHESIZED_PATHWAYS_IN_PATHOGENESIS_OF_CARDIOVASCULAR_DISEASE	-1.54476	0.0369718	0.183181	1
RODWELL_AGING_KIDNEY_NO_BLOOD_UP	-1.54295	0	0.185223	1
TOOKER_GEMCITABINE_RESISTANCE_DN	-1.5414	0.00636943	0.186962	1
WP_TOLLLIKE_RECEPTOR_SIGNALING_PATHWAY	-1.54101	0.00303951	0.187022	1
GENTLES_LEUKEMIC_STEM_CELL_DN	-1.49806	0.0522523	0.217556	1
WEINMANN_ADAPTATION_TO_HYPOXIA_DN	-1.54076	0.0271647	0.186838	1
WP_OREXIN_RECEPTOR_PATHWAY	-1.53934	0.00298954	0.18853	1
WEINMANN_ADAPTATION_TO_HYPOXIA_UP	-1.53927	0.0394973	0.188094	1
WIEDERSCHAIN_TARGETS_OF_BMI1_AND_PCGF2	-1.53885	0.0118243	0.188124	1
WOTTON_RUNX_TARGETS_UP	-1.49548	0.0517857	0.219385	1
CHEOK_RESPONSE_TO_MERCAPTOPURINE_DN	-1.49463	0.0667903	0.220354	1
MATSUDA_NATURAL_KILLER_DIFFERENTIATION	-1.5371	0	0.190414	1
MCBRYAN_PUBERTAL_TGFB1_TARGETS_UP	-1.53708	0	0.189881	1
WP_PURINE_METABOLISM_AND_RELATED_DISORDERS	-1.53634	0.0251347	0.19052	1
DELYS_THYROID_CANCER_UP	-1.53601	0	0.190467	1
HAHTOLA_MYCOSIS_FUNGOIDES_SKIN_UP	-1.53504	0.00149031	0.191472	1
OSMAN_BLADDER_CANCER_UP	-1.534	0	0.192554	1
GABRIELY_MIR21_TARGETS	-1.53219	0	0.194765	1
MAHAJAN_RESPONSE_TO_IL1A_DN	-1.53139	0.0144231	0.195513	1
TONKS_TARGETS_OF_RUNX1_RUNX1T1_FUSION_MONOCYTE_DN	-1.53104	0.0119048	0.195588	1
RODWELL_AGING_KIDNEY_UP	-1.53095	0	0.195159	1
ZHANG_RESPONSE_TO_IKK_INHIBITOR_AND_TNF_UP	-1.53069	0	0.194952	1
REACTOME_METABOLISM_OF_PORPHYRINS	-1.52969	0.0264084	0.195987	1
PHONG_TNF_RESPONSE_VIA_P38_PARTIAL	-1.52917	0.002886	0.196299	1
WP_PHOTODYNAMIC_THERAPYINDUCED_AP1_SURVIVAL_SIGNALING	-1.52858	0.0177419	0.196651	1
SENESE_HDAC2_TARGETS_UP	-1.528	0.00163934	0.197058	1
TSENG_IRS1_TARGETS_UP	-1.52681	0.0120482	0.197825	1
ONO_AML1_TARGETS_DN	-1.5266	0.0243506	0.19765	1
WALLACE_PROSTATE_CANCER_RACE_UP	-1.52644	0.00140056	0.197372	1
LEE_NEURAL_CREST_STEM_CELL_DN	-1.52579	0.00611621	0.197797	1
WANG_IMMORTALIZED_BY_HOXA9_AND_MEIS1_DN	-1.5257	0.0370995	0.197403	1
PID_MYC_REPRESS_PATHWAY	-1.52531	0.0130719	0.197532	1
MULLIGHAN_MLL_SIGNATURE_1_UP	-1.52477	0	0.197787	1
ROSS_AML_WITH_CBFB_MYH11_FUSION	-1.52467	0.0223752	0.197362	1
MARZEC_IL2_SIGNALING_DN	-1.52382	0.0273973	0.198106	1
DING_LUNG_CANCER_EXPRESSION_BY_COPY_NUMBER	-1.52344	0.011254	0.198082	1
WOTTON_RUNX_TARGETS_DN	-1.52282	0.0285714	0.198627	1
HOLLERN_ADENOMYOEPITHELIAL_BREAST_TUMOR	-1.48164	0.0620438	0.228742	1
DELPUECH_FOXO3_TARGETS_UP	-1.52195	0.0195122	0.199516	1
ROSS_AML_WITH_AML1_ETO_FUSION	-1.52115	0.0208333	0.2002	1
WP_LEPTININSULIN_SIGNALING_OVERLAP	-1.52102	0.0315985	0.19988	1
SAMOLS_TARGETS_OF_KHSV_MIRNAS_DN	-1.52031	0.0146341	0.20047	1
REACTOME_FCGR_ACTIVATION	-1.47935	0.0571429	0.230151	1
KUROZUMI_RESPONSE_TO_ONCOCYTIC_VIRUS_AND_CYCLIC_RGD	-1.51732	0.0417391	0.204949	1
GOLUB_ALL_VS_AML_DN	-1.51725	0.0456204	0.204511	1
ONDER_CDH1_TARGETS_2_UP	-1.51544	0.00138313	0.206881	1
CLASPER_LYMPHATIC_VESSELS_DURING_METASTASIS_DN	-1.51543	0.0259067	0.206338	1
BURTON_ADIPOGENESIS_PEAK_AT_0HR	-1.51461	0.0180921	0.206128	1
NELSON_RESPONSE_TO_ANDROGEN_DN	-1.47338	0.0599613	0.23791	1
GARGALOVIC_RESPONSE_TO_OXIDIZED_PHOSPHOLIPIDS_MAGENTA_UP	-1.51448	0.040636	0.205807	1
SWEET_KRAS_ONCOGENIC_SIGNATURE	-1.51378	0.0096463	0.205851	1
SCIAN_CELL_CYCLE_TARGETS_OF_TP53_AND_TP73_DN	-1.47187	0.0523466	0.239114	1
CHIARADONNA_NEOPLASTIC_TRANSFORMATION_CDC25_DN	-1.51378	0.00584795	0.205321	1
HIRSCH_CELLULAR_TRANSFORMATION_SIGNATURE_UP	-1.51345	0.00144092	0.205269	1
GOZGIT_ESR1_TARGETS_UP	-1.51292	0.00151286	0.205674	1
BARRIER_CANCER_RELAPSE_NORMAL_SAMPLE_UP	-1.51148	0.0338983	0.207528	1
HALLMARK_HYPOXIA	-1.51064	0.00149254	0.0476146	0.236
CADWELL_ATG16L1_TARGETS_DN	-1.51035	0.00805153	0.208791	1
ZWANG_EGF_PERSISTENTLY_UP	-1.51026	0.0367776	0.208388	1
HALLMARK_XENOBIOTIC_METABOLISM	-1.50969	0.004329	0.0421331	0.238
WP_HOSTPATHOGEN_INTERACTION_OF_HUMAN_CORONAVIRUSES_APOPTOSIS	-1.46714	0.0650264	0.243051	1
BHATTACHARYA_EMBRYONIC_STEM_CELL	-1.50852	0.0129241	0.210427	1
FAELT_B_CLL_WITH_VH3_21_DN	-1.50712	0.0184874	0.21226	1
WP_SPHINGOLIPID_METABOLISM_OVERVIEW	-1.50702	0.0462329	0.211909	1
REACTOME_MITOPHAGY	-1.5069	0.0338681	0.211564	1
REACTOME_ACYL_CHAIN_REMODELLING_OF_PC	-1.50593	0.0369004	0.212471	1
KEGG_CELL_ADHESION_MOLECULES_CAMS	-1.50544	0.00625	0.21278	1
MORI_PLASMA_CELL_UP	-1.50531	0.0119863	0.212482	1
ZHAN_V1_LATE_DIFFERENTIATION_GENES_UP	-1.50469	0.034188	0.213066	1
JECHLINGER_EPITHELIAL_TO_MESENCHYMAL_TRANSITION_UP	-1.50389	0.0165289	0.213844	1
BLANCO_MELO_COVID19_BRONCHIAL_EPITHELIAL_CELLS_SARS_COV_2_INFECTION_UP	-1.50347	0.0136986	0.214028	1
DEN_INTERACT_WITH_LCA5	-1.50267	0.0341297	0.214751	1
PID_RAS_PATHWAY	-1.46128	0.0507246	0.24727	1
ZHENG_FOXP3_TARGETS_UP	-1.45979	0.0516605	0.249434	1
LY_AGING_MIDDLE_DN	-1.45921	0.0687732	0.249996	1
LI_AMPLIFIED_IN_LUNG_CANCER	-1.45814	0.00863309	0.251486	1
MCBRYAN_PUBERTAL_BREAST_3_4WK_DN	-1.45745	0.0352734	0.252304	1
BIOCARTA_MAPK_PATHWAY	-1.45729	0.0163132	0.252108	1
BASAKI_YBX1_TARGETS_DN	-1.45704	0	0.252111	1
GAJATE_RESPONSE_TO_TRABECTEDIN_UP	-1.45676	0.0195122	0.252108	1
POS_HISTAMINE_RESPONSE_NETWORK	-1.45569	0.0411664	0.253631	1
ONDER_CDH1_SIGNALING_VIA_CTNNB1	-1.45526	0.0264026	0.254056	1
HORIUCHI_WTAP_TARGETS_UP	-1.4552	0.0027027	0.253633	1
SMID_BREAST_CANCER_LUMINAL_A_UP	-1.45409	0.0198777	0.255115	1
BENNETT_SYSTEMIC_LUPUS_ERYTHEMATOSUS	-1.45381	0.0601375	0.255124	1
NOJIMA_SFRP2_TARGETS_UP	-1.45306	0.0506993	0.256105	1
FULCHER_INFLAMMATORY_RESPONSE_LECTIN_VS_LPS_DN	-1.45303	0.00130208	0.255622	1
PID_IL8_CXCR1_PATHWAY	-1.453	0.0671378	0.255159	1
BALDWIN_PRKCI_TARGETS_UP	-1.45298	0.0359589	0.254665	1
ZHAN_MULTIPLE_MYELOMA_HP_DN	-1.45283	0.0456853	0.254472	1
REACTOME_PLATELET_SENSITIZATION_BY_LDL	-1.45267	0.0676417	0.254274	1
REACTOME_INTERLEUKIN_10_SIGNALING	-1.45255	0.0455342	0.254027	1
REACTOME_AMINO_ACID_TRANSPORT_ACROSS_THE_PLASMA_MEMBRANE	-1.45251	0.0537262	0.253597	1
MANALO_HYPOXIA_UP	-1.45188	0.00572246	0.254215	1
MCBRYAN_PUBERTAL_TGFB1_TARGETS_DN	-1.45129	0.03	0.254819	1
ENK_UV_RESPONSE_EPIDERMIS_UP	-1.45121	0	0.254446	1
GAUSSMANN_MLL_AF4_FUSION_TARGETS_F_UP	-1.45116	0.00874636	0.254058	1
NAKAMURA_METASTASIS_MODEL_DN	-1.45085	0.04	0.254099	1
BAKKER_FOXO3_TARGETS_UP	-1.45074	0.0295567	0.253779	1
UEDA_PERIFERAL_CLOCK	-1.45058	0.00298063	0.253616	1
KATSANOU_ELAVL1_TARGETS_UP	-1.45054	0.0138675	0.253166	1
KEGG_GLYCOSAMINOGLYCAN_BIOSYNTHESIS_KERATAN_SULFATE	-1.44972	0.0674374	0.254252	1
SMIRNOV_RESPONSE_TO_IR_2HR_UP	-1.44936	0.038526	0.254429	1
ELVIDGE_HYPOXIA_DN	-1.44927	0.0116959	0.254104	1
MEBARKI_HCC_PROGENITOR_WNT_UP	-1.44888	0.00730994	0.254246	1
REACTOME_REGULATION_OF_PYRUVATE_DEHYDROGENASE_PDH_COMPLEX	-1.44881	0.08	0.253893	1
PODAR_RESPONSE_TO_ADAPHOSTIN_UP	-1.44862	0.00878477	0.253746	1
MAHADEVAN_IMATINIB_RESISTANCE_DN	-1.4483	0.062069	0.253808	1
VIETOR_IFRD1_TARGETS	-1.44821	0.0637931	0.253457	1
RIGGINS_TAMOXIFEN_RESISTANCE_DN	-1.44786	0.00564175	0.253573	1
SANA_TNF_SIGNALING_DN	-1.44779	0.0276074	0.253209	1
BAE_BRCA1_TARGETS_DN	-1.44774	0.0529197	0.252797	1
ZHAN_MULTIPLE_MYELOMA_CD1_DN	-1.44729	0.0472175	0.253185	1
REACTOME_INTERLEUKIN_3_INTERLEUKIN_5_AND_GM_CSF_SIGNALING	-1.4472	0.0394089	0.25281	1
PICCALUGA_ANGIOIMMUNOBLASTIC_LYMPHOMA_DN	-1.44657	0.0124224	0.253429	1
KIM_HYPOXIA	-1.44571	0.0828829	0.254486	1
CHUANG_OXIDATIVE_STRESS_RESPONSE_UP	-1.44561	0.053286	0.254184	1
FARMER_BREAST_CANCER_APOCRINE_VS_LUMINAL	-1.44559	0	0.253713	1
LAMB_CCND1_TARGETS	-1.44544	0.0668954	0.253506	1
WP_LEUKOCYTEINTRINSIC_HIPPO_PATHWAY_FUNCTIONS	-1.44529	0.034965	0.253296	1
TOMLINS_PROSTATE_CANCER_DN	-1.44527	0.0436242	0.252838	1
SENESE_HDAC1_TARGETS_DN	-1.44422	0.00409277	0.254322	1
MCBRYAN_PUBERTAL_BREAST_5_6WK_UP	-1.44389	0.0200617	0.25446	1
PEART_HDAC_PROLIFERATION_CLUSTER_UP	-1.44368	0.0322581	0.25431	1
ELLWOOD_MYC_TARGETS_DN	-1.44328	0.0396196	0.254595	1
ZHAN_MULTIPLE_MYELOMA_PR_DN	-1.44324	0.0412186	0.254189	1
CROONQUIST_NRAS_VS_STROMAL_STIMULATION_UP	-1.4423	0.0453752	0.255486	1
HUMMEL_BURKITTS_LYMPHOMA_DN	-1.44206	0.0639098	0.255472	1
HERNANDEZ_MITOTIC_ARREST_BY_DOCETAXEL_2_UP	-1.44169	0.0457516	0.255693	1
CHEN_ETV5_TARGETS_SERTOLI	-1.43994	0.0576606	0.258547	1
REACTOME_EGFR_DOWNREGULATION	-1.43973	0.087108	0.258502	1
JOHNSTONE_PARVB_TARGETS_3_UP	-1.43961	0.0012837	0.25822	1
FISCHER_G2_M_CELL_CYCLE	-1.4389	0.00284495	0.259139	1
ZHANG_ANTIVIRAL_RESPONSE_TO_RIBAVIRIN_UP	-1.43886	0.0600707	0.258761	1
JOHANSSON_BRAIN_CANCER_EARLY_VS_LATE_DN	-1.43861	0.0466321	0.258734	1
LI_WILMS_TUMOR_VS_FETAL_KIDNEY_1_UP	-1.43856	0.0103245	0.258337	1
KYNG_RESPONSE_TO_H2O2_VIA_ERCC6_UP	-1.43779	0.0531915	0.259284	1
LINDGREN_BLADDER_CANCER_CLUSTER_2A_DN	-1.43757	0.0119581	0.259209	1
WP_COMPLEMENT_ACTIVATION	-1.43755	0.0573013	0.258751	1
NAKAJIMA_MAST_CELL	-1.43577	0.0532446	0.261629	1
JI_METASTASIS_REPRESSED_BY_STK11	-1.43535	0.0680628	0.261956	1
KEGG_UBIQUITIN_MEDIATED_PROTEOLYSIS	-1.43475	0.00764526	0.262584	1
LINDGREN_BLADDER_CANCER_HIGH_RECURRENCE	-1.43389	0.0367133	0.263675	1
WP_GLYCEROPHOSPHOLIPID_BIOSYNTHETIC_PATHWAY	-1.43303	0.0663265	0.264725	1
KONG_E2F3_TARGETS	-1.43234	0.0240385	0.265679	1
WP_INSULIN_SIGNALING	-1.43193	0.00911854	0.266025	1
PARK_TRETINOIN_RESPONSE_AND_RARA_PLZF_FUSION	-1.43157	0.0583942	0.266212	1
REACTOME_INTEGRIN_CELL_SURFACE_INTERACTIONS	-1.43139	0.0145161	0.266059	1
PEDRIOLI_MIR31_TARGETS_DN	-1.43134	0.00277393	0.265676	1
BIOCARTA_ERAD_PATHWAY	-1.43132	0.0688406	0.265209	1
EPPERT_HSC_R	-1.43105	0.0283465	0.265208	1
KYNG_NORMAL_AGING_DN	-1.43063	0.078853	0.265504	1
REACTOME_PRE_NOTCH_PROCESSING_IN_GOLGI	-1.42952	0.0767825	0.267088	1
KENNY_CTNNB1_TARGETS_UP	-1.42897	0.0528109	0.267673	1
UEDA_CENTRAL_CLOCK	-1.42843	0.0234009	0.268131	1
WHITFIELD_CELL_CYCLE_S	-1.42767	0.0212443	0.269179	1
ZHOU_INFLAMMATORY_RESPONSE_LIVE_UP	-1.42727	0.00254453	0.26945	1
DACOSTA_UV_RESPONSE_VIA_ERCC3_COMMON_DN	-1.42686	0.00128866	0.269773	1
REACTOME_THE_CANONICAL_RETINOID_CYCLE_IN_RODS_TWILIGHT_VISION	-1.42682	0.0813743	0.269342	1
SANSOM_APC_TARGETS_DN	-1.42678	0.00404313	0.268938	1
GARGALOVIC_RESPONSE_TO_OXIDIZED_PHOSPHOLIPIDS_TURQUOISE_UP	-1.4256	0.0330033	0.270729	1
LEE_LIVER_CANCER_MYC_E2F1_DN	-1.42551	0.0363636	0.270443	1
RASHI_RESPONSE_TO_IONIZING_RADIATION_6	-1.42527	0.0273752	0.27044	1
KRASNOSELSKAYA_ILF3_TARGETS_UP	-1.42474	0.0615114	0.270987	1
WP_IMATINIB_AND_CHRONIC_MYELOID_LEUKEMIA	-1.42421	0.0545775	0.271551	1
REACTOME_SENSORY_PROCESSING_OF_SOUND	-1.42353	0.0287443	0.272361	1
REACTOME_DOWNREGULATION_OF_SMAD2_3_SMAD4_TRANSCRIPTIONAL_ACTIVITY	-1.42268	0.0560748	0.273514	1
TONKS_TARGETS_OF_RUNX1_RUNX1T1_FUSION_ERYTHROCYTE_UP	-1.42253	0.0160584	0.273296	1
KAMIKUBO_MYELOID_MN1_NETWORK	-1.42248	0.0804388	0.272939	1
BRACHAT_RESPONSE_TO_CAMPTOTHECIN_UP	-1.42216	0.0684474	0.273088	1
PID_P38_ALPHA_BETA_DOWNSTREAM_PATHWAY	-1.42209	0.0496575	0.272732	1
WP_FATTY_ACID_BETAOXIDATION	-1.42189	0.0645161	0.272616	1
PARK_TRETINOIN_RESPONSE_AND_PML_RARA_FUSION	-1.42187	0.0790378	0.272175	1
MMS_MOUSE_LYMPH_HIGH_4HRS_UP	-1.42154	0.060449	0.272307	1
PROVENZANI_METASTASIS_UP	-1.42123	0.00577201	0.272447	1
DAIRKEE_CANCER_PRONE_RESPONSE_BPA_E2	-1.42109	0.0221239	0.272236	1
HOEBEKE_LYMPHOID_STEM_CELL_UP	-1.42105	0.0128205	0.271829	1
TURASHVILI_BREAST_LOBULAR_CARCINOMA_VS_LOBULAR_NORMAL_DN	-1.42095	0.0247525	0.271556	1
REACTOME_FCGAMMA_RECEPTOR_FCGR_DEPENDENT_PHAGOCYTOSIS	-1.42078	0.0245098	0.271454	1
RYAN_MANTLE_CELL_LYMPHOMA_NOTCH_DIRECT_UP	-1.42062	0.0188133	0.271264	1
REACTOME_COMMON_PATHWAY_OF_FIBRIN_CLOT_FORMATION	-1.42028	0.0803571	0.271454	1
WAMUNYOKOLI_OVARIAN_CANCER_GRADES_1_2_DN	-1.42011	0.0549273	0.271307	1
WP_COMPLEMENT_AND_COAGULATION_CASCADES	-1.41982	0.0391156	0.271415	1
CHEN_LIVER_METABOLISM_QTL_CIS	-1.41965	0.0377668	0.271249	1
BIOCARTA_TID_PATHWAY	-1.4196	0.0794224	0.270883	1
ZHENG_BOUND_BY_FOXP3	-1.41933	0.00256082	0.270888	1
TAKEDA_TARGETS_OF_NUP98_HOXA9_FUSION_3D_DN	-1.41906	0.0645756	0.270936	1
REACTOME_PHOSPHOLIPID_METABOLISM	-1.41901	0.0124827	0.270571	1
REACTOME_CYCLIN_A_B1_B2_ASSOCIATED_EVENTS_DURING_G2_M_TRANSITION	-1.41897	0.0699301	0.270179	1
HAHTOLA_SEZARY_SYNDROM_UP	-1.41836	0.0216718	0.270928	1
BILANGES_RAPAMYCIN_SENSITIVE_GENES	-1.41788	0.0683012	0.27135	1
REACTOME_PYRUVATE_METABOLISM	-1.41786	0.0754386	0.270925	1
WP_TYROBP_CAUSAL_NETWORK_IN_MICROGLIA	-1.41761	0.0360656	0.270963	1
REN_ALVEOLAR_RHABDOMYOSARCOMA_DN	-1.41696	0.00258398	0.271797	1
ZHANG_BREAST_CANCER_PROGENITORS_DN	-1.41696	0.0137195	0.271351	1
MEBARKI_HCC_PROGENITOR_WNT_UP_BLOCKED_BY_FZD8CRD	-1.41681	0.0251177	0.271156	1
REACTOME_SIGNALING_BY_EGFR	-1.41555	0.0483333	0.273038	1
REACTOME_SIGNALING_BY_PDGF	-1.415	0.0642978	0.27366	1
BURTON_ADIPOGENESIS_7	-1.41415	0.0476191	0.274782	1
RUTELLA_RESPONSE_TO_HGF_DN	-1.41322	0.00719425	0.276113	1
DITTMER_PTHLH_TARGETS_UP	-1.4128	0.01849	0.276466	1
LIU_PROSTATE_CANCER_DN	-1.41234	0	0.276962	1
PID_GMCSF_PATHWAY	-1.41179	0.0699301	0.277604	1
RODWELL_AGING_KIDNEY_DN	-1.41089	0.0200927	0.278841	1
WP_MIRNA_TARGETS_IN_ECM_AND_MEMBRANE_RECEPTORS	-1.40883	0.0763766	0.282487	1
TIEN_INTESTINE_PROBIOTICS_24HR_DN	-1.40816	0.0058309	0.283257	1
SMID_BREAST_CANCER_RELAPSE_IN_PLEURA_DN	-1.40729	0.0913793	0.284519	1
LIAN_LIPA_TARGETS_3M	-1.40727	0.0419463	0.284086	1
TANG_SENESCENCE_TP53_TARGETS_DN	-1.40691	0.0459016	0.284281	1
REACTOME_SYNTHESIS_OF_PIPS_AT_THE_EARLY_ENDOSOME_MEMBRANE	-1.40664	0.0940767	0.284369	1
KEGG_RENIN_ANGIOTENSIN_SYSTEM	-1.40642	0.0855019	0.284351	1
YAO_TEMPORAL_RESPONSE_TO_PROGESTERONE_CLUSTER_16	-1.40622	0.0457516	0.284277	1
PID_INTEGRIN3_PATHWAY	-1.40601	0.0615385	0.284254	1
COLIN_PILOCYTIC_ASTROCYTOMA_VS_GLIOBLASTOMA_DN	-1.40551	0.0761421	0.284821	1
BURTON_ADIPOGENESIS_6	-1.40523	0.00843882	0.284975	1
OUYANG_PROSTATE_CANCER_MARKERS	-1.40492	0.0687161	0.285138	1
REACTOME_KERATAN_SULFATE_BIOSYNTHESIS	-1.40456	0.0770548	0.285383	1
WP_ANGIOPOIETINLIKE_PROTEIN_8_REGULATORY_PATHWAY	-1.40442	0.0298063	0.285214	1
STEIN_ESRRA_TARGETS_RESPONSIVE_TO_ESTROGEN_UP	-1.40429	0.0827586	0.285054	1
WP_CCL18_SIGNALING_PATHWAY	-1.4037	0.0782313	0.285735	1
REACTOME_INTERFERON_GAMMA_SIGNALING	-1.40169	0.0498392	0.28928	1
KIM_WT1_TARGETS_UP	-1.40095	0.00977654	0.290294	1
DUNNE_TARGETS_OF_AML1_MTG8_FUSION_DN	-1.40095	0.0874525	0.289836	1
SEKI_INFLAMMATORY_RESPONSE_LPS_UP	-1.4008	0.0433387	0.28968	1
PID_ERBB1_RECEPTOR_PROXIMAL_PATHWAY	-1.40041	0.0677966	0.290041	1
ISSAEVA_MLL2_TARGETS	-1.40032	0.04	0.289754	1
KEGG_LEISHMANIA_INFECTION	-1.40009	0.0508744	0.289743	1
REACTOME_ACTIVATION_OF_GENE_EXPRESSION_BY_SREBF_SREBP	-1.39984	0.0518395	0.289742	1
XU_GH1_AUTOCRINE_TARGETS_UP	-1.39979	0.0163447	0.289339	1
WP_VITAMIN_D_RECEPTOR_PATHWAY	-1.39966	0.0201863	0.289106	1
ZHOU_INFLAMMATORY_RESPONSE_FIMA_UP	-1.3988	0.00263505	0.290382	1
MIKKELSEN_IPS_LCP_WITH_H3K4ME3	-1.39872	0.0184136	0.290127	1
CAFFAREL_RESPONSE_TO_THC_UP	-1.39849	0.0800712	0.29013	1
KEGG_PROXIMAL_TUBULE_BICARBONATE_RECLAMATION	-1.39762	0.0859232	0.291387	1
GAZDA_DIAMOND_BLACKFAN_ANEMIA_ERYTHROID_DN	-1.39747	0.00377358	0.291261	1
WP_PI3KAKTMTOR_SIGNALING_PATHWAY_AND_THERAPEUTIC_OPPORTUNITIES	-1.39718	0.0649573	0.291378	1
REACTOME_GROWTH_HORMONE_RECEPTOR_SIGNALING	-1.39715	0.0774648	0.290973	1
DACOSTA_UV_RESPONSE_VIA_ERCC3_TTD_DN	-1.39681	0.037325	0.291253	1
REACTOME_PHOSPHORYLATION_OF_THE_APC_C	-1.3966	0.0762082	0.291147	1
GAUSSMANN_MLL_AF4_FUSION_TARGETS_F_DN	-1.39606	0.0594406	0.2917	1
CHEOK_RESPONSE_TO_HD_MTX_DN	-1.39473	0.0800745	0.294015	1
REACTOME_KSRP_KHSRP_BINDS_AND_DESTABILIZES_MRNA	-1.39451	0.0831826	0.293946	1
REACTOME_CELL_DEATH_SIGNALLING_VIA_NRAGE_NRIF_AND_NADE	-1.39443	0.0322061	0.293668	1
BOSCO_EPITHELIAL_DIFFERENTIATION_MODULE	-1.39379	0.044335	0.294513	1
ONDER_CDH1_TARGETS_1_UP	-1.39259	0.0273973	0.296423	1
BOYAULT_LIVER_CANCER_SUBCLASS_G1_UP	-1.39235	0.0265625	0.296426	1
TONKS_TARGETS_OF_RUNX1_RUNX1T1_FUSION_GRANULOCYTE_UP	-1.39203	0.0674536	0.296575	1
MITSIADES_RESPONSE_TO_APLIDIN_DN	-1.39165	0.0112994	0.296933	1
ROSTY_CERVICAL_CANCER_PROLIFERATION_CLUSTER	-1.39102	0.0190616	0.29775	1
RICKMAN_TUMOR_DIFFERENTIATED_WELL_VS_POORLY_DN	-1.39097	0.00263852	0.297415	1
WP_ONECARBON_METABOLISM	-1.39092	0.0929432	0.297072	1
PID_SYNDECAN_3_PATHWAY	-1.3905	0.0876565	0.297515	1
HOLLEMAN_ASPARAGINASE_RESISTANCE_ALL_DN	-1.39025	0.0793651	0.297563	1
WP_HIPPOYAP_SIGNALING_PATHWAY	-1.3902	0.0930657	0.29721	1
KEGG_STARCH_AND_SUCROSE_METABOLISM	-1.39015	0.077686	0.296856	1
NAKAMURA_ADIPOGENESIS_LATE_DN	-1.39015	0.0586081	0.296404	1
REACTOME_INTERLEUKIN_4_AND_INTERLEUKIN_13_SIGNALING	-1.3899	0.0302572	0.296485	1
WP_GLYCOSYLATION_AND_RELATED_CONGENITAL_DEFECTS	-1.38901	0.0806452	0.297846	1
GARY_CD5_TARGETS_DN	-1.38878	0.00393185	0.297871	1
MARTORIATI_MDM4_TARGETS_NEUROEPITHELIUM_DN	-1.38852	0.015942	0.297926	1
SUNG_METASTASIS_STROMA_UP	-1.38798	0.0306569	0.298571	1
SCHAEFFER_PROSTATE_DEVELOPMENT_12HR_UP	-1.38767	0.0359375	0.298766	1
PLASARI_TGFB1_TARGETS_10HR_UP	-1.38744	0.0217707	0.298775	1
TAKEDA_TARGETS_OF_NUP98_HOXA9_FUSION_6HR_UP	-1.38737	0.0459588	0.298454	1
GAVIN_FOXP3_TARGETS_CLUSTER_P7	-1.38729	0.0373377	0.298184	1
BONOME_OVARIAN_CANCER_SURVIVAL_SUBOPTIMAL_DEBULKING	-1.38721	0	0.297877	1
PID_ARF6_DOWNSTREAM_PATHWAY	-1.38719	0.104425	0.297455	1
GRADE_COLON_AND_RECTAL_CANCER_DN	-1.38699	0.0313972	0.297425	1
ELVIDGE_HIF1A_AND_HIF2A_TARGETS_DN	-1.38682	0.0289389	0.297311	1
CORONEL_RFX7_DIRECT_TARGETS_UP	-1.38632	0.0621762	0.297919	1
HERNANDEZ_ABERRANT_MITOSIS_BY_DOCETACEL_2NM_UP	-1.38612	0.0532446	0.297842	1
LIAN_LIPA_TARGETS_6M	-1.38566	0.0379147	0.298377	1
REACTOME_PI3K_EVENTS_IN_ERBB2_SIGNALING	-1.38553	0.0852995	0.298187	1
JINESH_BLEBBISHIELD_TRANSFORMED_STEM_CELL_SPHERES_DN	-1.38531	0.0101449	0.298202	1
GRAHAM_CML_DIVIDING_VS_NORMAL_QUIESCENT_DN	-1.38498	0.0433437	0.29842	1
KEGG_NITROGEN_METABOLISM	-1.38489	0.0816697	0.298158	1
GRATIAS_RETINOBLASTOMA_16Q24	-1.38404	0.0913979	0.299427	1
BILD_SRC_ONCOGENIC_SIGNATURE	-1.38396	0.0674342	0.299147	1
REACTOME_SPHINGOLIPID_DE_NOVO_BIOSYNTHESIS	-1.38377	0.0611205	0.29911	1
CHARAFE_BREAST_CANCER_LUMINAL_VS_BASAL_DN	-1.38307	0.00250941	0.300078	1
LI_LUNG_CANCER	-1.3825	0.0694215	0.300759	1
TORCHIA_TARGETS_OF_EWSR1_FLI1_FUSION_UP	-1.38243	0.00275482	0.30045	1
DEBOSSCHER_NFKB_TARGETS_REPRESSED_BY_GLUCOCORTICOIDS	-1.38234	0.0878136	0.300183	1
ABE_INNER_EAR	-1.38209	0.0648918	0.300243	1
ELVIDGE_HIF1A_TARGETS_UP	-1.38187	0.0464744	0.300224	1
LEE_LIVER_CANCER_CIPROFIBRATE_DN	-1.38162	0.0416	0.300263	1
WP_AMINO_ACID_METABOLISM	-1.38109	0.0383387	0.300884	1
HOWLIN_CITED1_TARGETS_1_DN	-1.38078	0.0766667	0.301045	1
KEGG_OTHER_GLYCAN_DEGRADATION	-1.38059	0.0946197	0.301023	1
MOREAUX_MULTIPLE_MYELOMA_BY_TACI_DN	-1.37957	0.0175182	0.302666	1
BROWNE_HCMV_INFECTION_8HR_UP	-1.37946	0.0363349	0.302481	1
REACTOME_CARGO_CONCENTRATION_IN_THE_ER	-1.37916	0.0856164	0.302638	1
BURTON_ADIPOGENESIS_3	-1.37879	0.0304878	0.302981	1
WP_FACTORS_AND_PATHWAYS_AFFECTING_INSULINLIKE_GROWTH_FACTOR_IGF1AKT_SIGNALING	-1.37874	0.0665529	0.302633	1
LENAOUR_DENDRITIC_CELL_MATURATION_UP	-1.37797	0.0284431	0.303733	1
ZWANG_EGF_PERSISTENTLY_DN	-1.37793	0.046589	0.303401	1
DAVIES_MULTIPLE_MYELOMA_VS_MGUS_DN	-1.37781	0.0900735	0.303197	1
WU_HBX_TARGETS_2_DN	-1.3772	0.0899281	0.303974	1
REACTOME_NUCLEAR_SIGNALING_BY_ERBB4	-1.37696	0.0954861	0.304047	1
GREENBAUM_E2A_TARGETS_UP	-1.37643	0.0917108	0.304708	1
RAHMAN_TP53_TARGETS_PHOSPHORYLATED	-1.37571	0.0766488	0.305792	1
KEGG_PEROXISOME	-1.37501	0.0595813	0.306884	1
OKUMURA_INFLAMMATORY_RESPONSE_LPS	-1.37463	0.0289436	0.307236	1
CHANG_IMMORTALIZED_BY_HPV31_DN	-1.37419	0.0688525	0.307789	1
HOLLERN_PAPILLARY_BREAST_TUMOR	-1.3741	0.121212	0.307574	1
ZHANG_GATA6_TARGETS_DN	-1.3741	0.0549273	0.307145	1
RAMASWAMY_METASTASIS_UP	-1.37377	0.0546624	0.307322	1
REACTOME_SYNTHESIS_OF_PA	-1.37368	0.0697279	0.307091	1
MARKS_HDAC_TARGETS_UP	-1.37353	0.113718	0.306956	1
WENDT_COHESIN_TARGETS_UP	-1.37294	0.0821429	0.307699	1
PID_TAP63_PATHWAY	-1.37265	0.075	0.307907	1
BASSO_HAIRY_CELL_LEUKEMIA_UP	-1.37252	0.0525478	0.307699	1
LINDSTEDT_DENDRITIC_CELL_MATURATION_A	-1.37214	0.0562914	0.308016	1
KEGG_BASAL_TRANSCRIPTION_FACTORS	-1.37185	0.066778	0.308171	1
HARRIS_HYPOXIA	-1.3718	0.0445151	0.307842	1
REACTOME_NRAGE_SIGNALS_DEATH_THROUGH_JNK	-1.37162	0.0856672	0.307764	1
GENTILE_UV_LOW_DOSE_UP	-1.3706	0.0956522	0.30944	1
DAWSON_METHYLATED_IN_LYMPHOMA_TCL1	-1.37054	0.0628099	0.309123	1
BOQUEST_STEM_CELL_CULTURED_VS_FRESH_UP	-1.37038	0.00508906	0.309051	1
REACTOME_HIV_TRANSCRIPTION_INITIATION	-1.37034	0.0728242	0.308728	1
MARSON_FOXP3_CORE_DIRECT_TARGETS	-1.3701	0.0952381	0.308814	1
YAGI_AML_FAB_MARKERS	-1.36975	0.0275362	0.30915	1
IKEDA_MIR30_TARGETS_DN	-1.36966	0.0946197	0.308915	1
SHEDDEN_LUNG_CANCER_GOOD_SURVIVAL_A12	-1.36951	0.013947	0.308833	1
WP_AUTOPHAGY	-1.36918	0.0888889	0.309058	1
AFFAR_YY1_TARGETS_DN	-1.36911	0.00550964	0.308773	1
WEST_ADRENOCORTICAL_TUMOR_UP	-1.36891	0.00808625	0.308752	1
REACTOME_SIGNALING_BY_CSF3_G_CSF	-1.36826	0.0821429	0.309681	1
PID_ALPHA_SYNUCLEIN_PATHWAY	-1.36797	0.093913	0.309866	1
WP_DEVELOPMENT_AND_HETEROGENEITY_OF_THE_ILC_FAMILY	-1.36783	0.0812721	0.30977	1
PID_ERBB4_PATHWAY	-1.36774	0.0762712	0.309521	1
BROWNE_HCMV_INFECTION_6HR_UP	-1.36751	0.0529695	0.30958	1
RAO_BOUND_BY_SALL4	-1.36742	0.0127119	0.309356	1
REACTOME_P75_NTR_RECEPTOR_MEDIATED_SIGNALLING	-1.36732	0.0520325	0.309125	1
WP_OVERVIEW_OF_PROINFLAMMATORY_AND_PROFIBROTIC_MEDIATORS	-1.36662	0.0369775	0.310161	1
YOSHIMURA_MAPK8_TARGETS_DN	-1.36643	0.008	0.310121	1
NADLER_OBESITY_UP	-1.36643	0.0641447	0.309699	1
PAL_PRMT5_TARGETS_UP	-1.36635	0.0212465	0.309463	1
SENGUPTA_NASOPHARYNGEAL_CARCINOMA_UP	-1.36593	0.00802139	0.309848	1
BURTON_ADIPOGENESIS_10	-1.36511	0.0940767	0.311105	1
GRABARCZYK_BCL11B_TARGETS_UP	-1.36481	0.0653266	0.311313	1
JI_CARCINOGENESIS_BY_KRAS_AND_STK11_DN	-1.36477	0.103825	0.310956	1
ONDER_CDH1_TARGETS_2_DN	-1.36475	0.0078637	0.310578	1
SARTIPY_NORMAL_AT_INSULIN_RESISTANCE_DN	-1.36465	0.100683	0.310349	1
REACTOME_RHOQ_GTPASE_CYCLE	-1.36465	0.0552764	0.309943	1
YAO_TEMPORAL_RESPONSE_TO_PROGESTERONE_CLUSTER_3	-1.36456	0.117117	0.309705	1
HU_GENOTOXIC_DAMAGE_4HR	-1.36454	0.0948276	0.309322	1
ZHAN_MULTIPLE_MYELOMA_CD1_VS_CD2_UP	-1.36429	0.0576606	0.309375	1
KERLEY_RESPONSE_TO_CISPLATIN_UP	-1.36388	0.0575916	0.309779	1
WP_THYMIC_STROMAL_LYMPHOPOIETIN_TSLP_SIGNALING_PATHWAY	-1.36371	0.0740132	0.309705	1
WP_TCA_CYCLE_AND_DEFICIENCY_OF_PYRUVATE_DEHYDROGENASE_COMPLEX_PDHC	-1.36364	0.130515	0.309424	1
HOLLERN_EMT_BREAST_TUMOR_UP	-1.36348	0.0271429	0.309321	1
ZHAN_MULTIPLE_MYELOMA_LB_UP	-1.36313	0.0718133	0.309659	1
REACTOME_BASIGIN_INTERACTIONS	-1.36301	0.0976059	0.309476	1
DAZARD_RESPONSE_TO_UV_NHEK_DN	-1.36287	0.00943396	0.309377	1
CONRAD_STEM_CELL	-1.36156	0.0761421	0.311772	1
LANDIS_ERBB2_BREAST_TUMORS_65_DN	-1.36145	0.0800654	0.311578	1
MORI_IMMATURE_B_LYMPHOCYTE_DN	-1.36133	0.0580848	0.311418	1
HOFMANN_MYELODYSPLASTIC_SYNDROM_LOW_RISK_DN	-1.36077	0.0945709	0.312136	1
BILD_MYC_ONCOGENIC_SIGNATURE	-1.36056	0.0173913	0.312168	1
JINESH_BLEBBISHIELD_VS_LIVE_CONTROL_DN	-1.36055	0.0107672	0.311777	1
REACTOME_NUCLEAR_EVENTS_KINASE_AND_TRANSCRIPTION_FACTOR_ACTIVATION	-1.36047	0.0631229	0.311544	1
KEGG_COMPLEMENT_AND_COAGULATION_CASCADES	-1.36014	0.0702614	0.311817	1
REACTOME_ACTIVATION_OF_IRF3_IRF7_MEDIATED_BY_TBK1_IKK_EPSILON	-1.36007	0.110701	0.311534	1
DELASERNA_MYOD_TARGETS_UP	-1.35975	0.0632911	0.311734	1
PICCALUGA_ANGIOIMMUNOBLASTIC_LYMPHOMA_UP	-1.35975	0.0203193	0.311332	1
IGARASHI_ATF4_TARGETS_DN	-1.35957	0.0510367	0.311301	1
LEI_MYB_TARGETS	-1.35946	0.0121294	0.311173	1
WP_RANKLRANK_SIGNALING_PATHWAY	-1.35875	0.0477759	0.312186	1
MARTORIATI_MDM4_TARGETS_NEUROEPITHELIUM_UP	-1.35807	0.0337243	0.313153	1
AIYAR_COBRA1_TARGETS_UP	-1.35801	0.0814558	0.312868	1
SEITZ_NEOPLASTIC_TRANSFORMATION_BY_8P_DELETION_UP	-1.35629	0.052381	0.315993	1
REACTOME_RHO_GTPASES_ACTIVATE_NADPH_OXIDASES	-1.35609	0.100901	0.315962	1
KEGG_NOTCH_SIGNALING_PATHWAY	-1.35602	0.0815972	0.315705	1
SARRIO_EPITHELIAL_MESENCHYMAL_TRANSITION_UP	-1.35586	0.0379009	0.315611	1
RUAN_RESPONSE_TO_TROGLITAZONE_UP	-1.35535	0.0969388	0.316257	1
WINTER_HYPOXIA_METAGENE	-1.35431	0.0223464	0.318055	1
SMID_BREAST_CANCER_ERBB2_UP	-1.3541	0.0311526	0.318102	1
GENTILE_UV_RESPONSE_CLUSTER_D4	-1.35392	0.0826446	0.318066	1
SARRIO_EPITHELIAL_MESENCHYMAL_TRANSITION_DN	-1.35345	0.0314843	0.318699	1
PID_P38_MKK3_6PATHWAY	-1.35244	0.108772	0.32027	1
HELLER_SILENCED_BY_METHYLATION_UP	-1.35201	0.0230216	0.320696	1
REACTOME_BINDING_AND_UPTAKE_OF_LIGANDS_BY_SCAVENGER_RECEPTORS	-1.35171	0.0927487	0.320893	1
PID_TCPTP_PATHWAY	-1.35135	0.0811744	0.321241	1
SUH_COEXPRESSED_WITH_ID1_AND_ID2_UP	-1.35093	0.111702	0.321687	1
HELLER_HDAC_TARGETS_SILENCED_BY_METHYLATION_DN	-1.35074	0.0112676	0.321623	1
JIANG_AGING_HYPOTHALAMUS_UP	-1.3506	0.0778146	0.321514	1
WP_ONCOSTATIN_M_SIGNALING_PATHWAY	-1.35055	0.0727273	0.3212	1
ACEVEDO_LIVER_CANCER_WITH_H3K27ME3_UP	-1.35012	0.0205479	0.321736	1
LE_EGR2_TARGETS_UP	-1.34997	0.0369231	0.321635	1
ZHANG_RESPONSE_TO_CANTHARIDIN_UP	-1.34989	0.126984	0.32139	1
REACTOME_GLYCEROPHOSPHOLIPID_BIOSYNTHESIS	-1.34975	0.0513644	0.321289	1
FLECHNER_PBL_KIDNEY_TRANSPLANT_REJECTED_VS_OK_DN	-1.34917	0.0679442	0.322171	1
MAHADEVAN_GIST_MORPHOLOGICAL_SWITCH	-1.34874	0.139706	0.322635	1
WP_NRP1TRIGGERED_SIGNALING_PATHWAYS_IN_PANCREATIC_CANCER	-1.3487	0.0680272	0.322307	1
IKEDA_MIR1_TARGETS_UP	-1.34858	0.0675453	0.32214	1
MOROSETTI_FACIOSCAPULOHUMERAL_MUSCULAR_DISTROPHY_UP	-1.3485	0.12973	0.321916	1
FONTAINE_THYROID_TUMOR_UNCERTAIN_MALIGNANCY_UP	-1.34829	0.0950764	0.321933	1
XU_HGF_TARGETS_INDUCED_BY_AKT1_6HR	-1.34775	0.12724	0.322688	1
GENTILE_UV_RESPONSE_CLUSTER_D7	-1.34734	0.0957265	0.323113	1
WP_NRF2_PATHWAY	-1.34727	0.0365297	0.322889	1
BERNARD_PPAPDC1B_TARGETS_UP	-1.34706	0.096563	0.322919	1
PID_TXA2PATHWAY	-1.34687	0.0778146	0.32289	1
REACTOME_RNA_POLYMERASE_III_TRANSCRIPTION_INITIATION_FROM_TYPE_1_PROMOTER	-1.34585	0.115658	0.324739	1
HAHTOLA_CTCL_CUTANEOUS	-1.34577	0.117229	0.324516	1
VALK_AML_WITH_11Q23_REARRANGED	-1.34572	0.119782	0.324204	1
DAVICIONI_PAX_FOXO1_SIGNATURE_IN_ARMS_UP	-1.34565	0.0837521	0.323956	1
BOHN_PRIMARY_IMMUNODEFICIENCY_SYNDROM_DN	-1.34488	0.103506	0.325228	1
TSAI_RESPONSE_TO_IONIZING_RADIATION	-1.34421	0.0359281	0.326249	1
FIGUEROA_AML_METHYLATION_CLUSTER_1_DN	-1.34351	0.0816667	0.327344	1
WP_B_CELL_RECEPTOR_SIGNALING_PATHWAY	-1.34322	0.0613208	0.32755	1
CROMER_TUMORIGENESIS_UP	-1.34298	0.0833333	0.327643	1
CROONQUIST_IL6_DEPRIVATION_DN	-1.34234	0.0503145	0.328607	1
MONNIER_POSTRADIATION_TUMOR_ESCAPE_DN	-1.34154	0.00264901	0.329924	1
BROWNE_HCMV_INFECTION_18HR_UP	-1.34125	0.0247093	0.330115	1
SERVITJA_LIVER_HNF1A_TARGETS_UP	-1.341	0.0356037	0.330171	1
ANASTASSIOU_MULTICANCER_INVASIVENESS_SIGNATURE	-1.34094	0.0609555	0.329907	1
RUIZ_TNC_TARGETS_UP	-1.33983	0.0397059	0.331793	1
GESERICK_TERT_TARGETS_DN	-1.33873	0.131387	0.333724	1
FOROUTAN_PRODRANK_TGFB_EMT_UP	-1.33816	0.0322108	0.334557	1
LOPEZ_EPITHELIOID_MESOTHELIOMA	-1.33799	0.12939	0.334513	1
REACTOME_DEUBIQUITINATION	-1.3378	0.0269179	0.334523	1
MIKKELSEN_ES_LCP_WITH_H3K4ME3	-1.33776	0.0309278	0.334206	1
VART_KSHV_INFECTION_ANGIOGENIC_MARKERS_UP	-1.33775	0.0421348	0.333809	1
REACTOME_DEATH_RECEPTOR_SIGNALLING	-1.33749	0.0375375	0.333967	1
SESTO_RESPONSE_TO_UV_C6	-1.3367	0.0948122	0.335251	1
OLSSON_E2F3_TARGETS_UP	-1.33666	0.116152	0.334918	1
KEGG_MTOR_SIGNALING_PATHWAY	-1.33654	0.0898503	0.334778	1
DURCHDEWALD_SKIN_CARCINOGENESIS_DN	-1.33651	0.0167598	0.334441	1
TRAYNOR_RETT_SYNDROM_DN	-1.33633	0.143872	0.334403	1
QI_PLASMACYTOMA_UP	-1.33587	0.0222531	0.335025	1
REACTOME_SIGNALING_BY_FGFR3	-1.33569	0.0802792	0.334967	1
ZIRN_TRETINOIN_RESPONSE_UP	-1.33545	0.128676	0.335108	1
MONNIER_POSTRADIATION_TUMOR_ESCAPE_UP	-1.33535	0.0078637	0.33494	1
MCBRYAN_PUBERTAL_BREAST_6_7WK_UP	-1.33523	0.0288184	0.334778	1
REACTOME_PURINE_CATABOLISM	-1.33504	0.130435	0.334819	1
ROZANOV_MMP14_TARGETS_UP	-1.33503	0.0258152	0.334443	1
LEE_LIVER_CANCER_ACOX1_DN	-1.33485	0.0834671	0.334429	1
WP_SPHINGOLIPID_PATHWAY	-1.33455	0.103328	0.334635	1
GRADE_COLON_AND_RECTAL_CANCER_UP	-1.33407	0.0162382	0.335208	1
BILANGES_SERUM_SENSITIVE_VIA_TSC2	-1.33386	0.117241	0.335275	1
GROSS_ELK3_TARGETS_UP	-1.33364	0.09375	0.335345	1
KEGG_BUTANOATE_METABOLISM	-1.33316	0.10473	0.33598	1
REACTOME_POSTMITOTIC_NUCLEAR_PORE_COMPLEX_NPC_REFORMATION	-1.332	0.10219	0.338092	1
GAVIN_FOXP3_TARGETS_CLUSTER_P3	-1.33133	0.0353982	0.339094	1
REACTOME_INACTIVATION_OF_CSF3_G_CSF_SIGNALING	-1.33132	0.126838	0.338711	1
BIOCARTA_COMP_PATHWAY	-1.33072	0.140351	0.339509	1
PID_INTEGRIN5_PATHWAY	-1.32984	0.119485	0.341025	1
REACTOME_ABERRANT_REGULATION_OF_MITOTIC_EXIT_IN_CANCER_DUE_TO_RB1_DEFECTS	-1.32981	0.133094	0.340702	1
REACTOME_ACYL_CHAIN_REMODELLING_OF_PE	-1.32978	0.0987433	0.340367	1
JINESH_BLEBBISHIELD_VS_LIVE_CONTROL_UP	-1.32965	0.0174497	0.340246	1
LINDGREN_BLADDER_CANCER_CLUSTER_3_UP	-1.32949	0.00669344	0.340196	1
REACTOME_REGULATION_OF_TP53_ACTIVITY	-1.32932	0.0311573	0.340125	1
KEGG_TERPENOID_BACKBONE_BIOSYNTHESIS	-1.32913	0.130671	0.340038	1
BAE_BRCA1_TARGETS_UP	-1.3288	0.0807453	0.340338	1
LAU_APOPTOSIS_CDKN2A_UP	-1.32792	0.0819398	0.341876	1
WP_IL18_SIGNALING_PATHWAY	-1.32791	0.0230352	0.341501	1
CHIARADONNA_NEOPLASTIC_TRANSFORMATION_KRAS_CDC25_UP	-1.32763	0.0859873	0.341686	1
VERRECCHIA_RESPONSE_TO_TGFB1_C2	-1.32748	0.125899	0.341624	1
REACTOME_LISTERIA_MONOCYTOGENES_ENTRY_INTO_HOST_CELLS	-1.32734	0.132379	0.341513	1
PID_IL2_1PATHWAY	-1.32714	0.077686	0.341543	1
REACTOME_CYTOSOLIC_TRNA_AMINOACYLATION	-1.32699	0.102787	0.341451	1
DESERT_EXTRACELLULAR_MATRIX_HEPATOCELLULAR_CARCINOMA_SUBCLASS_UP	-1.32669	0.114286	0.341738	1
HASLINGER_B_CLL_WITH_11Q23_DELETION	-1.32621	0.12478	0.342427	1
KEGG_FC_EPSILON_RI_SIGNALING_PATHWAY	-1.32602	0.0634146	0.34246	1
KEGG_PROGESTERONE_MEDIATED_OOCYTE_MATURATION	-1.32585	0.0752508	0.342416	1
BHAT_ESR1_TARGETS_NOT_VIA_AKT1_DN	-1.32568	0.0691318	0.342415	1
WP_3Q29_COPY_NUMBER_VARIATION_SYNDROME	-1.32551	0.0726073	0.342393	1
REACTOME_SIGNALING_BY_VEGF	-1.32526	0.0690184	0.342553	1
WP_REGULATORY_CIRCUITS_OF_THE_STAT3_SIGNALING_PATHWAY	-1.32478	0.0697674	0.34312	1
REACTOME_GLYCOLYSIS	-1.32474	0.0759076	0.342813	1
OUILLETTE_CLL_13Q14_DELETION_DN	-1.3247	0.0865874	0.342516	1
BURTON_ADIPOGENESIS_PEAK_AT_8HR	-1.32282	0.114478	0.346213	1
SHEDDEN_LUNG_CANCER_GOOD_SURVIVAL_A4	-1.32263	0.0307467	0.34623	1
RIZ_ERYTHROID_DIFFERENTIATION_HEMGN	-1.32208	0.123924	0.347087	1
ONGUSAHA_TP53_TARGETS	-1.32145	0.0938567	0.348073	1
AMIT_SERUM_RESPONSE_60_MCF10A	-1.32131	0.101942	0.347976	1
KEGG_ABC_TRANSPORTERS	-1.32108	0.0909091	0.348048	1
PID_ANTHRAX_PATHWAY	-1.32094	0.15	0.347974	1
LEE_TARGETS_OF_PTCH1_AND_SUFU_DN	-1.32074	0.0588235	0.348046	1
YAO_TEMPORAL_RESPONSE_TO_PROGESTERONE_CLUSTER_6	-1.32072	0.0646688	0.347701	1
BOYAULT_LIVER_CANCER_SUBCLASS_G123_UP	-1.32057	0.11745	0.347634	1
WP_PRION_DISEASE_PATHWAY	-1.32045	0.105925	0.34754	1
WP_GPCRS_CLASS_A_RHODOPSINLIKE	-1.32019	0.0204678	0.34772	1
HILLION_HMGA1B_TARGETS	-1.32014	0.0719875	0.347399	1
NIKOLSKY_BREAST_CANCER_1Q21_AMPLICON	-1.32009	0.10017	0.347111	1
WP_ANDROGEN_RECEPTOR_SIGNALING_PATHWAY	-1.31954	0.06231	0.347874	1
HAN_JNK_SINGALING_DN	-1.3195	0.114035	0.347558	1
REACTOME_SIGNALING_BY_ALK	-1.31942	0.132867	0.347326	1
KAMMINGA_EZH2_TARGETS	-1.31864	0.0934891	0.348598	1
FOROUTAN_TGFB_EMT_UP	-1.3186	0.0357654	0.348272	1
ZHONG_SECRETOME_OF_LUNG_CANCER_AND_ENDOTHELIUM	-1.31832	0.0957792	0.348495	1
REACTOME_SYNTHESIS_OF_PIPS_AT_THE_PLASMA_MEMBRANE	-1.31828	0.0945946	0.348175	1
REACTOME_EXTRACELLULAR_MATRIX_ORGANIZATION	-1.31785	0.020436	0.348718	1
SENGUPTA_NASOPHARYNGEAL_CARCINOMA_WITH_LMP1_UP	-1.3178	0.0166028	0.348432	1
DELACROIX_RAR_BOUND_ES	-1.31767	0.00508259	0.348346	1
HINATA_NFKB_TARGETS_KERATINOCYTE_UP	-1.31741	0.0736677	0.348492	1
REACTOME_TRISTETRAPROLIN_TTP_ZFP36_BINDS_AND_DESTABILIZES_MRNA	-1.31713	0.157989	0.348681	1
HELLER_HDAC_TARGETS_DN	-1.31712	0.02	0.348347	1
WP_TRANSSULFURATION_AND_ONECARBON_METABOLISM	-1.31688	0.128425	0.34845	1
WALLACE_PROSTATE_CANCER_UP	-1.3168	0.146853	0.348236	1
KATSANOU_ELAVL1_TARGETS_DN	-1.31582	0.0453858	0.350026	1
SENESE_HDAC1_AND_HDAC2_TARGETS_DN	-1.31571	0.0373027	0.349869	1
SMIRNOV_RESPONSE_TO_IR_6HR_UP	-1.31542	0.0429448	0.350094	1
WP_COMPLEMENT_SYSTEM_IN_NEURONAL_DEVELOPMENT_AND_PLASTICITY	-1.31541	0.0700152	0.349739	1
REACTOME_ERBB2_REGULATES_CELL_MOTILITY	-1.31476	0.147748	0.350719	1
GRAESSMANN_RESPONSE_TO_MC_AND_SERUM_DEPRIVATION_DN	-1.31467	0.078125	0.350546	1
HAHTOLA_MYCOSIS_FUNGOIDES_CD4_UP	-1.31456	0.090312	0.350382	1
PECE_MAMMARY_STEM_CELL_DN	-1.3144	0.0472674	0.35034	1
RHODES_CANCER_META_SIGNATURE	-1.3135	0.0809524	0.351934	1
TOOKER_GEMCITABINE_RESISTANCE_UP	-1.31342	0.0820433	0.351714	1
OHGUCHI_LIVER_HNF4A_TARGETS_UP	-1.31313	0.0916955	0.351958	1
DAVICIONI_TARGETS_OF_PAX_FOXO1_FUSIONS_UP	-1.31279	0.0298103	0.352312	1
LEE_DOUBLE_POLAR_THYMOCYTE	-1.31222	0.130068	0.353248	1
REACTOME_SPHINGOLIPID_METABOLISM	-1.31215	0.0676101	0.352996	1
COLDREN_GEFITINIB_RESISTANCE_UP	-1.31189	0.0900322	0.353203	1
PID_IL4_2PATHWAY	-1.31166	0.091954	0.35331	1
BOSCO_ALLERGEN_INDUCED_TH2_ASSOCIATED_MODULE	-1.31072	0.0389222	0.355011	1
JEON_SMAD6_TARGETS_UP	-1.31062	0.122203	0.354834	1
ZHU_CMV_24_HR_DN	-1.31053	0.0738363	0.354626	1
SETLUR_PROSTATE_CANCER_TMPRSS2_ERG_FUSION_DN	-1.31037	0.139535	0.354598	1
KUNINGER_IGF1_VS_PDGFB_TARGETS_UP	-1.3095	0.0783699	0.356136	1
WOO_LIVER_CANCER_RECURRENCE_DN	-1.3088	0.0933126	0.35733	1
LEE_LIVER_CANCER_DENA_UP	-1.30865	0.0989933	0.357271	1
GOTZMANN_EPITHELIAL_TO_MESENCHYMAL_TRANSITION_UP	-1.3086	0.0892256	0.356967	1
KEGG_GLYCOSAMINOGLYCAN_DEGRADATION	-1.30719	0.125683	0.359646	1
FARMER_BREAST_CANCER_APOCRINE_VS_BASAL	-1.30701	0.0178326	0.359623	1
MIYAGAWA_TARGETS_OF_EWSR1_ETS_FUSIONS_DN	-1.30686	0.0347222	0.359602	1
WANG_RESPONSE_TO_GSK3_INHIBITOR_SB216763_DN	-1.30627	0.0177112	0.360513	1
REACTOME_PI3K_AKT_SIGNALING_IN_CANCER	-1.30584	0.0579268	0.361101	1
JINESH_BLEBBISHIELD_TO_IMMUNE_CELL_FUSION_PBSHMS_DN	-1.30578	0.0238095	0.360837	1
KESHELAVA_MULTIPLE_DRUG_RESISTANCE	-1.3056	0.0710901	0.360827	1
BASSO_CD40_SIGNALING_DN	-1.30524	0.0988655	0.361188	1
AMIT_SERUM_RESPONSE_120_MCF10A	-1.30521	0.110749	0.360888	1
REACTOME_PI_METABOLISM	-1.30457	0.0853081	0.361882	1
SHEPARD_CRASH_AND_BURN_MUTANT_UP	-1.30449	0.0385714	0.361695	1
REACTOME_NUCLEOTIDE_LIKE_PURINERGIC_RECEPTORS	-1.30418	0.18985	0.36198	1
ZHANG_TARGETS_OF_EWSR1_FLI1_FUSION	-1.30406	0.085622	0.361879	1
KIM_MYCN_AMPLIFICATION_TARGETS_DN	-1.30368	0.0597484	0.362356	1
INGRAM_SHH_TARGETS_UP	-1.30343	0.0676923	0.362498	1
REACTOME_INTERLEUKIN_6_FAMILY_SIGNALING	-1.30303	0.128472	0.363005	1
ZWANG_CLASS_3_TRANSIENTLY_INDUCED_BY_EGF	-1.30286	0.0361613	0.362984	1
NEMETH_INFLAMMATORY_RESPONSE_LPS_UP	-1.3024	0.0741935	0.363647	1
BYSTRYKH_HEMATOPOIESIS_STEM_CELL_SCP2_QTL_TRANS	-1.30235	0.142096	0.363338	1
COULOUARN_TEMPORAL_TGFB1_SIGNATURE_UP	-1.30229	0.0755906	0.363075	1
WP_P38_MAPK_SIGNALING_PATHWAY	-1.30225	0.119134	0.362794	1
FLECHNER_BIOPSY_KIDNEY_TRANSPLANT_OK_VS_DONOR_DN	-1.30114	0.160428	0.364809	1
WP_METHIONINE_DE_NOVO_AND_SALVAGE_PATHWAY	-1.30045	0.159633	0.366012	1
HOFFMANN_IMMATURE_TO_MATURE_B_LYMPHOCYTE_UP	-1.29947	0.11399	0.36782	1
PLASARI_TGFB1_SIGNALING_VIA_NFIC_1HR_UP	-1.29891	0.140221	0.368691	1
AMUNDSON_DNA_DAMAGE_RESPONSE_TP53	-1.29852	0.164286	0.369213	1
TORCHIA_TARGETS_OF_EWSR1_FLI1_FUSION_TOP20_UP	-1.29831	0.141304	0.369316	1
DAZARD_RESPONSE_TO_UV_SCC_DN	-1.29787	0.0667678	0.369871	1
RUAN_RESPONSE_TO_TNF_DN	-1.29761	0.0777778	0.370054	1
HERNANDEZ_MITOTIC_ARREST_BY_DOCETAXEL_2_DN	-1.29733	0.180657	0.370342	1
WP_EGFR_TYROSINE_KINASE_INHIBITOR_RESISTANCE	-1.29727	0.0752688	0.370096	1
SIG_PIP3_SIGNALING_IN_B_LYMPHOCYTES	-1.29719	0.123239	0.36991	1
YAMASHITA_METHYLATED_IN_PROSTATE_CANCER	-1.29673	0.110744	0.370575	1
REACTOME_RET_SIGNALING	-1.29668	0.13468	0.370298	1
DELACROIX_RAR_TARGETS_UP	-1.29657	0.107973	0.370172	1
BIOCARTA_P38MAPK_PATHWAY	-1.29655	0.134409	0.369819	1
RAMALHO_STEMNESS_UP	-1.2964	0.04329	0.369813	1
BLANCO_MELO_MERS_COV_INFECTION_MCR5_CELLS_UP	-1.2961	0.0263523	0.370131	1
BONOME_OVARIAN_CANCER_POOR_SURVIVAL_UP	-1.29594	0.125436	0.370149	1
BECKER_TAMOXIFEN_RESISTANCE_DN	-1.29565	0.112985	0.370392	1
YORDY_RECIPROCAL_REGULATION_BY_ETS1_AND_SP100_UP	-1.29562	0.145614	0.370077	1
ZHANG_PROLIFERATING_VS_QUIESCENT	-1.29561	0.118531	0.369721	1
RUTELLA_RESPONSE_TO_HGF_VS_CSF2RB_AND_IL4_DN	-1.29558	0.042292	0.369394	1
SESTO_RESPONSE_TO_UV_C5	-1.29522	0.119328	0.369826	1
BOYAULT_LIVER_CANCER_SUBCLASS_G6_UP	-1.29522	0.0711864	0.369463	1
KEGG_GLYCINE_SERINE_AND_THREONINE_METABOLISM	-1.29465	0.120841	0.370346	1
KEGG_JAK_STAT_SIGNALING_PATHWAY	-1.29441	0.0768072	0.370548	1
GRAHAM_NORMAL_QUIESCENT_VS_NORMAL_DIVIDING_DN	-1.2941	0.0885496	0.370778	1
CAFFAREL_RESPONSE_TO_THC_24HR_5_DN	-1.29395	0.111296	0.37076	1
REACTOME_ANTIMICROBIAL_PEPTIDES	-1.29369	0.108696	0.370964	1
TSENG_IRS1_TARGETS_DN	-1.29333	0.0698365	0.371376	1
NEMETH_INFLAMMATORY_RESPONSE_LPS_DN	-1.29304	0.127469	0.371618	1
ODONNELL_TFRC_TARGETS_UP	-1.29283	0.0244898	0.371701	1
BILANGES_SERUM_SENSITIVE_VIA_TSC1	-1.29274	0.141343	0.371564	1
REACTOME_ION_TRANSPORT_BY_P_TYPE_ATPASES	-1.29247	0.0898876	0.371761	1
BURTON_ADIPOGENESIS_8	-1.2917	0.0801964	0.37315	1
WU_HBX_TARGETS_1_UP	-1.2916	0.156794	0.373003	1
GROSS_HYPOXIA_VIA_ELK3_AND_HIF1A_DN	-1.29152	0.0777958	0.372795	1
KANG_FLUOROURACIL_RESISTANCE_UP	-1.2915	0.134791	0.372452	1
CASORELLI_APL_SECONDARY_VS_DE_NOVO_UP	-1.29145	0.151414	0.372201	1
VECCHI_GASTRIC_CANCER_ADVANCED_VS_EARLY_UP	-1.29103	0.048105	0.372719	1
LIM_MAMMARY_STEM_CELL_DN	-1.2895	0.0160428	0.375787	1
PID_ARF6_PATHWAY	-1.28937	0.144975	0.375695	1
ALCALAY_AML_BY_NPM1_LOCALIZATION_DN	-1.28832	0.0417867	0.377687	1
WP_BURN_WOUND_HEALING	-1.28829	0.0933126	0.377365	1
THUM_MIR21_TARGETS_HEART_DISEASE_UP	-1.28803	0.133094	0.377567	1
UROSEVIC_RESPONSE_TO_IMIQUIMOD	-1.28771	0.153242	0.377926	1
BILD_HRAS_ONCOGENIC_SIGNATURE	-1.28763	0.0482269	0.377731	1
LEE_LIVER_CANCER_SURVIVAL_UP	-1.28745	0.0476191	0.377791	1
MARSON_FOXP3_TARGETS_UP	-1.28743	0.104907	0.377467	1
CADWELL_ATG16L1_TARGETS_UP	-1.2874	0.0698052	0.377137	1
REACTOME_CDC42_GTPASE_CYCLE	-1.28627	0.0577508	0.379265	1
WP_OSTEOBLAST_DIFFERENTIATION_AND_RELATED_DISEASES	-1.28611	0.0571429	0.379253	1
VANTVEER_BREAST_CANCER_ESR1_UP	-1.28581	0.0694864	0.379578	1
WANG_BARRETTS_ESOPHAGUS_UP	-1.28563	0.122112	0.379582	1
WP_AMPACTIVATED_PROTEIN_KINASE_AMPK_SIGNALING	-1.28528	0.0960912	0.379999	1
VALK_AML_CLUSTER_8	-1.28508	0.132428	0.380122	1
HOLLMANN_APOPTOSIS_VIA_CD40_DN	-1.28502	0.035014	0.379885	1
PID_RB_1PATHWAY	-1.28488	0.0940032	0.379827	1
SWEET_LUNG_CANCER_KRAS_DN	-1.28486	0.0125945	0.379471	1
PID_IL3_PATHWAY	-1.28472	0.150459	0.379435	1
SENESE_HDAC2_TARGETS_DN	-1.28436	0.0756173	0.379916	1
REACTOME_TRANSPORT_OF_VITAMINS_NUCLEOSIDES_AND_RELATED_MOLECULES	-1.28433	0.134615	0.379597	1
REACTOME_NUCLEAR_PORE_COMPLEX_NPC_DISASSEMBLY	-1.28378	0.126957	0.380458	1
HAN_SATB1_TARGETS_UP	-1.28372	0.0217949	0.380214	1
REACTOME_DISEASES_OF_CARBOHYDRATE_METABOLISM	-1.28361	0.131034	0.380068	1
PETRETTO_HEART_MASS_QTL_CIS_UP	-1.28342	0.144643	0.380121	1
PASINI_SUZ12_TARGETS_DN	-1.28324	0.0312076	0.380128	1
SCHOEN_NFKB_SIGNALING	-1.28271	0.133452	0.380923	1
REACTOME_SIGNALING_BY_RETINOIC_ACID	-1.28175	0.134003	0.382744	1
ONO_FOXP3_TARGETS_DN	-1.28174	0.122314	0.38242	1
MOOTHA_PGC	-1.28162	0.026178	0.382317	1
WP_RELATIONSHIP_BETWEEN_INFLAMMATION_COX2_AND_EGFR	-1.28158	0.146568	0.382056	1
AMIT_EGF_RESPONSE_40_HELA	-1.28153	0.136594	0.381786	1
WANG_LMO4_TARGETS_UP	-1.28151	0.0244898	0.381442	1
MULLIGHAN_MLL_SIGNATURE_2_UP	-1.28118	0.0312094	0.381808	1
WAMUNYOKOLI_OVARIAN_CANCER_LMP_DN	-1.28092	0.0588235	0.382018	1
GAUSSMANN_MLL_AF4_FUSION_TARGETS_G_UP	-1.28061	0.0436562	0.382371	1
LEIN_CHOROID_PLEXUS_MARKERS	-1.27991	0.0900474	0.38362	1
BLANCO_MELO_COVID19_SARS_COV_2_INFECTION_A594_ACE2_EXPRESSING_CELLS_RUXOLITINIB_DN	-1.2799	0.110224	0.383257	1
REACTOME_INTERFERON_SIGNALING	-1.27931	0.0640114	0.384253	1
WANG_TNF_TARGETS	-1.27889	0.129091	0.38487	1
WP_UREA_CYCLE_AND_METABOLISM_OF_AMINO_GROUPS	-1.27844	0.155268	0.385492	1
REACTOME_CONVERSION_FROM_APC_C_CDC20_TO_APC_C_CDH1_IN_LATE_ANAPHASE	-1.27808	0.1673	0.385938	1
WP_CAMKK2_PATHWAY	-1.27796	0.134454	0.385879	1
ZAMORA_NOS2_TARGETS_UP	-1.27749	0.107317	0.386654	1
REACTOME_INTRA_GOLGI_TRAFFIC	-1.27738	0.126023	0.38652	1
WEBER_METHYLATED_HCP_IN_SPERM_UP	-1.27715	0.181495	0.386672	1
WANG_MLL_TARGETS	-1.27692	0.0355677	0.386814	1
CHIANG_LIVER_CANCER_SUBCLASS_UNANNOTATED_UP	-1.27683	0.0904836	0.38666	1
WANG_METASTASIS_OF_BREAST_CANCER_ESR1_DN	-1.2768	0.135802	0.38637	1
TIEN_INTESTINE_PROBIOTICS_6HR_DN	-1.27678	0.0552147	0.386032	1
BERTUCCI_MEDULLARY_VS_DUCTAL_BREAST_CANCER_UP	-1.2761	0.0645161	0.387213	1
HUMMERICH_SKIN_CANCER_PROGRESSION_DN	-1.27607	0.092504	0.386899	1
BROWNE_HCMV_INFECTION_2HR_DN	-1.27605	0.112957	0.386567	1
CROONQUIST_STROMAL_STIMULATION_UP	-1.27603	0.110016	0.386219	1
KEGG_B_CELL_RECEPTOR_SIGNALING_PATHWAY	-1.27522	0.0898021	0.387655	1
RHODES_UNDIFFERENTIATED_CANCER	-1.27494	0.102606	0.387937	1
BLALOCK_ALZHEIMERS_DISEASE_INCIPIENT_UP	-1.27482	0.0248366	0.387846	1
AKL_HTLV1_INFECTION_UP	-1.2737	0.15704	0.390095	1
FOROUTAN_INTEGRATED_TGFB_EMT_UP	-1.273	0.0813253	0.391383	1
SASAI_RESISTANCE_TO_NEOPLASTIC_TRANSFROMATION	-1.273	0.134251	0.391017	1
WANG_RESPONSE_TO_GSK3_INHIBITOR_SB216763_UP	-1.27285	0.0390117	0.391002	1
WP_ID_SIGNALING_PATHWAY	-1.27258	0.169492	0.391279	1
LY_AGING_OLD_DN	-1.27193	0.127592	0.392426	1
HOSHIDA_LIVER_CANCER_SUBCLASS_S3	-1.27164	0.0501981	0.392762	1
WANG_SMARCE1_TARGETS_UP	-1.27159	0.0355677	0.392474	1
REACTOME_NGF_STIMULATED_TRANSCRIPTION	-1.27125	0.134228	0.392863	1
GOTZMANN_EPITHELIAL_TO_MESENCHYMAL_TRANSITION_DN	-1.27092	0.0521127	0.393255	1
WANG_TARGETS_OF_MLL_CBP_FUSION_DN	-1.27087	0.131579	0.392991	1
OSWALD_HEMATOPOIETIC_STEM_CELL_IN_COLLAGEN_GEL_UP	-1.2707	0.0438472	0.393027	1
RUTELLA_RESPONSE_TO_CSF2RB_AND_IL4_UP	-1.27018	0.0430686	0.393848	1
PID_IL1_PATHWAY	-1.26991	0.133562	0.394083	1
REACTOME_INHIBITION_OF_THE_PROTEOLYTIC_ACTIVITY_OF_APC_C_REQUIRED_FOR_THE_ONSET_OF_ANAPHASE_BY_MITOTIC_SPINDLE_CHECKPOINT_COMPONENTS	-1.2699	0.168459	0.393756	1
MANALO_HYPOXIA_DN	-1.26958	0.0344828	0.394126	1
KYNG_WERNER_SYNDROM_AND_NORMAL_AGING_UP	-1.26872	0.122029	0.39573	1
REACTOME_METALLOPROTEASE_DUBS	-1.26863	0.17338	0.395574	1
BROWNE_HCMV_INFECTION_2HR_UP	-1.26829	0.144578	0.396049	1
VALK_AML_WITH_EVI1	-1.26818	0.159213	0.395942	1
ZHAN_MULTIPLE_MYELOMA_MF_DN	-1.26749	0.133681	0.397177	1
BLANCO_MELO_RESPIRATORY_SYNCYTIAL_VIRUS_INFECTION_A594_CELLS_UP	-1.26741	0.046832	0.396972	1
HERNANDEZ_ABERRANT_MITOSIS_BY_DOCETACEL_2NM_DN	-1.26707	0.155594	0.397407	1
WP_NETWORK_MAP_OF_SARSCOV2_SIGNALING_PATHWAY	-1.26692	0.0560345	0.397404	1
JEON_SMAD6_TARGETS_DN	-1.26688	0.16819	0.397099	1
REACTOME_HSF1_ACTIVATION	-1.26687	0.152364	0.396741	1
BARRIER_COLON_CANCER_RECURRENCE_UP	-1.26636	0.16184	0.397562	1
WP_SARSCOV2_INNATE_IMMUNITY_EVASION_AND_CELLSPECIFIC_IMMUNE_RESPONSE	-1.26621	0.109121	0.397556	1
REACTOME_N_GLYCAN_ANTENNAE_ELONGATION	-1.26614	0.183824	0.397374	1
WANG_CLIM2_TARGETS_UP	-1.26541	0.0433526	0.39876	1
KEGG_TYPE_II_DIABETES_MELLITUS	-1.26536	0.128696	0.398495	1
KEGG_GLYCEROPHOSPHOLIPID_METABOLISM	-1.26492	0.101639	0.399131	1
GENTILE_UV_RESPONSE_CLUSTER_D6	-1.26466	0.158261	0.399392	1
FARMER_BREAST_CANCER_CLUSTER_3	-1.26418	0.165746	0.400095	1
PID_AVB3_OPN_PATHWAY	-1.26417	0.15704	0.399749	1
ZHONG_SECRETOME_OF_LUNG_CANCER_AND_MACROPHAGE	-1.26407	0.108943	0.399592	1
WP_TYPE_II_INTERFERON_SIGNALING_IFNG	-1.26405	0.166378	0.399269	1
OISHI_CHOLANGIOMA_STEM_CELL_LIKE_UP	-1.26371	0.0276243	0.399654	1
WANG_ESOPHAGUS_CANCER_VS_NORMAL_DN	-1.2634	0.0769231	0.399993	1
COULOUARN_TEMPORAL_TGFB1_SIGNATURE_DN	-1.26336	0.0838415	0.399719	1
REACTOME_SYNDECAN_INTERACTIONS	-1.2632	0.156028	0.399701	1
APPEL_IMATINIB_RESPONSE	-1.26315	0.149912	0.399413	1
REACTOME_APC_C_CDC20_MEDIATED_DEGRADATION_OF_CYCLIN_B	-1.26307	0.159574	0.399248	1
WP_EXTRACELLULAR_VESICLEMEDIATED_SIGNALING_IN_RECIPIENT_CELLS	-1.26276	0.153184	0.399575	1
KEGG_DORSO_VENTRAL_AXIS_FORMATION	-1.26269	0.162063	0.399384	1
LANDIS_ERBB2_BREAST_TUMORS_324_UP	-1.26135	0.0649547	0.402205	1
GRAHAM_CML_DIVIDING_VS_NORMAL_QUIESCENT_UP	-1.26135	0.05613	0.401837	1
REACTOME_DISEASES_OF_METABOLISM	-1.26124	0.0549296	0.401761	1
REACTOME_INTERLEUKIN_37_SIGNALING	-1.26103	0.166058	0.40184	1
PUIFFE_INVASION_INHIBITED_BY_ASCITES_UP	-1.26069	0.128931	0.402328	1
NGUYEN_NOTCH1_TARGETS_DN	-1.26042	0.105263	0.402647	1
ZHANG_ANTIVIRAL_RESPONSE_TO_RIBAVIRIN_DN	-1.26038	0.149425	0.402376	1
RASHI_RESPONSE_TO_IONIZING_RADIATION_1	-1.25991	0.157895	0.403079	1
PID_ERBB_NETWORK_PATHWAY	-1.25932	0.184669	0.404076	1
MCLACHLAN_DENTAL_CARIES_DN	-1.25901	0.121113	0.404409	1
WORSCHECH_TUMOR_REJECTION_UP	-1.25885	0.120521	0.404396	1
GUO_HEX_TARGETS_DN	-1.25875	0.117455	0.404243	1
PLASARI_TGFB1_TARGETS_1HR_UP	-1.25844	0.158974	0.404639	1
GAVIN_FOXP3_TARGETS_CLUSTER_T7	-1.25842	0.0884676	0.404341	1
REACTOME_DISEASES_ASSOCIATED_WITH_O_GLYCOSYLATION_OF_PROTEINS	-1.25836	0.14845	0.404114	1
FUJII_YBX1_TARGETS_DN	-1.25828	0.0753324	0.403916	1
WP_MATRIX_METALLOPROTEINASES	-1.25753	0.167883	0.405296	1
REACTOME_ACTIVATED_NOTCH1_TRANSMITS_SIGNAL_TO_THE_NUCLEUS	-1.25737	0.157068	0.405316	1
WP_FARNESOID_X_RECEPTOR_PATHWAY	-1.25684	0.172291	0.406152	1
NIKOLSKY_BREAST_CANCER_8Q12_Q22_AMPLICON	-1.25682	0.087156	0.405832	1
SHIN_B_CELL_LYMPHOMA_CLUSTER_3	-1.25571	0.155357	0.408154	1
WIKMAN_ASBESTOS_LUNG_CANCER_DN	-1.2553	0.158076	0.408729	1
LIM_MAMMARY_LUMINAL_MATURE_UP	-1.25468	0.102719	0.409868	1
LEE_LIVER_CANCER_E2F1_DN	-1.25438	0.135364	0.410192	1
TONKS_TARGETS_OF_RUNX1_RUNX1T1_FUSION_HSC_UP	-1.25427	0.085044	0.410079	1
REACTOME_POST_TRANSLATIONAL_MODIFICATION_SYNTHESIS_OF_GPI_ANCHORED_PROTEINS	-1.25396	0.100464	0.410531	1
SMID_BREAST_CANCER_LUMINAL_A_DN	-1.25393	0.189435	0.410237	1
REACTOME_RUNX2_REGULATES_BONE_DEVELOPMENT	-1.25367	0.148746	0.410436	1
JAATINEN_HEMATOPOIETIC_STEM_CELL_UP	-1.25334	0.0421196	0.410868	1
BENPORATH_ES_1	-1.25316	0.0293367	0.410952	1
REACTOME_NS1_MEDIATED_EFFECTS_ON_HOST_PATHWAYS	-1.2526	0.154783	0.411924	1
LINDSTEDT_DENDRITIC_CELL_MATURATION_C	-1.25247	0.116358	0.411873	1
VILIMAS_NOTCH1_TARGETS_UP	-1.25242	0.153719	0.411616	1
TARTE_PLASMA_CELL_VS_B_LYMPHOCYTE_DN	-1.25202	0.15937	0.412194	1
HEDENFALK_BREAST_CANCER_BRACX_DN	-1.25199	0.201087	0.411892	1
ALFANO_MYC_TARGETS	-1.25167	0.0688202	0.412291	1
XU_GH1_EXOGENOUS_TARGETS_DN	-1.25157	0.121951	0.412127	1
WIELAND_UP_BY_HBV_INFECTION	-1.25156	0.1125	0.41179	1
WP_MIRNAS_INVOLVEMENT_IN_THE_IMMUNE_RESPONSE_IN_SEPSIS	-1.25144	0.147208	0.411713	1
LEE_LIVER_CANCER_MYC_TGFA_DN	-1.2514	0.130016	0.411439	1
RIGGI_EWING_SARCOMA_PROGENITOR_UP	-1.25126	0.0410783	0.411395	1
SEIDEN_MET_SIGNALING	-1.25084	0.166372	0.41207	1
BLANCO_MELO_INFLUENZA_A_INFECTION_A594_CELLS_UP	-1.25066	0.162113	0.412112	1
WP_TLR4_SIGNALING_AND_TOLERANCE	-1.25051	0.161524	0.412099	1
TERAMOTO_OPN_TARGETS_CLUSTER_7	-1.25049	0.199269	0.411782	1
GAVIN_FOXP3_TARGETS_CLUSTER_P6	-1.2503	0.120253	0.411896	1
YAO_TEMPORAL_RESPONSE_TO_PROGESTERONE_CLUSTER_11	-1.25025	0.0966767	0.411643	1
CLASPER_LYMPHATIC_VESSELS_DURING_METASTASIS_UP	-1.24996	0.195122	0.411987	1
WANG_RESPONSE_TO_FORSKOLIN_UP	-1.24985	0.191453	0.411868	1
BERNARD_PPAPDC1B_TARGETS_DN	-1.24959	0.144481	0.412115	1
REACTOME_SPRY_REGULATION_OF_FGF_SIGNALING	-1.24941	0.201413	0.412166	1
REACTOME_SIGNALING_BY_THE_B_CELL_RECEPTOR_BCR	-1.24895	0.09062	0.412926	1
GRUETZMANN_PANCREATIC_CANCER_UP	-1.24875	0.0380577	0.413033	1
KEGG_ADIPOCYTOKINE_SIGNALING_PATHWAY	-1.24864	0.121835	0.41293	1
PUIFFE_INVASION_INHIBITED_BY_ASCITES_DN	-1.24845	0.091047	0.413028	1
GRABARCZYK_BCL11B_TARGETS_DN	-1.24841	0.131535	0.412768	1
GRAHAM_CML_QUIESCENT_VS_NORMAL_QUIESCENT_DN	-1.2483	0.163823	0.412678	1
VECCHI_GASTRIC_CANCER_EARLY_DN	-1.24829	0.0345304	0.412321	1
JOHNSTONE_PARVB_TARGETS_2_DN	-1.24821	0.0355677	0.412155	1
REACTOME_BLOOD_GROUP_SYSTEMS_BIOSYNTHESIS	-1.24761	0.20471	0.413187	1
RICKMAN_HEAD_AND_NECK_CANCER_D	-1.24759	0.166372	0.412871	1
GROSS_HYPOXIA_VIA_ELK3_UP	-1.24743	0.0707965	0.412892	1
KEGG_SELENOAMINO_ACID_METABOLISM	-1.24737	0.160813	0.412684	1
WP_GLYCOLYSIS_AND_GLUCONEOGENESIS	-1.24736	0.146552	0.412346	1
NIKOLSKY_OVERCONNECTED_IN_BREAST_CANCER	-1.247	0.195767	0.412879	1
HORIUCHI_WTAP_TARGETS_DN	-1.24693	0.0422343	0.412705	1
REACTOME_METABOLISM_OF_CARBOHYDRATES	-1.2467	0.0531915	0.412916	1
IBRAHIM_NRF1_UP	-1.24667	0.0287141	0.412608	1
MOHANKUMAR_HOXA1_TARGETS_DN	-1.24656	0.0883721	0.412532	1
ZHU_CMV_ALL_DN	-1.24631	0.0909091	0.412783	1
REACTOME_ACTIVATED_TAK1_MEDIATES_P38_MAPK_ACTIVATION	-1.24584	0.175373	0.413527	1
SESTO_RESPONSE_TO_UV_C0	-1.24584	0.104037	0.413185	1
REACTOME_MITOTIC_SPINDLE_CHECKPOINT	-1.24582	0.126365	0.412855	1
HUMMERICH_MALIGNANT_SKIN_TUMOR_UP	-1.24529	0.201022	0.413752	1
BASAKI_YBX1_TARGETS_UP	-1.24463	0.0674157	0.414968	1
KONDO_EZH2_TARGETS	-1.24437	0.0611111	0.415211	1
WP_GLUCOCORTICOID_RECEPTOR_PATHWAY	-1.24415	0.140962	0.41534	1
DACOSTA_UV_RESPONSE_VIA_ERCC3_XPCS_DN	-1.24369	0.124606	0.416158	1
WP_INTERACTOME_OF_POLYCOMB_REPRESSIVE_COMPLEX_2_PRC2	-1.24356	0.193738	0.416116	1
REACTOME_KERATAN_SULFATE_KERATIN_METABOLISM	-1.2433	0.1633	0.416398	1
REACTOME_SIGNALING_BY_WNT_IN_CANCER	-1.24236	0.16113	0.418281	1
MOHANKUMAR_HOXA1_TARGETS_UP	-1.24184	0.0434783	0.419213	1
TIEN_INTESTINE_PROBIOTICS_2HR_UP	-1.24173	0.180723	0.419101	1
LEE_EARLY_T_LYMPHOCYTE_DN	-1.24165	0.137521	0.418941	1
REACTOME_SUMOYLATION_OF_UBIQUITINYLATION_PROTEINS	-1.24145	0.151568	0.419074	1
HESS_TARGETS_OF_HOXA9_AND_MEIS1_UP	-1.24144	0.13719	0.418733	1
WP_MIRNA_REGULATION_OF_P53_PATHWAY_IN_PROSTATE_CANCER	-1.24129	0.17301	0.418695	1
KANG_AR_TARGETS_UP	-1.24059	0.213645	0.420005	1
LINDGREN_BLADDER_CANCER_CLUSTER_1_DN	-1.24026	0.0404858	0.420498	1
WAKABAYASHI_ADIPOGENESIS_PPARG_RXRA_BOUND_WITH_H4K20ME1_MARK	-1.24024	0.083086	0.420166	1
WP_HEPATITIS_B_INFECTION	-1.24016	0.0895062	0.420015	1
ACEVEDO_NORMAL_TISSUE_ADJACENT_TO_LIVER_TUMOR_UP	-1.24014	0.0960452	0.4197	1
SMID_BREAST_CANCER_RELAPSE_IN_BONE_DN	-1.23996	0.0654843	0.419712	1
PID_HIF2PATHWAY	-1.23948	0.181197	0.420534	1
LIU_COMMON_CANCER_GENES	-1.23914	0.142384	0.42095	1
REACTOME_NCAM1_INTERACTIONS	-1.23892	0.160136	0.421103	1
BILD_E2F3_ONCOGENIC_SIGNATURE	-1.23886	0.0817518	0.42091	1
HOSHIDA_LIVER_CANCER_SURVIVAL_DN	-1.23883	0.100313	0.420623	1
BOQUEST_STEM_CELL_DN	-1.23874	0.0753324	0.420454	1
REACTOME_BIOSYNTHESIS_OF_THE_N_GLYCAN_PRECURSOR_DOLICHOL_LIPID_LINKED_OLIGOSACCHARIDE_LLO_AND_TRANSFER_TO_A_NASCENT_PROTEIN	-1.23869	0.137821	0.420207	1
KEGG_TIGHT_JUNCTION	-1.23859	0.0930599	0.420108	1
HAN_SATB1_TARGETS_DN	-1.23846	0.0461133	0.420079	1
LINDVALL_IMMORTALIZED_BY_TERT_DN	-1.23816	0.127483	0.420413	1
WP_TRANSCRIPTION_COFACTORS_SKI_AND_SKIL_PROTEIN_PARTNERS	-1.23779	0.178832	0.420863	1
ZHAN_MULTIPLE_MYELOMA_SPIKED	-1.23701	0.181818	0.42236	1
REACTOME_ACYL_CHAIN_REMODELLING_OF_PS	-1.237	0.198962	0.422037	1
LIM_MAMMARY_LUMINAL_MATURE_DN	-1.23667	0.112676	0.422481	1
REACTOME_INSERTION_OF_TAIL_ANCHORED_PROTEINS_INTO_THE_ENDOPLASMIC_RETICULUM_MEMBRANE	-1.23665	0.197761	0.422194	1
BIOCARTA_GSK3_PATHWAY	-1.23605	0.182469	0.423288	1
CROONQUIST_NRAS_VS_STROMAL_STIMULATION_DN	-1.23573	0.130159	0.42366	1
BRUNO_HEMATOPOIESIS	-1.23563	0.134868	0.423524	1
REACTOME_GAB1_SIGNALOSOME	-1.23557	0.185639	0.423309	1
XU_HGF_SIGNALING_NOT_VIA_AKT1_48HR_DN	-1.23557	0.206406	0.42297	1
CAIRO_HEPATOBLASTOMA_DN	-1.23539	0.0724234	0.423035	1
KOKKINAKIS_METHIONINE_DEPRIVATION_96HR_UP	-1.23457	0.112324	0.424708	1
TONKS_TARGETS_OF_RUNX1_RUNX1T1_FUSION_SUSTAINDED_IN_ERYTHROCYTE_UP	-1.23416	0.175824	0.425341	1
KEGG_P53_SIGNALING_PATHWAY	-1.23414	0.157303	0.425021	1
YAO_TEMPORAL_RESPONSE_TO_PROGESTERONE_CLUSTER_5	-1.23413	0.176776	0.424712	1
KIM_WT1_TARGETS_12HR_DN	-1.23403	0.0758226	0.424591	1
BLANCO_MELO_COVID19_SARS_COV_2_INFECTION_A594_ACE2_EXPRESSING_CELLS_RUXOLITINIB_UP	-1.23392	0.0543046	0.424498	1
PID_ARF6_TRAFFICKING_PATHWAY	-1.23353	0.152685	0.425078	1
MIKKELSEN_MEF_LCP_WITH_H3K27ME3	-1.23343	0.126263	0.424962	1
WP_MITOCHONDRIAL_IMMUNE_RESPONSE_TO_SARSCOV2	-1.23329	0.182759	0.424978	1
NAKAMURA_ADIPOGENESIS_EARLY_DN	-1.23325	0.181507	0.424728	1
FERRANDO_TAL1_NEIGHBORS	-1.23324	0.212066	0.424387	1
SOTIRIOU_BREAST_CANCER_GRADE_1_VS_3_UP	-1.23321	0.10767	0.424122	1
PID_NFKAPPAB_ATYPICAL_PATHWAY	-1.23281	0.202952	0.424752	1
REACTOME_ATTENUATION_PHASE	-1.23258	0.177419	0.424911	1
LE_EGR2_TARGETS_DN	-1.23253	0.116766	0.424671	1
REACTOME_GLYCOGEN_METABOLISM	-1.23212	0.195035	0.425391	1
EPPERT_CE_HSC_LSC	-1.23171	0.162162	0.426075	1
WANG_HCP_PROSTATE_CANCER	-1.23169	0.101106	0.425773	1
REACTOME_TRANSCRIPTIONAL_ACTIVITY_OF_SMAD2_SMAD3_SMAD4_HETEROTRIMER	-1.23168	0.166113	0.425455	1
RASHI_RESPONSE_TO_IONIZING_RADIATION_2	-1.23005	0.100583	0.429082	1
REACTOME_ION_CHANNEL_TRANSPORT	-1.22978	0.111111	0.429412	1
ZHAN_MULTIPLE_MYELOMA_PR_UP	-1.22972	0.15873	0.429208	1
ZHAN_MULTIPLE_MYELOMA_CD1_AND_CD2_DN	-1.2297	0.162252	0.428893	1
PETROVA_ENDOTHELIUM_LYMPHATIC_VS_BLOOD_UP	-1.22956	0.101404	0.428898	1
ZHOU_INFLAMMATORY_RESPONSE_LIVE_DN	-1.22955	0.0537634	0.428597	1
REACTOME_EPH_EPHRIN_MEDIATED_REPULSION_OF_CELLS	-1.22951	0.151261	0.428344	1
CHARAFE_BREAST_CANCER_BASAL_VS_MESENCHYMAL_UP	-1.22929	0.112698	0.428519	1
MCCABE_HOXC6_TARGETS_DN	-1.22887	0.201818	0.429198	1
BOYLAN_MULTIPLE_MYELOMA_C_CLUSTER_UP	-1.22854	0.179396	0.42966	1
GAUSSMANN_MLL_AF4_FUSION_TARGETS_C_UP	-1.22836	0.0947666	0.429767	1
YAGI_AML_WITH_T_8_21_TRANSLOCATION	-1.22804	0.0645161	0.43016	1
STARK_BRAIN_22Q11_DELETION	-1.22796	0.217153	0.429988	1
WP_NETRINUNC5B_SIGNALING_PATHWAY	-1.22774	0.15683	0.430192	1
WP_CLASSICAL_PATHWAY_OF_STEROIDOGENESIS_WITH_GLUCOCORTICOID_AND_MINERALOCORTICOID_METABOLISM	-1.22769	0.221429	0.429963	1
REACTOME_DECTIN_2_FAMILY	-1.22754	0.195933	0.430022	1
WP_INTERACTIONS_BETWEEN_IMMUNE_CELLS_AND_MICRORNAS_IN_TUMOR_MICROENVIRONMENT	-1.22625	0.182777	0.432747	1
KOKKINAKIS_METHIONINE_DEPRIVATION_48HR_UP	-1.22608	0.0975232	0.432834	1
REACTOME_TP53_REGULATES_TRANSCRIPTION_OF_ADDITIONAL_CELL_CYCLE_GENES_WHOSE_EXACT_ROLE_IN_THE_P53_PATHWAY_REMAIN_UNCERTAIN	-1.226	0.209705	0.432671	1
HOELZEL_NF1_TARGETS_UP	-1.22551	0.106646	0.433525	1
PID_MET_PATHWAY	-1.22551	0.142857	0.433176	1
PARK_APL_PATHOGENESIS_DN	-1.2252	0.175043	0.433562	1
SARTIPY_NORMAL_AT_INSULIN_RESISTANCE_UP	-1.2252	0.185668	0.433219	1
MCMURRAY_TP53_HRAS_COOPERATION_RESPONSE_UP	-1.22443	0.185874	0.434656	1
ZHENG_GLIOBLASTOMA_PLASTICITY_DN	-1.22418	0.168558	0.43493	1
RODWELL_AGING_KIDNEY_NO_BLOOD_DN	-1.22385	0.118976	0.435384	1
BOYAULT_LIVER_CANCER_SUBCLASS_G5_DN	-1.2237	0.198895	0.435408	1
HEIDENBLAD_AMPLICON_12P11_12_UP	-1.22367	0.18617	0.435124	1
YANG_BREAST_CANCER_ESR1_LASER_UP	-1.22282	0.185315	0.436908	1
KEGG_GLYCOLYSIS_GLUCONEOGENESIS	-1.22278	0.151163	0.436675	1
REACTOME_RHOU_GTPASE_CYCLE	-1.222	0.176367	0.438211	1
YAGI_AML_SURVIVAL	-1.22174	0.117925	0.438479	1
REACTOME_DISEASES_OF_GLYCOSYLATION	-1.22152	0.133835	0.438654	1
HOLLEMAN_VINCRISTINE_RESISTANCE_ALL_UP	-1.22122	0.1875	0.439053	1
PID_CXCR4_PATHWAY	-1.22118	0.134351	0.43879	1
TSENG_ADIPOGENIC_POTENTIAL_UP	-1.22099	0.191564	0.438906	1
REACTOME_RAC1_GTPASE_CYCLE	-1.22056	0.0991124	0.439579	1
ENGELMANN_CANCER_PROGENITORS_UP	-1.22001	0.144068	0.440559	1
REACTOME_NEGATIVE_REGULATION_OF_FGFR4_SIGNALING	-1.2197	0.187175	0.440991	1
FARMER_BREAST_CANCER_BASAL_VS_LULMINAL	-1.21949	0.0529891	0.441164	1
REACTOME_PINK1_PRKN_MEDIATED_MITOPHAGY	-1.21944	0.195841	0.440934	1
NELSON_RESPONSE_TO_ANDROGEN_UP	-1.21923	0.147651	0.441064	1
REACTOME_SIGNALING_BY_ERBB4	-1.21918	0.164228	0.440818	1
MAGRANGEAS_MULTIPLE_MYELOMA_IGG_VS_IGA_DN	-1.21896	0.2	0.441006	1
WP_NEOVASCULARISATION_PROCESSES	-1.21895	0.170897	0.440689	1
KEGG_SPHINGOLIPID_METABOLISM	-1.21874	0.195578	0.440845	1
HENDRICKS_SMARCA4_TARGETS_UP	-1.21869	0.18593	0.440618	1
GUO_TARGETS_OF_IRS1_AND_IRS2	-1.21831	0.14619	0.441234	1
REACTOME_RHO_GTPASE_CYCLE	-1.21793	0.0430925	0.44176	1
HOLLMANN_APOPTOSIS_VIA_CD40_UP	-1.21703	0.0888575	0.443633	1
WP_FOXP3_IN_COVID19	-1.21408	0.219469	0.450737	1
WP_NOVEL_INTRACELLULAR_COMPONENTS_OF_RIGILIKE_RECEPTOR_RLR_PATHWAY	-1.21378	0.162791	0.451144	1
WP_P53_TRANSCRIPTIONAL_GENE_NETWORK	-1.21368	0.154459	0.451062	1
KIM_WT1_TARGETS_8HR_UP	-1.2135	0.108417	0.451163	1
CEBALLOS_TARGETS_OF_TP53_AND_MYC_DN	-1.21337	0.205405	0.451179	1
FARMER_BREAST_CANCER_CLUSTER_5	-1.21337	0.207815	0.45083	1
BASSO_B_LYMPHOCYTE_NETWORK	-1.21319	0.117293	0.45091	1
REACTOME_REGULATION_OF_FZD_BY_UBIQUITINATION	-1.21296	0.189781	0.451073	1
SMITH_TERT_TARGETS_DN	-1.21279	0.14441	0.451158	1
ABE_VEGFA_TARGETS	-1.21276	0.240809	0.450894	1
HALMOS_CEBPA_TARGETS_UP	-1.21261	0.168067	0.450885	1
REACTOME_NEGATIVE_REGULATION_OF_FGFR3_SIGNALING	-1.21238	0.190053	0.451119	1
NAKAYAMA_SOFT_TISSUE_TUMORS_PCA2_UP	-1.21218	0.167488	0.451307	1
WP_KYNURENINE_PATHWAY_AND_LINKS_TO_CELL_SENESCENCE	-1.21215	0.216364	0.451016	1
WP_GALANIN_RECEPTOR_PATHWAY	-1.21156	0.214545	0.452106	1
KARLSSON_TGFB1_TARGETS_UP	-1.21143	0.122888	0.452064	1
REACTOME_METABOLISM_OF_ANGIOTENSINOGEN_TO_ANGIOTENSINS	-1.21115	0.238447	0.452401	1
KEGG_AMYOTROPHIC_LATERAL_SCLEROSIS_ALS	-1.21108	0.175862	0.452231	1
REACTOME_REGULATION_OF_TP53_ACTIVITY_THROUGH_PHOSPHORYLATION	-1.21078	0.151757	0.452639	1
MAYBURD_RESPONSE_TO_L663536_DN	-1.21073	0.176282	0.452424	1
HOFFMANN_IMMATURE_TO_MATURE_B_LYMPHOCYTE_DN	-1.21064	0.180921	0.45229	1
ANDERSEN_CHOLANGIOCARCINOMA_CLASS2	-1.21063	0.106881	0.451972	1
VECCHI_GASTRIC_CANCER_EARLY_UP	-1.20989	0.0515192	0.453498	1
BIOCARTA_VEGF_PATHWAY	-1.20957	0.235993	0.453897	1
LANDIS_ERBB2_BREAST_PRENEOPLASTIC_UP	-1.20943	0.238532	0.453921	1
WESTON_VEGFA_TARGETS_12HR	-1.20926	0.222826	0.453999	1
WP_INTRAFLAGELLAR_TRANSPORT_PROTEINS_BINDING_TO_DYNEIN	-1.20918	0.200698	0.453872	1
LIN_NPAS4_TARGETS_UP	-1.20811	0.12301	0.456246	1
HASLINGER_B_CLL_WITH_MUTATED_VH_GENES	-1.2079	0.218349	0.456452	1
WP_ADIPOGENESIS	-1.20765	0.117199	0.456727	1
AMIT_EGF_RESPONSE_60_MCF10A	-1.20735	0.192308	0.457099	1
ZHANG_BREAST_CANCER_PROGENITORS_UP	-1.20733	0.0462725	0.456809	1
CERVERA_SDHB_TARGETS_1_DN	-1.20727	0.194828	0.456609	1
VANDESLUIS_COMMD1_TARGETS_GROUP_3_DN	-1.20709	0.194444	0.456736	1
WP_FOCAL_ADHESION_PI3KAKTMTORSIGNALING_PATHWAY	-1.20698	0.0860656	0.456654	1
KIM_GASTRIC_CANCER_CHEMOSENSITIVITY	-1.2066	0.16195	0.457259	1
MCCLUNG_CREB1_TARGETS_UP	-1.20639	0.124611	0.457487	1
BLANCO_MELO_COVID19_SARS_COV_2_INFECTION_A594_ACE2_EXPRESSING_CELLS_UP	-1.20569	0.041184	0.458902	1
ROZANOV_MMP14_TARGETS_SUBSET	-1.20555	0.192308	0.458934	1
MITSIADES_RESPONSE_TO_APLIDIN_UP	-1.20554	0.0604468	0.458621	1
SHEPARD_BMYB_MORPHOLINO_UP	-1.20524	0.0911722	0.459015	1
CHEOK_RESPONSE_TO_MERCAPTOPURINE_AND_LD_MTX_DN	-1.20458	0.216696	0.460377	1
GAUSSMANN_MLL_AF4_FUSION_TARGETS_A_UP	-1.20445	0.11174	0.460374	1
PID_EPHA2_FWD_PATHWAY	-1.20436	0.246935	0.46024	1
CHAUHAN_RESPONSE_TO_METHOXYESTRADIOL_UP	-1.20379	0.173469	0.461343	1
REACTOME_PI_3K_CASCADE_FGFR4	-1.20296	0.244718	0.463122	1
WP_PHOSPHOINOSITIDES_METABOLISM	-1.20222	0.171799	0.464618	1
CHEMNITZ_RESPONSE_TO_PROSTAGLANDIN_E2_DN	-1.20217	0.074124	0.464382	1
STEGER_ADIPOGENESIS_DN	-1.20195	0.210714	0.464589	1
REACTOME_PYRUVATE_METABOLISM_AND_CITRIC_ACID_TCA_CYCLE	-1.20139	0.203704	0.465698	1
NEWMAN_ERCC6_TARGETS_DN	-1.20109	0.212803	0.466102	1
DE_YY1_TARGETS_DN	-1.20108	0.151369	0.465765	1
ZHENG_IL22_SIGNALING_DN	-1.20072	0.199664	0.466263	1
REACTOME_AMYLOID_FIBER_FORMATION	-1.20049	0.192371	0.466479	1
SILIGAN_BOUND_BY_EWS_FLT1_FUSION	-1.20039	0.2	0.466391	1
GRAHAM_NORMAL_QUIESCENT_VS_NORMAL_DIVIDING_UP	-1.2002	0.18258	0.466554	1
BROWNE_HCMV_INFECTION_20HR_DN	-1.2002	0.162162	0.466203	1
CAIRO_PML_TARGETS_BOUND_BY_MYC_UP	-1.19988	0.227758	0.466656	1
PID_MTOR_4PATHWAY	-1.19961	0.176948	0.466996	1
WANG_CISPLATIN_RESPONSE_AND_XPC_UP	-1.19956	0.104803	0.466781	1
REACTOME_INLB_MEDIATED_ENTRY_OF_LISTERIA_MONOCYTOGENES_INTO_HOST_CELL	-1.19836	0.231047	0.469415	1
EPPERT_LSC_R	-1.19807	0.209424	0.469841	1
TARTE_PLASMA_CELL_VS_PLASMABLAST_DN	-1.19799	0.0874172	0.469688	1
BIOCARTA_EFP_PATHWAY	-1.19786	0.242583	0.469669	1
LEIN_MEDULLA_MARKERS	-1.1978	0.153968	0.469459	1
WP_PARKINUBIQUITIN_PROTEASOMAL_SYSTEM_PATHWAY	-1.19768	0.192733	0.469442	1
ZHOU_INFLAMMATORY_RESPONSE_LPS_UP	-1.19737	0.0831099	0.469857	1
MOOTHA_GLUCONEOGENESIS	-1.1968	0.211409	0.471005	1
REACTOME_SIGNALING_BY_ERYTHROPOIETIN	-1.19666	0.219031	0.471019	1
WP_METABOLISM_OF_SPINGOLIPIDS_IN_ER_AND_GOLGI_APPARATUS	-1.19631	0.230912	0.471615	1
WP_FATTY_ACID_TRANSPORTERS	-1.19582	0.235067	0.472525	1
LIN_MELANOMA_COPY_NUMBER_DN	-1.19581	0.198246	0.472205	1
LEE_NEURAL_CREST_STEM_CELL_UP	-1.19577	0.11976	0.471939	1
OUYANG_PROSTATE_CANCER_PROGRESSION_UP	-1.19565	0.20708	0.471875	1
BRACHAT_RESPONSE_TO_CISPLATIN	-1.1955	0.224453	0.471939	1
REACTOME_IRAK4_DEFICIENCY_TLR2_4	-1.19535	0.242908	0.471988	1
REACTOME_MTOR_SIGNALLING	-1.19483	0.198347	0.472992	1
KAYO_CALORIE_RESTRICTION_MUSCLE_UP	-1.19468	0.166149	0.47304	1
STARK_PREFRONTAL_CORTEX_22Q11_DELETION_UP	-1.19374	0.116312	0.475149	1
BREDEMEYER_RAG_SIGNALING_VIA_ATM_NOT_VIA_NFKB_UP	-1.19365	0.192118	0.475007	1
WELCSH_BRCA1_TARGETS_UP	-1.19327	0.125731	0.475651	1
MARIADASON_REGULATED_BY_HISTONE_ACETYLATION_UP	-1.19292	0.205479	0.476201	1
REACTOME_TRANSCRIPTION_OF_THE_HIV_GENOME	-1.19255	0.172638	0.476756	1
SHEN_SMARCA2_TARGETS_UP	-1.19254	0.0844156	0.476435	1
LI_ADIPOGENESIS_BY_ACTIVATED_PPARG	-1.19244	0.232176	0.476344	1
MEISSNER_ES_ICP_WITH_H3K4ME3	-1.19163	0.216931	0.478058	1
KEGG_PYRUVATE_METABOLISM	-1.19139	0.204013	0.478359	1
BORCZUK_MALIGNANT_MESOTHELIOMA_UP	-1.191	0.100267	0.478956	1
LEE_CALORIE_RESTRICTION_MUSCLE_UP	-1.19059	0.204355	0.479606	1
BIOCARTA_IGF1MTOR_PATHWAY	-1.19038	0.241071	0.479834	1
MASSARWEH_TAMOXIFEN_RESISTANCE_DN	-1.19036	0.109687	0.479534	1
KEGG_VEGF_SIGNALING_PATHWAY	-1.19031	0.17496	0.47932	1
REACTOME_STIMULI_SENSING_CHANNELS	-1.19015	0.163462	0.479346	1
WP_BRAINDERIVED_NEUROTROPHIC_FACTOR_BDNF_SIGNALING_PATHWAY	-1.18896	0.154908	0.482033	1
NADLER_OBESITY_DN	-1.18883	0.189711	0.482043	1
LIM_MAMMARY_STEM_CELL_UP	-1.18872	0.0636704	0.481977	1
WP_EBOLA_VIRUS_INFECTION_IN_HOST	-1.18843	0.156202	0.482387	1
MARTENS_BOUND_BY_PML_RARA_FUSION	-1.18791	0.0807692	0.483345	1
FERRANDO_T_ALL_WITH_MLL_ENL_FUSION_DN	-1.18759	0.166929	0.48384	1
KYNG_WERNER_SYNDROM_AND_NORMAL_AGING_DN	-1.1873	0.135447	0.484232	1
WP_MECHANOREGULATION_AND_PATHOLOGY_OF_YAPTAZ_VIA_HIPPO_AND_NONHIPPO_MECHANISMS	-1.18707	0.196457	0.484497	1
SABATES_COLORECTAL_ADENOMA_DN	-1.18701	0.102981	0.484271	1
PETROVA_ENDOTHELIUM_LYMPHATIC_VS_BLOOD_DN	-1.18634	0.144118	0.485611	1
ZHAN_V2_LATE_DIFFERENTIATION_GENES	-1.18632	0.216216	0.485308	1
LEE_LIVER_CANCER_DENA_DN	-1.18575	0.181373	0.486412	1
REACTOME_RNA_POLYMERASE_III_TRANSCRIPTION	-1.18571	0.213559	0.48614	1
KEGG_ACUTE_MYELOID_LEUKEMIA	-1.18523	0.198738	0.487006	1
ROSS_LEUKEMIA_WITH_MLL_FUSIONS	-1.18515	0.156006	0.486874	1
BILD_CTNNB1_ONCOGENIC_SIGNATURE	-1.18501	0.199367	0.486897	1
FISCHER_DIRECT_P53_TARGETS_META_ANALYSIS	-1.18484	0.120666	0.487037	1
MODY_HIPPOCAMPUS_NEONATAL	-1.18482	0.207679	0.486759	1
WP_EPITHELIAL_TO_MESENCHYMAL_TRANSITION_IN_COLORECTAL_CANCER	-1.1847	0.137931	0.486737	1
REACTOME_SIGNALING_BY_PTK6	-1.18452	0.183946	0.486862	1
WP_OSTEOCLAST_SIGNALING	-1.18438	0.246241	0.486852	1
HELLER_HDAC_TARGETS_SILENCED_BY_METHYLATION_UP	-1.18424	0.0798935	0.486853	1
REACTOME_HEME_SIGNALING	-1.18419	0.188925	0.486627	1
REACTOME_SIGNALING_BY_FGFR4	-1.18393	0.214035	0.486912	1
REACTOME_EXPORT_OF_VIRAL_RIBONUCLEOPROTEINS_FROM_NUCLEUS	-1.18378	0.218247	0.486978	1
REACTOME_N_GLYCAN_ANTENNAE_ELONGATION_IN_THE_MEDIAL_TRANS_GOLGI	-1.18353	0.232479	0.487247	1
CHARAFE_BREAST_CANCER_LUMINAL_VS_MESENCHYMAL_DN	-1.18346	0.0785805	0.487073	1
MCBRYAN_PUBERTAL_BREAST_4_5WK_DN	-1.18338	0.12987	0.486912	1
SCHAEFFER_PROSTATE_DEVELOPMENT_48HR_UP	-1.18288	0.0762389	0.487872	1
REACTOME_CLASS_I_PEROXISOMAL_MEMBRANE_PROTEIN_IMPORT	-1.18273	0.242481	0.487899	1
WP_INTERLEUKIN1_IL1_STRUCTURAL_PATHWAY	-1.18258	0.219595	0.487953	1
BOYAULT_LIVER_CANCER_SUBCLASS_G6_DN	-1.18248	0.262774	0.487876	1
REACTOME_SIGNALING_BY_NOTCH1	-1.1821	0.18871	0.488531	1
MEISSNER_BRAIN_ICP_WITH_H3K4ME3	-1.18199	0.244165	0.488485	1
CHANDRAN_METASTASIS_UP	-1.1819	0.136947	0.488361	1
REACTOME_COLLAGEN_DEGRADATION	-1.18174	0.200326	0.48845	1
ALCALAY_AML_BY_NPM1_LOCALIZATION_UP	-1.1817	0.148426	0.48821	1
BRACHAT_RESPONSE_TO_METHOTREXATE_UP	-1.18167	0.224044	0.487951	1
IVANOVA_HEMATOPOIESIS_STEM_CELL_LONG_TERM	-1.18161	0.130747	0.487744	1
REACTOME_NOD1_2_SIGNALING_PATHWAY	-1.18153	0.223906	0.487644	1
MAGRANGEAS_MULTIPLE_MYELOMA_IGLL_VS_IGLK_DN	-1.18147	0.248355	0.487453	1
YIH_RESPONSE_TO_ARSENITE_C3	-1.18136	0.241796	0.487356	1
BIOCARTA_HCMV_PATHWAY	-1.1812	0.24359	0.487415	1
REACTOME_MITOCHONDRIAL_BIOGENESIS	-1.18083	0.155385	0.488102	1
SIMBULAN_PARP1_TARGETS_DN	-1.18025	0.26178	0.48925	1
PID_MAPK_TRK_PATHWAY	-1.18018	0.233788	0.489092	1
CHEN_LVAD_SUPPORT_OF_FAILING_HEART_UP	-1.18006	0.168224	0.489032	1
REACTOME_HSF1_DEPENDENT_TRANSACTIVATION	-1.17977	0.223729	0.48947	1
RODRIGUES_NTN1_AND_DCC_TARGETS	-1.17968	0.198664	0.489381	1
WP_MALIGNANT_PLEURAL_MESOTHELIOMA	-1.17915	0.0948718	0.490368	1
REACTOME_DISEASES_OF_MITOTIC_CELL_CYCLE	-1.17903	0.220137	0.490319	1
SCHWAB_TARGETS_OF_BMYB_POLYMORPHIC_VARIANTS_DN	-1.17894	0.27907	0.490209	1
VANHARANTA_UTERINE_FIBROID_WITH_7Q_DELETION_DN	-1.17879	0.234694	0.490284	1
ELVIDGE_HIF1A_AND_HIF2A_TARGETS_UP	-1.17822	0.217993	0.491426	1
WP_NUCLEAR_RECEPTORS_METAPATHWAY	-1.17786	0.100137	0.492012	1
HUI_MAPK14_TARGETS_UP	-1.17784	0.257194	0.491723	1
XU_HGF_SIGNALING_NOT_VIA_AKT1_48HR_UP	-1.17771	0.245847	0.491744	1
XU_CREBBP_TARGETS_UP	-1.17745	0.261101	0.492061	1
WP_PEPTIDE_GPCRS	-1.17712	0.207237	0.492594	1
ZHONG_SECRETOME_OF_LUNG_CANCER_AND_FIBROBLAST	-1.17686	0.161388	0.492901	1
REACTOME_RNA_POLYMERASE_III_CHAIN_ELONGATION	-1.17673	0.254513	0.492909	1
DAZARD_RESPONSE_TO_UV_NHEK_UP	-1.17654	0.146853	0.49303	1
DORMOY_ELAVL1_TARGETS	-1.17625	0.248134	0.49344	1
RODRIGUES_THYROID_CARCINOMA_ANAPLASTIC_DN	-1.17619	0.0849421	0.49328	1
WIERENGA_STAT5A_TARGETS_DN	-1.17609	0.147929	0.493199	1
RORIE_TARGETS_OF_EWSR1_FLI1_FUSION_UP	-1.17597	0.240223	0.493163	1
WP_NOTCH_SIGNALING_PATHWAY	-1.17592	0.18871	0.492954	1
KIM_WT1_TARGETS_DN	-1.17565	0.0785536	0.493325	1
DURAND_STROMA_NS_UP	-1.17557	0.162044	0.493167	1
HOSHIDA_LIVER_CANCER_SURVIVAL_UP	-1.17538	0.197302	0.493398	1
MULLIGHAN_MLL_SIGNATURE_2_DN	-1.17524	0.109233	0.493396	1
YU_MYC_TARGETS_DN	-1.17514	0.211966	0.493276	1
LIU_SOX4_TARGETS_UP	-1.17505	0.156297	0.493166	1
WP_HAIR_FOLLICLE_DEVELOPMENT_CYTODIFFERENTIATION_PART_3_OF_3	-1.17485	0.199352	0.493293	1
KEGG_INSULIN_SIGNALING_PATHWAY	-1.17473	0.158445	0.493281	1
REACTOME_SNRNP_ASSEMBLY	-1.17432	0.214984	0.493998	1
MIKKELSEN_NPC_ICP_WITH_H3K4ME3	-1.174	0.0791826	0.49448	1
ANDERSEN_CHOLANGIOCARCINOMA_CLASS1	-1.1733	0.207297	0.495947	1
FINAK_BREAST_CANCER_SDPP_SIGNATURE	-1.17325	0.25	0.495731	1
REACTOME_TOLL_LIKE_RECEPTOR_CASCADES	-1.17308	0.161631	0.495811	1
WP_MET_IN_TYPE_1_PAPILLARY_RENAL_CELL_CARCINOMA	-1.17174	0.202572	0.499059	1
DURAND_STROMA_S_UP	-1.17169	0.103401	0.498848	1
REACTOME_DEGRADATION_OF_THE_EXTRACELLULAR_MATRIX	-1.1715	0.179173	0.499024	1
SUMI_HNF4A_TARGETS	-1.17132	0.257092	0.499135	1
HOLLEMAN_ASPARAGINASE_RESISTANCE_ALL_UP	-1.17118	0.2625	0.499143	1
VALK_AML_CLUSTER_10	-1.17096	0.240838	0.499362	1
PID_IL8_CXCR2_PATHWAY	-1.17084	0.229592	0.499333	1
WANG_BARRETTS_ESOPHAGUS_DN	-1.17068	0.265082	0.499408	1
KEGG_FC_GAMMA_R_MEDIATED_PHAGOCYTOSIS	-1.17058	0.172093	0.499329	1
WIERENGA_STAT5A_TARGETS_GROUP1	-1.17053	0.18209	0.49911	1
BEGUM_TARGETS_OF_PAX3_FOXO1_FUSION_UP	-1.17035	0.224843	0.49926	1
BENPORATH_ES_2	-1.17016	0.216887	0.49943	1
REACTOME_TRANSCRIPTIONAL_REGULATION_BY_RUNX3	-1.16987	0.19845	0.499806	1
MCMURRAY_TP53_HRAS_COOPERATION_RESPONSE_DN	-1.16984	0.18843	0.499542	1
APRELIKOVA_BRCA1_TARGETS	-1.1697	0.240984	0.499542	1
CHIANG_LIVER_CANCER_SUBCLASS_UNANNOTATED_DN	-1.16949	0.137026	0.499751	1
BIOCARTA_MTOR_PATHWAY	-1.16931	0.271605	0.499874	1
WP_KALLMANN_SYNDROME	-1.16914	0.228675	0.499951	1
YANG_BCL3_TARGETS_UP	-1.16903	0.112175	0.499903	1
WP_WNTBETACATENIN_SIGNALING_PATHWAY_IN_LEUKEMIA	-1.16892	0.246101	0.499857	1
PID_EPHB_FWD_PATHWAY	-1.16885	0.24918	0.499685	1
DAVICIONI_MOLECULAR_ARMS_VS_ERMS_UP	-1.16883	0.121053	0.499385	1
WP_PI3KAKTMTOR_VITD3_SIGNALING	-1.16867	0.250464	0.49948	1
YAMASHITA_LIVER_CANCER_STEM_CELL_DN	-1.16859	0.219634	0.499319	1
BROWNE_INTERFERON_RESPONSIVE_GENES	-1.16853	0.219799	0.499182	1
AMUNDSON_RESPONSE_TO_ARSENITE	-1.16851	0.151694	0.498894	1
PID_CASPASE_PATHWAY	-1.16836	0.227723	0.498947	1
HUANG_DASATINIB_SENSITIVITY_UP	-1.16806	0.205696	0.499391	1
ELVIDGE_HYPOXIA_BY_DMOG_UP	-1.16773	0.173047	0.499945	1
SCHLOSSER_MYC_TARGETS_REPRESSED_BY_SERUM	-1.16759	0.154655	0.499953	1
DAZARD_RESPONSE_TO_UV_SCC_UP	-1.16738	0.177877	0.500169	1
COLINA_TARGETS_OF_4EBP1_AND_4EBP2	-1.16724	0.0939948	0.500185	1
REACTOME_UB_SPECIFIC_PROCESSING_PROTEASES	-1.16722	0.145401	0.499897	1
KRASNOSELSKAYA_ILF3_TARGETS_DN	-1.16713	0.205527	0.499817	1
RASHI_RESPONSE_TO_IONIZING_RADIATION_5	-1.16703	0.166163	0.499732	1
KEGG_ECM_RECEPTOR_INTERACTION	-1.1667	0.214403	0.500223	1
YAO_TEMPORAL_RESPONSE_TO_PROGESTERONE_CLUSTER_12	-1.16638	0.196875	0.500747	1
HAN_JNK_SINGALING_UP	-1.16617	0.229803	0.500989	1
LI_INDUCED_T_TO_NATURAL_KILLER_DN	-1.16549	0.150155	0.50241	1
KEGG_PORPHYRIN_AND_CHLOROPHYLL_METABOLISM	-1.16526	0.250447	0.502656	1
TAKEDA_TARGETS_OF_NUP98_HOXA9_FUSION_3D_UP	-1.16512	0.154993	0.502685	1
PEDERSEN_METASTASIS_BY_ERBB2_ISOFORM_6	-1.16511	0.26151	0.502368	1
ABDELMOHSEN_ELAVL4_TARGETS	-1.16497	0.263538	0.502426	1
REACTOME_INTRAFLAGELLAR_TRANSPORT	-1.16481	0.233058	0.502495	1
AMIT_DELAYED_EARLY_GENES	-1.16477	0.277978	0.502245	1
DASU_IL6_SIGNALING_UP	-1.16464	0.221071	0.502258	1
TANG_SENESCENCE_TP53_TARGETS_UP	-1.16447	0.244932	0.502333	1
REACTOME_GRB2_EVENTS_IN_ERBB2_SIGNALING	-1.16438	0.2662	0.502243	1
BONOME_OVARIAN_CANCER_POOR_SURVIVAL_DN	-1.16377	0.256458	0.50347	1
TURASHVILI_BREAST_CARCINOMA_DUCTAL_VS_LOBULAR_UP	-1.16335	0.275547	0.504204	1
BLALOCK_ALZHEIMERS_DISEASE_INCIPIENT_DN	-1.16291	0.158805	0.505012	1
CHANGOLKAR_H2AFY_TARGETS_DN	-1.16276	0.21913	0.505077	1
ENK_UV_RESPONSE_KERATINOCYTE_DN	-1.16239	0.0939086	0.505761	1
REACTOME_DEPOSITION_OF_NEW_CENPA_CONTAINING_NUCLEOSOMES_AT_THE_CENTROMERE	-1.16219	0.231405	0.505964	1
PEREZ_TP63_TARGETS	-1.16209	0.121339	0.505873	1
LEIN_OLIGODENDROCYTE_MARKERS	-1.16205	0.195827	0.50563	1
GARGALOVIC_RESPONSE_TO_OXIDIZED_PHOSPHOLIPIDS_GREEN_UP	-1.16183	0.263525	0.505846	1
GALE_APL_WITH_FLT3_MUTATED_UP	-1.16172	0.209732	0.505821	1
REACTOME_INSULIN_PROCESSING	-1.1616	0.274276	0.505803	1
DOANE_BREAST_CANCER_ESR1_DN	-1.16133	0.233613	0.506203	1
REACTOME_SCAVENGING_BY_CLASS_A_RECEPTORS	-1.16099	0.265823	0.506729	1
XIE_ST_HSC_S1PR3_OE_UP	-1.16082	0.156573	0.506833	1
GAVIN_IL2_RESPONSIVE_FOXP3_TARGETS_UP	-1.16044	0.257246	0.507481	1
REACTOME_INTRACELLULAR_SIGNALING_BY_SECOND_MESSENGERS	-1.16042	0.119279	0.507197	1
MCCLUNG_DELTA_FOSB_TARGETS_2WK	-1.16037	0.235197	0.506985	1
GRAESSMANN_RESPONSE_TO_MC_AND_SERUM_DEPRIVATION_UP	-1.15997	0.140903	0.507705	1
WP_TRANSLATION_INHIBITORS_IN_CHRONICALLY_ACTIVATED_PDGFRA_CELLS	-1.15996	0.243612	0.507406	1
REACTOME_GLUCOSE_METABOLISM	-1.15977	0.205546	0.507601	1
ROSS_AML_WITH_PML_RARA_FUSION	-1.15944	0.210526	0.508145	1
DIRMEIER_LMP1_RESPONSE_LATE_DN	-1.15897	0.24744	0.509048	1
JAEGER_METASTASIS_DN	-1.15892	0.160665	0.50885	1
ELVIDGE_HYPOXIA_UP	-1.15871	0.168091	0.509029	1
CHANG_IMMORTALIZED_BY_HPV31_UP	-1.15854	0.215088	0.509134	1
VALK_AML_CLUSTER_12	-1.15818	0.263793	0.509734	1
YAO_HOXA10_TARGETS_VIA_PROGESTERONE_UP	-1.158	0.214397	0.509896	1
KIM_ALL_DISORDERS_CALB1_CORR_DN	-1.15771	0.255732	0.510341	1
YAGI_AML_RELAPSE_PROGNOSIS	-1.15757	0.231687	0.510363	1
KEGG_MAPK_SIGNALING_PATHWAY	-1.15717	0.135546	0.511066	1
SPIELMAN_LYMPHOBLAST_EUROPEAN_VS_ASIAN_2FC_DN	-1.15693	0.28021	0.511365	1
SESTO_RESPONSE_TO_UV_C2	-1.15693	0.258481	0.511031	1
YAO_TEMPORAL_RESPONSE_TO_PROGESTERONE_CLUSTER_8	-1.15653	0.245409	0.51176	1
REACTOME_STING_MEDIATED_INDUCTION_OF_HOST_IMMUNE_RESPONSES	-1.15597	0.283019	0.512912	1
CHIBA_RESPONSE_TO_TSA_UP	-1.15567	0.237774	0.513328	1
REACTOME_FORMATION_OF_FIBRIN_CLOT_CLOTTING_CASCADE	-1.15565	0.234007	0.513044	1
WP_APOPTOSIS_MODULATION_AND_SIGNALING	-1.1552	0.205592	0.513916	1
KEGG_RENAL_CELL_CARCINOMA	-1.15516	0.217042	0.51366	1
ICHIBA_GRAFT_VERSUS_HOST_DISEASE_35D_DN	-1.15509	0.228188	0.513501	1
WP_MBDNF_AND_PROBDNF_REGULATION_OF_GABA_NEUROTRANSMISSION	-1.15477	0.265866	0.514057	1
BIDUS_METASTASIS_DN	-1.15447	0.174652	0.514481	1
WP_APOPTOSIS_MODULATION_BY_HSP70	-1.1543	0.26729	0.514593	1
LIU_VAV3_PROSTATE_CARCINOGENESIS_DN	-1.15423	0.320755	0.514441	1
LINDGREN_BLADDER_CANCER_CLUSTER_3_DN	-1.15396	0.157969	0.514841	1
WP_SYNAPTIC_SIGNALING_PATHWAYS_ASSOCIATED_WITH_AUTISM_SPECTRUM_DISORDER	-1.15388	0.241026	0.514712	1
REACTOME_NEPHRIN_FAMILY_INTERACTIONS	-1.15369	0.26455	0.514835	1
RATTENBACHER_BOUND_BY_CELF1	-1.15351	0.120051	0.514978	1
HSIAO_LIVER_SPECIFIC_GENES	-1.15343	0.136552	0.514847	1
MANNE_COVID19_COMBINED_COHORT_VS_HEALTHY_DONOR_PLATELETS_UP	-1.15343	0.171761	0.514526	1
NIKOLSKY_BREAST_CANCER_21Q22_AMPLICON	-1.15338	0.295082	0.514324	1
REACTOME_TRANSPORT_TO_THE_GOLGI_AND_SUBSEQUENT_MODIFICATION	-1.15336	0.170977	0.514033	1
MEBARKI_HCC_PROGENITOR_WNT_UP_CTNNB1_DEPENDENT	-1.15325	0.226821	0.513983	1
PRAMOONJAGO_SOX4_TARGETS_DN	-1.15299	0.274914	0.514336	1
DEBIASI_APOPTOSIS_BY_REOVIRUS_INFECTION_UP	-1.15288	0.151226	0.514283	1
BYSTRYKH_HEMATOPOIESIS_STEM_CELL_QTL_CIS	-1.15281	0.186082	0.514138	1
GAURNIER_PSMD4_TARGETS	-1.15272	0.22973	0.514055	1
VANOEVELEN_MYOGENESIS_SIN3A_TARGETS	-1.15265	0.148611	0.51388	1
WP_MEASLES_VIRUS_INFECTION	-1.15264	0.2	0.513587	1
REACTOME_CELL_CELL_JUNCTION_ORGANIZATION	-1.15251	0.247906	0.513578	1
MOREAUX_MULTIPLE_MYELOMA_BY_TACI_UP	-1.15248	0.139142	0.513313	1
ZHAN_MULTIPLE_MYELOMA_MF_UP	-1.15237	0.247541	0.513261	1
CHANG_POU5F1_TARGETS_UP	-1.15237	0.290631	0.512943	1
VERRECCHIA_EARLY_RESPONSE_TO_TGFB1	-1.15204	0.23	0.513442	1
FRASOR_RESPONSE_TO_ESTRADIOL_DN	-1.15189	0.229481	0.513488	1
WATANABE_COLON_CANCER_MSI_VS_MSS_DN	-1.15186	0.214626	0.513268	1
EHLERS_ANEUPLOIDY_UP	-1.151	0.244147	0.515259	1
LIAO_HAVE_SOX4_BINDING_SITES	-1.15067	0.256324	0.515746	1
PURBEY_TARGETS_OF_CTBP1_NOT_SATB1_UP	-1.15048	0.142298	0.515941	1
JOHNSTONE_PARVB_TARGETS_1_DN	-1.15038	0.26129	0.515851	1
TAKEDA_TARGETS_OF_NUP98_HOXA9_FUSION_16D_UP	-1.14966	0.194277	0.517375	1
XU_HGF_SIGNALING_NOT_VIA_AKT1_6HR	-1.14871	0.263063	0.519545	1
KINSEY_TARGETS_OF_EWSR1_FLII_FUSION_DN	-1.14854	0.147368	0.519694	1
REACTOME_TRANSCRIPTIONAL_REGULATION_BY_TP53	-1.14816	0.116919	0.520353	1
MIKKELSEN_IPS_ICP_WITH_H3K27ME3	-1.14801	0.23987	0.520402	1
HOLLERN_MICROACINAR_BREAST_TUMOR_DN	-1.14781	0.276292	0.520599	1
BORLAK_LIVER_CANCER_EGF_UP	-1.14753	0.26087	0.520984	1
DUAN_PRDM5_TARGETS	-1.14708	0.236967	0.521804	1
BIOCARTA_NKT_PATHWAY	-1.1467	0.279863	0.522447	1
LEONARD_HYPOXIA	-1.1465	0.241197	0.52263	1
REACTOME_ION_HOMEOSTASIS	-1.14644	0.245499	0.522457	1
CERVERA_SDHB_TARGETS_2	-1.14633	0.211747	0.522423	1
PURBEY_TARGETS_OF_CTBP1_AND_SATB1_DN	-1.14616	0.188321	0.522522	1
LA_MEN1_TARGETS	-1.14582	0.273519	0.523092	1
PID_MYC_ACTIV_PATHWAY	-1.14566	0.234548	0.523173	1
MARSON_FOXP3_TARGETS_DN	-1.14565	0.24918	0.522892	1
REACTOME_ENERGY_DEPENDENT_REGULATION_OF_MTOR_BY_LKB1_AMPK	-1.14564	0.26691	0.522561	1
CHIANG_LIVER_CANCER_SUBCLASS_POLYSOMY7_UP	-1.14536	0.243863	0.523011	1
WHITFIELD_CELL_CYCLE_G2_M	-1.14521	0.179562	0.523066	1
GLASS_IGF2BP1_CLIP_TARGETS_KNOCKDOWN_DN	-1.14503	0.187302	0.523254	1
CASTELLANO_NRAS_TARGETS_UP	-1.14486	0.250789	0.523347	1
CROMER_METASTASIS_UP	-1.14485	0.236928	0.523039	1
REACTOME_VEGFR2_MEDIATED_CELL_PROLIFERATION	-1.14481	0.272395	0.522808	1
JISON_SICKLE_CELL_DISEASE_UP	-1.14477	0.187413	0.52259	1
KOYAMA_SEMA3B_TARGETS_UP	-1.14418	0.156889	0.523807	1
SENESE_HDAC3_TARGETS_UP	-1.14415	0.111111	0.523543	1
REACTOME_INTERLEUKIN_1_FAMILY_SIGNALING	-1.14391	0.190828	0.523806	1
GROSS_ELK3_TARGETS_DN	-1.14374	0.2513	0.523933	1
INGA_TP53_TARGETS	-1.14369	0.293706	0.52373	1
SYED_ESTRADIOL_RESPONSE	-1.14352	0.291209	0.523829	1
WP_IMMUNE_RESPONSE_TO_TUBERCULOSIS	-1.14323	0.297723	0.524287	1
WANG_RESPONSE_TO_BEXAROTENE_UP	-1.14322	0.266323	0.52399	1
DAZARD_UV_RESPONSE_CLUSTER_G6	-1.14297	0.206745	0.52427	1
VALK_AML_CLUSTER_4	-1.14284	0.275563	0.524252	1
WP_SELENIUM_MICRONUTRIENT_NETWORK	-1.14221	0.23435	0.525594	1
DELPUECH_FOXO3_TARGETS_DN	-1.1421	0.26	0.525524	1
PID_EPHRINB_REV_PATHWAY	-1.14209	0.286486	0.525202	1
WP_FRAGILE_X_SYNDROME	-1.14192	0.193651	0.525353	1
KEGG_MELANOMA	-1.14192	0.205686	0.52504	1
WP_COPPER_HOMEOSTASIS	-1.14147	0.255102	0.525916	1
WP_HOSTPATHOGEN_INTERACTION_OF_HUMAN_CORONAVIRUSES_MAPK_SIGNALING	-1.14132	0.27305	0.525944	1
PID_PTP1B_PATHWAY	-1.14089	0.26979	0.526774	1
HOFMANN_CELL_LYMPHOMA_UP	-1.1408	0.260794	0.526688	1
REACTOME_RHOV_GTPASE_CYCLE	-1.14073	0.256732	0.526552	1
GUILLAUMOND_KLF10_TARGETS_DN	-1.14069	0.273535	0.526307	1
KIM_MYC_AMPLIFICATION_TARGETS_UP	-1.14066	0.1793	0.526085	1
DARWICHE_SQUAMOUS_CELL_CARCINOMA_UP	-1.1404	0.189855	0.526428	1
MIKKELSEN_NPC_LCP_WITH_H3K4ME3	-1.14002	0.254237	0.527122	1
SHEPARD_BMYB_MORPHOLINO_DN	-1.13973	0.191304	0.527599	1
KYNG_DNA_DAMAGE_UP	-1.13968	0.186246	0.527401	1
ROY_WOUND_BLOOD_VESSEL_DN	-1.13966	0.282772	0.527138	1
NABA_ECM_AFFILIATED	-1.13964	0.210287	0.526857	1
JISON_SICKLE_CELL_DISEASE_DN	-1.13956	0.181422	0.526752	1
WP_CILIARY_LANDSCAPE	-1.13956	0.179632	0.526435	1
RICKMAN_TUMOR_DIFFERENTIATED_WELL_VS_MODERATELY_UP	-1.13954	0.218462	0.526157	1
SHEDDEN_LUNG_CANCER_POOR_SURVIVAL_A6	-1.1395	0.129987	0.525959	1
FRASOR_TAMOXIFEN_RESPONSE_UP	-1.13915	0.254545	0.526601	1
WP_HEREDITARY_LEIOMYOMATOSIS_AND_RENAL_CELL_CARCINOMA_PATHWAY	-1.13911	0.293805	0.526403	1
ZHAN_MULTIPLE_MYELOMA_CD2_DN	-1.13895	0.258389	0.526462	1
WP_ENDOCHONDRAL_OSSIFICATION	-1.13825	0.227124	0.527983	1
WP_ENDOCHONDRAL_OSSIFICATION_WITH_SKELETAL_DYSPLASIAS	-1.13785	0.259868	0.528682	1
FERRANDO_T_ALL_WITH_MLL_ENL_FUSION_UP	-1.13769	0.251944	0.528764	1
MAHAJAN_RESPONSE_TO_IL1A_UP	-1.13744	0.230047	0.529088	1
PID_SYNDECAN_4_PATHWAY	-1.13684	0.258741	0.53034	1
SANA_TNF_SIGNALING_UP	-1.13681	0.232053	0.530086	1
WP_REGULATION_OF_ACTIN_CYTOSKELETON	-1.1368	0.19764	0.529773	1
ZWANG_EGF_INTERVAL_DN	-1.13623	0.193777	0.530921	1
FRASOR_RESPONSE_TO_ESTRADIOL_UP	-1.1362	0.268503	0.530666	1
BOQUEST_STEM_CELL_CULTURED_VS_FRESH_DN	-1.13586	0.267677	0.531192	1
WP_THERMOGENESIS	-1.13545	0.210853	0.531921	1
WP_REGUCALCIN_IN_PROXIMAL_TUBULE_EPITHELIAL_KIDNEY_CELLS	-1.13533	0.28021	0.531901	1
KEGG_RETINOL_METABOLISM	-1.13522	0.265845	0.531885	1
WP_MIR5093P_ALTERATION_OF_YAP1ECM_AXIS	-1.13507	0.30713	0.531902	1
REACTOME_ASPARAGINE_N_LINKED_GLYCOSYLATION	-1.13476	0.164159	0.532337	1
WP_KISSPEPTINKISSPEPTIN_RECEPTOR_SYSTEM_IN_THE_OVARY	-1.13454	0.24957	0.532605	1
PID_P53_REGULATION_PATHWAY	-1.13441	0.265924	0.532638	1
WP_GLYCOGEN_SYNTHESIS_AND_DEGRADATION	-1.13412	0.274086	0.533097	1
LIM_MAMMARY_LUMINAL_PROGENITOR_UP	-1.13386	0.281834	0.533461	1
REACTOME_ACYL_CHAIN_REMODELLING_OF_PI	-1.13376	0.318345	0.533422	1
REACTOME_CARGO_RECOGNITION_FOR_CLATHRIN_MEDIATED_ENDOCYTOSIS	-1.13359	0.222951	0.533545	1
REACTOME_CREATION_OF_C4_AND_C2_ACTIVATORS	-1.13344	0.29877	0.533636	1
REACTOME_SIGNALING_BY_CTNNB1_PHOSPHO_SITE_MUTANTS	-1.1334	0.283582	0.533408	1
CROONQUIST_NRAS_SIGNALING_DN	-1.13333	0.242881	0.533278	1
DAZARD_UV_RESPONSE_CLUSTER_G2	-1.133	0.290493	0.53383	1
REACTOME_REGULATION_OF_TLR_BY_ENDOGENOUS_LIGAND	-1.13241	0.28281	0.535014	1
MOREAUX_B_LYMPHOCYTE_MATURATION_BY_TACI_DN	-1.13227	0.255738	0.535069	1
KEGG_ALPHA_LINOLENIC_ACID_METABOLISM	-1.13196	0.285458	0.535555	1
FUKUSHIMA_TNFSF11_TARGETS	-1.13189	0.310225	0.535418	1
GOTTWEIN_TARGETS_OF_KSHV_MIR_K12_11	-1.13183	0.265041	0.535244	1
HERNANDEZ_MITOTIC_ARREST_BY_DOCETAXEL_1_UP	-1.13168	0.32037	0.535346	1
BOUDOUKHA_BOUND_BY_IGF2BP2	-1.13161	0.231951	0.535204	1
WANG_RECURRENT_LIVER_CANCER_UP	-1.13158	0.313433	0.534954	1
REACTOME_DETOXIFICATION_OF_REACTIVE_OXYGEN_SPECIES	-1.13143	0.26072	0.534995	1
JIANG_AGING_CEREBRAL_CORTEX_UP	-1.1314	0.258803	0.534774	1
PLASARI_TGFB1_SIGNALING_VIA_NFIC_10HR_UP	-1.13109	0.251623	0.535248	1
REACTOME_MAPK_TARGETS_NUCLEAR_EVENTS_MEDIATED_BY_MAP_KINASES	-1.13061	0.307273	0.536181	1
WP_MAPK_SIGNALING_PATHWAY	-1.1305	0.169916	0.53614	1
CHNG_MULTIPLE_MYELOMA_HYPERPLOID_DN	-1.13006	0.289855	0.536972	1
REACTOME_METAL_ION_SLC_TRANSPORTERS	-1.12904	0.279152	0.539287	1
KEGG_PENTOSE_PHOSPHATE_PATHWAY	-1.12903	0.289703	0.539007	1
PLASARI_TGFB1_TARGETS_10HR_DN	-1.12861	0.188547	0.539742	1
BONCI_TARGETS_OF_MIR15A_AND_MIR16_1	-1.1282	0.234177	0.540504	1
SCIBETTA_KDM5B_TARGETS_DN	-1.12818	0.272431	0.540245	1
SIG_BCR_SIGNALING_PATHWAY	-1.12813	0.259897	0.540025	1
WP_DIFFERENTIATION_OF_WHITE_AND_BROWN_ADIPOCYTE	-1.12786	0.304577	0.540451	1
WP_MITOCHONDRIAL_LONG_CHAIN_FATTY_ACID_BETAOXIDATION	-1.12766	0.305503	0.540669	1
IWANAGA_CARCINOGENESIS_BY_KRAS_UP	-1.12765	0.224313	0.54037	1
GAUSSMANN_MLL_AF4_FUSION_TARGETS_E_UP	-1.12734	0.252664	0.540874	1
WP_FOLATE_METABOLISM	-1.12712	0.256822	0.54113	1
ACEVEDO_NORMAL_TISSUE_ADJACENT_TO_LIVER_TUMOR_DN	-1.12711	0.155642	0.540842	1
WP_PI3KAKT_SIGNALING_PATHWAY	-1.12661	0.156168	0.54189	1
AMBROSINI_FLAVOPIRIDOL_TREATMENT_TP53	-1.1256	0.225166	0.544277	1
REACTOME_REGULATION_OF_HSF1_MEDIATED_HEAT_SHOCK_RESPONSE	-1.1255	0.237795	0.544235	1
BORCZUK_MALIGNANT_MESOTHELIOMA_DN	-1.12538	0.248773	0.544222	1
DEURIG_T_CELL_PROLYMPHOCYTIC_LEUKEMIA_DN	-1.12525	0.178082	0.544238	1
PID_LYMPH_ANGIOGENESIS_PATHWAY	-1.1252	0.297535	0.544043	1
CHESLER_BRAIN_QTL_CIS	-1.12509	0.242991	0.544032	1
WENG_POR_TARGETS_GLOBAL_UP	-1.12495	0.312281	0.544052	1
REACTOME_NEGATIVE_REGULATION_OF_MET_ACTIVITY	-1.12492	0.297153	0.543826	1
REACTOME_PROTEIN_UBIQUITINATION	-1.12462	0.26601	0.544333	1
REACTOME_SIGNALING_BY_FGFR1	-1.12459	0.273973	0.544092	1
VANTVEER_BREAST_CANCER_METASTASIS_DN	-1.12455	0.234472	0.543886	1
MORI_LARGE_PRE_BII_LYMPHOCYTE_DN	-1.12426	0.283142	0.544335	1
DELLA_RESPONSE_TO_TSA_AND_BUTYRATE	-1.12404	0.303602	0.544616	1
REACTOME_SIGNALING_BY_ERBB2_IN_CANCER	-1.12399	0.270035	0.544426	1
REACTOME_SIGNALLING_TO_ERKS	-1.12394	0.28281	0.544216	1
UDAYAKUMAR_MED1_TARGETS_UP	-1.1239	0.24424	0.544002	1
BLANCO_MELO_COVID19_SARS_COV_2_INFECTION_A594_ACE2_EXPRESSING_CELLS_DN	-1.12371	0.245066	0.544186	1
ZHU_CMV_8_HR_DN	-1.12351	0.276973	0.544418	1
WP_CLEAR_CELL_RENAL_CELL_CARCINOMA_PATHWAYS	-1.12343	0.257002	0.544279	1
WANG_RECURRENT_LIVER_CANCER_DN	-1.1233	0.335165	0.544329	1
BRUINS_UVC_RESPONSE_EARLY_LATE	-1.12317	0.181582	0.544336	1
WANG_CISPLATIN_RESPONSE_AND_XPC_DN	-1.1229	0.226573	0.544725	1
REACTOME_TRANSLOCATION_OF_SLC2A4_GLUT4_TO_THE_PLASMA_MEMBRANE	-1.12262	0.282137	0.545133	1
GAUSSMANN_MLL_AF4_FUSION_TARGETS_C_DN	-1.12261	0.315141	0.544841	1
REACTOME_RECEPTOR_TYPE_TYROSINE_PROTEIN_PHOSPHATASES	-1.12219	0.296089	0.545565	1
WP_CANNABINOID_RECEPTOR_SIGNALING	-1.12202	0.307692	0.545699	1
KIM_MYCN_AMPLIFICATION_TARGETS_UP	-1.12185	0.249597	0.545805	1
ENGELMANN_CANCER_PROGENITORS_DN	-1.12106	0.271501	0.547613	1
PID_FOXO_PATHWAY	-1.12095	0.280822	0.547578	1
CHOW_RASSF1_TARGETS_UP	-1.12077	0.323268	0.547754	1
VANDESLUIS_COMMD1_TARGETS_GROUP_2_UP	-1.12051	0.341818	0.548132	1
REACTOME_GLYCOSAMINOGLYCAN_METABOLISM	-1.12024	0.23576	0.54857	1
SATO_SILENCED_EPIGENETICALLY_IN_PANCREATIC_CANCER	-1.12023	0.284298	0.548261	1
KUNINGER_IGF1_VS_PDGFB_TARGETS_DN	-1.12003	0.300687	0.54846	1
WANG_TUMOR_INVASIVENESS_DN	-1.11986	0.217009	0.548605	1
MILI_PSEUDOPODIA_CHEMOTAXIS_UP	-1.11957	0.25117	0.549078	1
ZHENG_GLIOBLASTOMA_PLASTICITY_UP	-1.11942	0.187929	0.549176	1
WP_MAPK_CASCADE	-1.11923	0.298791	0.549355	1
RIZKI_TUMOR_INVASIVENESS_3D_UP	-1.11914	0.224163	0.549261	1
RODRIGUES_NTN1_TARGETS_UP	-1.11905	0.312281	0.54918	1
IZADPANAH_STEM_CELL_ADIPOSE_VS_BONE_DN	-1.11901	0.244479	0.54896	1
MASSARWEH_RESPONSE_TO_ESTRADIOL	-1.11891	0.256452	0.548916	1
LEE_LIVER_CANCER_SURVIVAL_DN	-1.11871	0.217134	0.54917	1
NAGASHIMA_NRG1_SIGNALING_DN	-1.11832	0.277049	0.549902	1
FIGUEROA_AML_METHYLATION_CLUSTER_6_UP	-1.11819	0.241431	0.549935	1
WP_LTF_DANGER_SIGNAL_RESPONSE_PATHWAY	-1.11816	0.322862	0.549705	1
REACTOME_CELLULAR_RESPONSE_TO_HEAT_STRESS	-1.11766	0.244275	0.550771	1
SARTIPY_BLUNTED_BY_INSULIN_RESISTANCE_UP	-1.11765	0.299283	0.550478	1
BURTON_ADIPOGENESIS_12	-1.11733	0.30212	0.551024	1
WONG_MITOCHONDRIA_GENE_MODULE	-1.11725	0.22063	0.550912	1
REACTOME_IRE1ALPHA_ACTIVATES_CHAPERONES	-1.11717	0.287603	0.550806	1
CHEBOTAEV_GR_TARGETS_UP	-1.117	0.255354	0.55095	1
REACTOME_RAC2_GTPASE_CYCLE	-1.11688	0.25897	0.550941	1
BROWNE_HCMV_INFECTION_12HR_DN	-1.11653	0.257274	0.551562	1
PEDERSEN_METASTASIS_BY_ERBB2_ISOFORM_7	-1.11635	0.191799	0.55169	1
MORI_MATURE_B_LYMPHOCYTE_UP	-1.11625	0.259027	0.551652	1
HERNANDEZ_ABERRANT_MITOSIS_BY_DOCETACEL_4NM_UP	-1.1162	0.335249	0.551482	1
YAO_TEMPORAL_RESPONSE_TO_PROGESTERONE_CLUSTER_1	-1.1158	0.261346	0.552231	1
GARGALOVIC_RESPONSE_TO_OXIDIZED_PHOSPHOLIPIDS_RED_UP	-1.11573	0.315425	0.552084	1
WP_ACE_INHIBITOR_PATHWAY	-1.11558	0.327747	0.552174	1
BLANCO_MELO_HUMAN_PARAINFLUENZA_VIRUS_3_INFECTION_A594_CELLS_UP	-1.11522	0.221719	0.552732	1
FLORIO_NEOCORTEX_BASAL_RADIAL_GLIA_DN	-1.1152	0.240688	0.552465	1
WINNEPENNINCKX_MELANOMA_METASTASIS_UP	-1.11488	0.232704	0.553008	1
LIEN_BREAST_CARCINOMA_METAPLASTIC	-1.11471	0.292982	0.553114	1
WP_FAMILIAL_PARTIAL_LIPODYSTROPHY_FPLD	-1.11449	0.298831	0.553404	1
KEGG_CYTOSOLIC_DNA_SENSING_PATHWAY	-1.11412	0.286207	0.554069	1
REACTOME_APC_CDC20_MEDIATED_DEGRADATION_OF_NEK2A	-1.11382	0.300676	0.554513	1
CHIARETTI_T_ALL_REFRACTORY_TO_THERAPY	-1.11335	0.316865	0.555452	1
WP_PROSTAGLANDIN_SIGNALING	-1.1122	0.30303	0.558078	1
MULLIGHAN_NPM1_SIGNATURE_3_DN	-1.11216	0.231798	0.55787	1
REACTOME_RETROGRADE_TRANSPORT_AT_THE_TRANS_GOLGI_NETWORK	-1.11177	0.290113	0.558583	1
BROWNE_HCMV_INFECTION_18HR_DN	-1.11108	0.240356	0.560161	1
VANHARANTA_UTERINE_FIBROID_UP	-1.11099	0.316239	0.560087	1
KEGG_RNA_POLYMERASE	-1.11088	0.320789	0.560069	1
KAAB_HEART_ATRIUM_VS_VENTRICLE_UP	-1.11074	0.211454	0.560121	1
PARK_HSC_VS_MULTIPOTENT_PROGENITORS_UP	-1.11046	0.326047	0.56057	1
RICKMAN_HEAD_AND_NECK_CANCER_E	-1.11025	0.28268	0.560803	1
DAVICIONI_TARGETS_OF_PAX_FOXO1_FUSIONS_DN	-1.10992	0.30102	0.561388	1
XIE_LT_HSC_S1PR3_OE_UP	-1.10973	0.310764	0.561567	1
SHAFFER_IRF4_MULTIPLE_MYELOMA_PROGRAM	-1.10934	0.303691	0.562265	1
KRIEG_HYPOXIA_VIA_KDM3A	-1.10914	0.278956	0.562462	1
KARLSSON_TGFB1_TARGETS_DN	-1.10892	0.225564	0.562734	1
MARTINEZ_RESPONSE_TO_TRABECTEDIN	-1.10862	0.281553	0.563222	1
REACTOME_IKK_COMPLEX_RECRUITMENT_MEDIATED_BY_RIP1	-1.10805	0.328622	0.564445	1
WU_SILENCED_BY_METHYLATION_IN_BLADDER_CANCER	-1.10805	0.280066	0.564135	1
PODAR_RESPONSE_TO_ADAPHOSTIN_DN	-1.10774	0.342707	0.564642	1
LUI_THYROID_CANCER_CLUSTER_2	-1.10759	0.29511	0.564711	1
YAMASHITA_LIVER_CANCER_STEM_CELL_UP	-1.10754	0.298046	0.564521	1
REACTOME_O_LINKED_GLYCOSYLATION	-1.10734	0.242472	0.564729	1
WP_NOTCH_SIGNALING	-1.10674	0.308072	0.566086	1
WP_ANGIOGENESIS	-1.10573	0.338235	0.568509	1
SWEET_KRAS_TARGETS_UP	-1.10512	0.278583	0.569766	1
NATSUME_RESPONSE_TO_INTERFERON_BETA_UP	-1.10496	0.289431	0.56991	1
WILLIAMS_ESR1_TARGETS_UP	-1.10458	0.30427	0.570588	1
GAUSSMANN_MLL_AF4_FUSION_TARGETS_B_UP	-1.10426	0.303905	0.57112	1
LI_PROSTATE_CANCER_EPIGENETIC	-1.104	0.301887	0.571536	1
BAELDE_DIABETIC_NEPHROPATHY_DN	-1.10366	0.194969	0.572133	1
REACTOME_ERK_MAPK_TARGETS	-1.10363	0.331606	0.571876	1
KAAB_FAILED_HEART_ATRIUM_DN	-1.10358	0.257396	0.57167	1
PID_PLK1_PATHWAY	-1.10226	0.297762	0.574927	1
RHEIN_ALL_GLUCOCORTICOID_THERAPY_DN	-1.10223	0.217848	0.574691	1
PID_TGFBR_PATHWAY	-1.10219	0.28	0.574446	1
DEURIG_T_CELL_PROLYMPHOCYTIC_LEUKEMIA_UP	-1.10199	0.224932	0.574647	1
KEGG_REGULATION_OF_ACTIN_CYTOSKELETON	-1.10173	0.25731	0.575066	1
RIZKI_TUMOR_INVASIVENESS_3D_DN	-1.10166	0.237892	0.574893	1
ZHAN_MULTIPLE_MYELOMA_CD1_UP	-1.10129	0.293103	0.575586	1
REACTOME_SIGNALING_BY_NTRKS	-1.10107	0.261417	0.575865	1
XU_GH1_AUTOCRINE_TARGETS_DN	-1.101	0.28614	0.575739	1
SESTO_RESPONSE_TO_UV_C3	-1.10092	0.315603	0.575636	1
BROWNE_HCMV_INFECTION_30MIN_UP	-1.1005	0.303602	0.576397	1
REACTOME_FCGR3A_MEDIATED_IL10_SYNTHESIS	-1.10043	0.308219	0.576255	1
REACTOME_TRAFFICKING_OF_GLUR2_CONTAINING_AMPA_RECEPTORS	-1.09985	0.356766	0.577524	1
BOSCO_INTERFERON_INDUCED_ANTIVIRAL_MODULE	-1.09967	0.291525	0.577711	1
GRUETZMANN_PANCREATIC_CANCER_DN	-1.09935	0.238311	0.578274	1
POOLA_INVASIVE_BREAST_CANCER_DN	-1.09929	0.264798	0.578144	1
KIM_ALL_DISORDERS_OLIGODENDROCYTE_NUMBER_CORR_DN	-1.09904	0.337413	0.578486	1
REACTOME_SELECTIVE_AUTOPHAGY	-1.09887	0.279032	0.578626	1
BHATI_G2M_ARREST_BY_2METHOXYESTRADIOL_UP	-1.09832	0.265941	0.579811	1
LINDSTEDT_DENDRITIC_CELL_MATURATION_D	-1.0981	0.297907	0.580121	1
WP_RAS_SIGNALING	-1.09805	0.252994	0.579919	1
BIOCARTA_PDZS_PATHWAY	-1.09799	0.340541	0.579768	1
KEGG_BASE_EXCISION_REPAIR	-1.09792	0.326264	0.579636	1
WINNEPENNINCKX_MELANOMA_METASTASIS_DN	-1.09786	0.33042	0.579501	1
PID_EPHA_FWDPATHWAY	-1.09764	0.341818	0.579765	1
PYEON_CANCER_HEAD_AND_NECK_VS_CERVICAL_UP	-1.09707	0.257778	0.581037	1
STAMBOLSKY_RESPONSE_TO_VITAMIN_D3_DN	-1.09673	0.32	0.581636	1
IGLESIAS_E2F_TARGETS_DN	-1.09638	0.355634	0.582255	1
DOANE_BREAST_CANCER_CLASSES_DN	-1.09623	0.295255	0.582343	1
IKEDA_MIR30_TARGETS_UP	-1.0948	0.279522	0.586025	1
WP_HIPPOMERLIN_SIGNALING_DYSREGULATION	-1.09471	0.298722	0.585944	1
REACTOME_ROS_AND_RNS_PRODUCTION_IN_PHAGOCYTES	-1.09463	0.318662	0.585841	1
LEIN_ASTROCYTE_MARKERS	-1.09454	0.338983	0.585779	1
TOMLINS_METASTASIS_DN	-1.09453	0.32844	0.585488	1
HWANG_PROSTATE_CANCER_MARKERS	-1.09449	0.339318	0.585266	1
ELVIDGE_HIF1A_TARGETS_DN	-1.09442	0.277607	0.585152	1
BROWNE_HCMV_INFECTION_10HR_DN	-1.09414	0.33959	0.585592	1
DACOSTA_ERCC3_ALLELE_XPCS_VS_TTD_UP	-1.09407	0.34386	0.585423	1
REACTOME_POLO_LIKE_KINASE_MEDIATED_EVENTS	-1.09406	0.331532	0.58513	1
FOROUTAN_PRODRANK_TGFB_EMT_DN	-1.09387	0.299843	0.585354	1
BIOCARTA_CYTOKINE_PATHWAY	-1.0935	0.350814	0.586003	1
MELLMAN_TUT1_TARGETS_DN	-1.09328	0.315615	0.586288	1
ISHIDA_E2F_TARGETS	-1.09318	0.314662	0.586256	1
MOOTHA_GLYCOGEN_METABOLISM	-1.09318	0.337545	0.585934	1
SENESE_HDAC1_AND_HDAC2_TARGETS_UP	-1.09301	0.258345	0.586038	1
UDAYAKUMAR_MED1_TARGETS_DN	-1.093	0.2627	0.585744	1
KEGG_PRION_DISEASES	-1.09273	0.325323	0.586211	1
CAIRO_HEPATOBLASTOMA_UP	-1.09262	0.253945	0.586152	1
LU_TUMOR_ENDOTHELIAL_MARKERS_UP	-1.09253	0.344765	0.586104	1
LEIN_PONS_MARKERS	-1.09247	0.311042	0.585933	1
REACTOME_NETRIN_1_SIGNALING	-1.09227	0.304625	0.586153	1
ZHAN_MULTIPLE_MYELOMA_CD1_AND_CD2_UP	-1.09184	0.309375	0.587008	1
MURATA_VIRULENCE_OF_H_PILORI	-1.09181	0.348921	0.586766	1
REACTOME_SLC_TRANSPORTER_DISORDERS	-1.09153	0.282092	0.587196	1
MOLENAAR_TARGETS_OF_CCND1_AND_CDK4_DN	-1.09139	0.304839	0.587236	1
SABATES_COLORECTAL_ADENOMA_UP	-1.09128	0.296178	0.587237	1
SMID_BREAST_CANCER_RELAPSE_IN_LUNG_UP	-1.09115	0.350554	0.587237	1
REACTOME_DISEASES_OF_IMMUNE_SYSTEM	-1.0904	0.32368	0.588927	1
DOUGLAS_BMI1_TARGETS_DN	-1.0904	0.215714	0.588607	1
WP_CYTOSOLIC_DNASENSING_PATHWAY	-1.09031	0.301587	0.588545	1
GHANDHI_DIRECT_IRRADIATION_UP	-1.0902	0.291798	0.588516	1
EPPERT_PROGENITOR	-1.09004	0.290469	0.588634	1
REACTOME_SHC1_EVENTS_IN_ERBB2_SIGNALING	-1.09003	0.332721	0.588321	1
REACTOME_CLASS_I_MHC_MEDIATED_ANTIGEN_PROCESSING_PRESENTATION	-1.09003	0.240157	0.588014	1
HOEBEKE_LYMPHOID_STEM_CELL_DN	-1.08997	0.313814	0.587867	1
NABA_PROTEOGLYCANS	-1.08996	0.32358	0.587559	1
ENK_UV_RESPONSE_EPIDERMIS_DN	-1.08995	0.217446	0.587267	1
REACTOME_TRAF6_MEDIATED_INDUCTION_OF_TAK1_COMPLEX_WITHIN_TLR4_COMPLEX	-1.08957	0.335196	0.587964	1
WP_GASTRIC_CANCER_NETWORK_2	-1.08897	0.345486	0.589287	1
REACTOME_O_GLYCOSYLATION_OF_TSR_DOMAIN_CONTAINING_PROTEINS	-1.08814	0.322204	0.591219	1
PID_RAC1_PATHWAY	-1.08768	0.325282	0.592146	1
GOBERT_CORE_OLIGODENDROCYTE_DIFFERENTIATION	-1.0876	0.318718	0.59204	1
RICKMAN_METASTASIS_UP	-1.08718	0.250326	0.592844	1
REACTOME_INTERLEUKIN_RECEPTOR_SHC_SIGNALING	-1.08704	0.338488	0.592918	1
REACTOME_RNA_POLYMERASE_II_TRANSCRIBES_SNRNA_GENES	-1.08627	0.312914	0.594662	1
ZIRN_TRETINOIN_RESPONSE_WT1_UP	-1.08624	0.350877	0.594422	1
SATO_SILENCED_BY_METHYLATION_IN_PANCREATIC_CANCER_1	-1.08573	0.215463	0.59547	1
PID_FAS_PATHWAY	-1.08561	0.329949	0.595473	1
PID_RHOA_PATHWAY	-1.08498	0.32899	0.596805	1
CAFFAREL_RESPONSE_TO_THC_8HR_5_UP	-1.08474	0.357522	0.597167	1
FIGUEROA_AML_METHYLATION_CLUSTER_5_DN	-1.08471	0.334448	0.596904	1
IVANOVA_HEMATOPOIESIS_INTERMEDIATE_PROGENITOR	-1.08463	0.290647	0.596796	1
REACTOME_FOXO_MEDIATED_TRANSCRIPTION_OF_CELL_CYCLE_GENES	-1.08448	0.353282	0.596872	1
PID_NECTIN_PATHWAY	-1.08424	0.330998	0.597223	1
SUNG_METASTASIS_STROMA_DN	-1.08404	0.348726	0.597427	1
MARKEY_RB1_CHRONIC_LOF_UP	-1.0839	0.309231	0.59747	1
OHGUCHI_LIVER_HNF4A_TARGETS_DN	-1.08373	0.289958	0.597597	1
MACLACHLAN_BRCA1_TARGETS_UP	-1.0837	0.36413	0.597343	1
REACTOME_TGF_BETA_RECEPTOR_SIGNALING_ACTIVATES_SMADS	-1.08367	0.352632	0.5971	1
PID_CDC42_REG_PATHWAY	-1.08309	0.346154	0.598373	1
MCBRYAN_PUBERTAL_BREAST_6_7WK_DN	-1.08307	0.342767	0.598109	1
KYNG_DNA_DAMAGE_DN	-1.083	0.276968	0.597971	1
GRYDER_PAX3FOXO1_TOP_ENHANCERS	-1.08279	0.238281	0.598189	1
OISHI_CHOLANGIOMA_STEM_CELL_LIKE_DN	-1.08255	0.280537	0.598525	1
REACTOME_RNA_POLYMERASE_III_TRANSCRIPTION_INITIATION_FROM_TYPE_3_PROMOTER	-1.08211	0.347603	0.599382	1
YANG_BREAST_CANCER_ESR1_UP	-1.08208	0.349917	0.599149	1
MULLIGHAN_MLL_SIGNATURE_1_DN	-1.0818	0.27095	0.5996	1
FAELT_B_CLL_WITH_VH_REARRANGEMENTS_UP	-1.08151	0.333333	0.600043	1
POMEROY_MEDULLOBLASTOMA_PROGNOSIS_DN	-1.08106	0.327332	0.600958	1
REACTOME_SIGNALING_BY_FGFR	-1.08098	0.305228	0.600849	1
PEPPER_CHRONIC_LYMPHOCYTIC_LEUKEMIA_UP	-1.08093	0.349817	0.600649	1
PID_NOTCH_PATHWAY	-1.08073	0.315113	0.600845	1
KEGG_GALACTOSE_METABOLISM	-1.08069	0.361111	0.600642	1
REACTOME_NUCLEOTIDE_SALVAGE	-1.08032	0.353902	0.60132	1
DESERT_PERIPORTAL_HEPATOCELLULAR_CARCINOMA_SUBCLASS_UP	-1.07992	0.29056	0.602102	1
REACTOME_PI_3K_CASCADE_FGFR3	-1.07982	0.349911	0.602033	1
KOBAYASHI_EGFR_SIGNALING_24HR_DN	-1.07971	0.270718	0.60204	1
FONTAINE_THYROID_TUMOR_UNCERTAIN_MALIGNANCY_DN	-1.07967	0.345745	0.601815	1
GRADE_COLON_VS_RECTAL_CANCER_UP	-1.07921	0.343053	0.602759	1
CHIANG_LIVER_CANCER_SUBCLASS_PROLIFERATION_UP	-1.079	0.306152	0.603025	1
REACTOME_UNFOLDED_PROTEIN_RESPONSE_UPR	-1.07892	0.301303	0.602917	1
YANAGIHARA_ESX1_TARGETS	-1.07882	0.345455	0.602865	1
REACTOME_RHOA_GTPASE_CYCLE	-1.07841	0.301028	0.603699	1
REACTOME_MYOGENESIS	-1.07831	0.345679	0.603641	1
BENITEZ_GBM_PROTEASOME_INHIBITION_RESPONSE	-1.0781	0.30719	0.60392	1
TURASHVILI_BREAST_LOBULAR_CARCINOMA_VS_DUCTAL_NORMAL_DN	-1.07792	0.328526	0.60409	1
PEREZ_TP53_AND_TP63_TARGETS	-1.07755	0.297297	0.604825	1
SASSON_RESPONSE_TO_FORSKOLIN_UP	-1.07708	0.325359	0.6058	1
REACTOME_SENSORY_PERCEPTION	-1.0769	0.276853	0.605986	1
REACTOME_ABC_TRANSPORTERS_IN_LIPID_HOMEOSTASIS	-1.07673	0.351711	0.606119	1
REACTOME_APOPTOTIC_CLEAVAGE_OF_CELLULAR_PROTEINS	-1.07668	0.32931	0.60594	1
REACTOME_VITAMIN_B5_PANTOTHENATE_METABOLISM	-1.0765	0.363958	0.606116	1
REACTOME_TIGHT_JUNCTION_INTERACTIONS	-1.0764	0.357401	0.606082	1
WP_LIPID_METABOLISM_PATHWAY	-1.07634	0.346903	0.605944	1
BERTUCCI_MEDULLARY_VS_DUCTAL_BREAST_CANCER_DN	-1.07633	0.294737	0.605655	1
BOGNI_TREATMENT_RELATED_MYELOID_LEUKEMIA_UP	-1.07577	0.353952	0.606886	1
WANG_CLIM2_TARGETS_DN	-1.07575	0.292199	0.606642	1
REACTOME_ACTIVATION_OF_THE_MRNA_UPON_BINDING_OF_THE_CAP_BINDING_COMPLEX_AND_EIFS_AND_SUBSEQUENT_BINDING_TO_43S	-1.07563	0.320069	0.606672	1
CUI_TCF21_TARGETS_2_UP	-1.07515	0.268293	0.607655	1
KEGG_GLYOXYLATE_AND_DICARBOXYLATE_METABOLISM	-1.07497	0.365138	0.607849	1
VILLANUEVA_LIVER_CANCER_KRT19_UP	-1.07479	0.286107	0.608004	1
CARD_MIR302A_TARGETS	-1.07432	0.34466	0.608918	1
KORKOLA_CORRELATED_WITH_POU5F1	-1.07392	0.345955	0.609672	1
KEGG_RIG_I_LIKE_RECEPTOR_SIGNALING_PATHWAY	-1.07372	0.345779	0.609894	1
ACEVEDO_LIVER_CANCER_WITH_H3K9ME3_UP	-1.07329	0.315625	0.610752	1
REACTOME_HS_GAG_DEGRADATION	-1.07326	0.369231	0.610509	1
BREDEMEYER_RAG_SIGNALING_NOT_VIA_ATM_UP	-1.07307	0.345118	0.610737	1
ZHOU_INFLAMMATORY_RESPONSE_FIMA_DN	-1.07277	0.294444	0.611208	1
CAIRO_LIVER_DEVELOPMENT_UP	-1.07274	0.291486	0.610977	1
MANNE_COVID19_NONICU_VS_HEALTHY_DONOR_PLATELETS_DN	-1.07221	0.280059	0.612137	1
SHIN_B_CELL_LYMPHOMA_CLUSTER_8	-1.07216	0.339901	0.611968	1
VANDESLUIS_COMMD1_TARGETS_GROUP_3_UP	-1.07204	0.3184	0.611994	1
MEBARKI_HCC_PROGENITOR_WNT_UP_CTNNB1_INDEPENDENT	-1.07199	0.365348	0.611812	1
WP_MYD88_DISTINCT_INPUTOUTPUT_PATHWAY	-1.07158	0.373913	0.6126	1
PIEPOLI_LGI1_TARGETS_DN	-1.07086	0.372587	0.614183	1
GUILLAUMOND_KLF10_TARGETS_UP	-1.07028	0.337079	0.615469	1
FOURNIER_ACINAR_DEVELOPMENT_LATE_2	-1.06959	0.311544	0.617014	1
REACTOME_ACYL_CHAIN_REMODELLING_OF_PG	-1.06946	0.377586	0.617038	1
MEBARKI_HCC_PROGENITOR_FZD8CRD_DN	-1.06865	0.278581	0.618962	1
YOKOE_CANCER_TESTIS_ANTIGENS	-1.06861	0.37913	0.618756	1
HOFFMANN_LARGE_TO_SMALL_PRE_BII_LYMPHOCYTE_UP	-1.06818	0.30837	0.619595	1
KEGG_NOD_LIKE_RECEPTOR_SIGNALING_PATHWAY	-1.06753	0.358108	0.621077	1
SASSON_RESPONSE_TO_GONADOTROPHINS_UP	-1.06744	0.340909	0.62099	1
SANA_RESPONSE_TO_IFNG_UP	-1.06733	0.317829	0.620963	1
SMID_BREAST_CANCER_RELAPSE_IN_BONE_UP	-1.06717	0.36019	0.621103	1
REACTOME_MET_PROMOTES_CELL_MOTILITY	-1.06698	0.336163	0.621278	1
WENG_POR_TARGETS_LIVER_DN	-1.06681	0.368237	0.62141	1
WP_ZINC_HOMEOSTASIS	-1.06679	0.367491	0.621159	1
WANG_CLASSIC_ADIPOGENIC_TARGETS_OF_PPARG	-1.06678	0.369338	0.620853	1
SANSOM_APC_TARGETS_REQUIRE_MYC	-1.06644	0.289209	0.621499	1
DOANE_BREAST_CANCER_ESR1_UP	-1.0661	0.331738	0.622107	1
GEISS_RESPONSE_TO_DSRNA_UP	-1.06598	0.377327	0.622139	1
STEIN_ESRRA_TARGETS_UP	-1.06557	0.274045	0.622955	1
BLANCO_MELO_COVID19_SARS_COV_2_INFECTION_CALU3_CELLS_UP	-1.06514	0.30163	0.623767	1
SCHAEFFER_PROSTATE_DEVELOPMENT_48HR_DN	-1.06497	0.284427	0.623924	1
REACTOME_BRANCHED_CHAIN_AMINO_ACID_CATABOLISM	-1.06479	0.385768	0.624097	1
NOJIMA_SFRP2_TARGETS_DN	-1.06441	0.379496	0.62483	1
PID_ERB_GENOMIC_PATHWAY	-1.06431	0.388385	0.624769	1
REACTOME_ASSOCIATION_OF_TRIC_CCT_WITH_TARGET_PROTEINS_DURING_BIOSYNTHESIS	-1.06406	0.331104	0.625146	1
GARY_CD5_TARGETS_UP	-1.06383	0.278894	0.625472	1
CHARAFE_BREAST_CANCER_LUMINAL_VS_MESENCHYMAL_UP	-1.06293	0.297262	0.627584	1
REACTOME_RA_BIOSYNTHESIS_PATHWAY	-1.0628	0.370155	0.627637	1
OLSSON_E2F3_TARGETS_DN	-1.06273	0.369603	0.627528	1
SEIDEN_ONCOGENESIS_BY_MET	-1.06173	0.352848	0.630046	1
WP_FAS_LIGAND_PATHWAY_AND_STRESS_INDUCTION_OF_HEAT_SHOCK_PROTEINS	-1.06135	0.364583	0.630791	1
MARCHINI_TRABECTEDIN_RESISTANCE_DN	-1.06122	0.359375	0.630833	1
REACTOME_NON_INTEGRIN_MEMBRANE_ECM_INTERACTIONS	-1.06102	0.360841	0.631053	1
LINSLEY_MIR16_TARGETS	-1.06081	0.327707	0.631332	1
STAMBOLSKY_TARGETS_OF_MUTATED_TP53_DN	-1.06068	0.368243	0.631393	1
PID_BCR_5PATHWAY	-1.06063	0.33758	0.63122	1
WAMUNYOKOLI_OVARIAN_CANCER_GRADES_1_2_UP	-1.06055	0.32746	0.631116	1
LUI_THYROID_CANCER_PAX8_PPARG_DN	-1.06045	0.361486	0.631058	1
FIGUEROA_AML_METHYLATION_CLUSTER_1_UP	-1.05988	0.347003	0.632364	1
REACTOME_SIGNALLING_TO_RAS	-1.05966	0.410714	0.632697	1
DORN_ADENOVIRUS_INFECTION_48HR_DN	-1.05946	0.360345	0.632936	1
BLUM_RESPONSE_TO_SALIRASIB_DN	-1.05909	0.295989	0.633606	1
REACTOME_TRNA_PROCESSING_IN_THE_NUCLEUS	-1.05901	0.363946	0.633495	1
[truncated: 6,850 more rows]

## Sheet: gsea_report_SS_vs_PHZ
NAME	NES	NOM p-val	FDR q-val	FWER p-val
CHYLA_CBFA2T3_TARGETS_UP	-2.39624	0	0	0
BROWN_MYELOID_CELL_DEVELOPMENT_UP	-2.37672	0	0	0
KAMIKUBO_MYELOID_CEBPA_NETWORK	-2.34844	0	0	0
HADDAD_T_LYMPHOCYTE_AND_NK_PROGENITOR_DN	-2.26673	0	0	0
GOCC_TERTIARY_GRANULE_MEMBRANE	-2.26349	0	0	0
GOCC_SPECIFIC_GRANULE_MEMBRANE	-2.25469	0	0.000528184	0.001
GOCC_SPECIFIC_GRANULE	-2.23165	0	0.000705644	0.002
KLEIN_TARGETS_OF_BCR_ABL1_FUSION	-2.19133	0	0.000246778	0.001
GOCC_TERTIARY_GRANULE	-2.18343	0	0.00105564	0.004
REACTOME_NEUTROPHIL_DEGRANULATION	-2.17743	0	0.000617681	0.003
HALLMARK_PANCREAS_BETA_CELLS	1.69452	0.00478469	0.00415154	0.009
REACTOME_SEALING_OF_THE_NUCLEAR_ENVELOPE_NE_BY_ESCRT_III	1.93178	0	0.245324	0.522
MATZUK_CENTRAL_FOR_FEMALE_FERTILITY	2.01976	0	0.143738	0.198

## Sheet: gsea_report_SS_vs_Phlebotomy
NAME	NES	NOM p-val	FDR q-val	FWER p-val
CHYLA_CBFA2T3_TARGETS_UP	-2.40823	0	0	0
BROWN_MYELOID_CELL_DEVELOPMENT_UP	-2.38236	0	0	0
KAMIKUBO_MYELOID_CEBPA_NETWORK	-2.34143	0	0	0
HADDAD_T_LYMPHOCYTE_AND_NK_PROGENITOR_DN	-2.28818	0	0	0
GOCC_TERTIARY_GRANULE_MEMBRANE	-2.27835	0	0	0
GOCC_SPECIFIC_GRANULE_MEMBRANE	-2.25383	0	0.00052808	0.001
GOCC_SPECIFIC_GRANULE	-2.24342	0	0.000703342	0.002
GOCC_TERTIARY_GRANULE	-2.20641	0	0.000792227	0.003
KLEIN_TARGETS_OF_BCR_ABL1_FUSION	-2.19796	0	0.00121583	0.005
REACTOME_NEUTROPHIL_DEGRANULATION	-2.19354	0	0.00101319	0.005
HALLMARK_PANCREAS_BETA_CELLS	1.66038	0.00490196	0.0166559	0.034
MATZUK_CENTRAL_FOR_FEMALE_FERTILITY	1.98532	0.00230415	0.216459	0.283
