# Supplementary material for: Lipoprotein metabolism mediates hematopoietic stem cell responses under acute anemic conditions
Source: Nat Commun. 2024 Sep 16;15:8131. doi: 10.1038/s41467-024-52509-w (PMC11405780; doi:10.1038/s41467-024-52509-w)
Supplement: Supplementary file 6 — Supplementary Data 3 [file 41467_2024_52509_MOESM6_ESM.xlsx]

## Sheet: gsea_report_PHZ_vs_SS_d1
NAME	SIZE	NES	NOM p-val	FDR q-val	FWER p-val	"LOG10" of FDR q-val
KONG_E2F3_TARGETS	97	-2.64023	0	0	0	#NUM!
MORI_IMMATURE_B_LYMPHOCYTE_DN	90	-2.61692	0	0	0	#NUM!
TANG_SENESCENCE_TP53_TARGETS_DN	53	-2.60517	0	0	0	#NUM!
ISHIDA_E2F_TARGETS	52	-2.58	0	0	0	#NUM!
HUANG_GATA2_TARGETS_UP	152	-2.52516	0	0	0	#NUM!
SOTIRIOU_BREAST_CANCER_GRADE_1_VS_3_UP	149	-2.51578	0	0	0	#NUM!
WHITEFORD_PEDIATRIC_CANCER_MARKERS	112	-2.50223	0	0	0	#NUM!
ROSTY_CERVICAL_CANCER_PROLIFERATION_CLUSTER	138	-2.43255	0	0	0	#NUM!
ZHAN_MULTIPLE_MYELOMA_PR_UP	42	-2.39016	0	0.000156526	0.001	-3.80541
GREENBAUM_E2A_TARGETS_UP	33	-2.37906	0	0.000140873	0.001	-3.85117
HALLMARK_REACTIVE_OXYGEN_SPECIES_PATHWAY	49	-1.23992	0.124646	0.197379	0.72
HALLMARK_INTERFERON_GAMMA_RESPONSE	194	-1.20175	0.0745098	0.241013	0.818
HALLMARK_APOPTOSIS	160	-1.17941	0.116608	0.26347	0.872
HALLMARK_HEME_METABOLISM	189	-1.1667	0.0950413	0.267838	0.889
HALLMARK_ANDROGEN_RESPONSE	99	-1.13376	0.223602	0.319113	0.936
HALLMARK_GLYCOLYSIS	198	-1.05005	0.317181	0.517757	0.997
HALLMARK_ALLOGRAFT_REJECTION	195	-1.00721	0.438525	0.626501	1
HALLMARK_PROTEIN_SECRETION	94	-1.00364	0.437086	0.604486	1
HALLMARK_PI3K_AKT_MTOR_SIGNALING	105	-0.994243	0.415385	0.602945	1
HALLMARK_HEDGEHOG_SIGNALING	36	-0.927115	0.582873	0.808949	1
HALLMARK_SPERMATOGENESIS	134	-0.912222	0.676667	0.818533	1
HALLMARK_ADIPOGENESIS	199	-0.864793	0.873418	0.914651	1
HALLMARK_NOTCH_SIGNALING	32	-0.767513	0.829843	1	1
HALLMARK_OXIDATIVE_PHOSPHORYLATION	197	-0.554768	1	1	1
HALLMARK_MYC_TARGETS_V1	199	-0.367799	1	1	1
FLORIO_NEOCORTEX_BASAL_RADIAL_GLIA_DN	180	-2.34416	0	0.000128066	0.001	-3.89256
HOFFMANN_LARGE_TO_SMALL_PRE_BII_LYMPHOCYTE_UP	152	-2.34057	0	0.000117394	0.001	-3.93035
ZHOU_CELL_CYCLE_GENES_IN_IR_RESPONSE_24HR	124	-2.29321	0	0.000640495	0.006	-3.19348
FARMER_BREAST_CANCER_CLUSTER_2	33	-2.29251	0	0.000594746	0.006	-3.22567
KAMMINGA_EZH2_TARGETS	41	-2.28164	0	0.000555096	0.006	-3.25563
BURTON_ADIPOGENESIS_3	102	-2.27453	0	0.000520402	0.006	-3.28366
WU_APOPTOSIS_BY_CDKN1A_VIA_TP53	51	-2.25673	0	0.000730337	0.009	-3.13648
MORI_LARGE_PRE_BII_LYMPHOCYTE_UP	87	-2.25455	0	0.000689763	0.009	-3.1613
DUTERTRE_ESTRADIOL_RESPONSE_24HR_UP	317	-2.23276	0	0.0010196	0.014	-2.99157
WILENSKY_RESPONSE_TO_DARAPLADIB	25	-2.16632	0	0.00310679	0.044	-2.50769
NAKAYAMA_SOFT_TISSUE_TUMORS_PCA2_UP	84	-2.15762	0	0.00341347	0.051	-2.4668
FURUKAWA_DUSP6_TARGETS_PCI35_DN	72	-2.14237	0	0.00420052	0.066	-2.3767
REACTOME_DEPOSITION_OF_NEW_CENPA_CONTAINING_NUCLEOSOMES_AT_THE_CENTROMERE	36	-2.13481	0	0.00449416	0.074	-2.34735
HALLMARK_E2F_TARGETS	199	-2.13146	0	0	0	#NUM!
FISCHER_G2_M_CELL_CYCLE	230	-2.12317	0	0.00505104	0.087	-2.29662
KANG_DOXORUBICIN_RESISTANCE_UP	53	-2.09854	0	0.00759087	0.134	-2.11971
GOLDRATH_ANTIGEN_RESPONSE	356	-2.08383	0	0.00893802	0.161	-2.04876
KUNINGER_IGF1_VS_PDGFB_TARGETS_DN	46	-2.07667	0	0.00957377	0.179	-2.01892
HORIUCHI_WTAP_TARGETS_DN	306	-2.0693	0	0.0106541	0.206	-1.97248
LY_AGING_MIDDLE_DN	16	-2.06929	0	0.0102867	0.206	-1.98772
GAVIN_FOXP3_TARGETS_CLUSTER_P6	92	-2.05688	0	0.0119163	0.239	-1.92386
ALTEMEIER_RESPONSE_TO_LPS_WITH_MECHANICAL_VENTILATION	125	-2.05516	0	0.0117989	0.245	-1.92816
WHITFIELD_CELL_CYCLE_LITERATURE	43	-2.04795	0	0.01242	0.259	-1.90588
BLANCO_MELO_BRONCHIAL_EPITHELIAL_CELLS_INFLUENZA_A_DEL_NS1_INFECTION_DN	165	-2.04035	0	0.0133337	0.285	-1.87505
GOBP_PROTEIN_LOCALIZATION_TO_CHROMOSOME_CENTROMERIC_REGION	25	-2.03703	0	0.221729	0.44	-0.654178
FINETTI_BREAST_CANCER_KINOME_RED	16	-2.03547	0	0.0138368	0.298	-1.85896
KOBAYASHI_EGFR_SIGNALING_24HR_DN	246	-2.03278	0	0.013837	0.306	-1.85896
HP_REDUNDANT_NECK_SKIN	20	-2.02467	0	0.198242	0.506	-0.702805
BURTON_ADIPOGENESIS_PEAK_AT_24HR	46	-2.0115	0	0.018114	0.384	-1.74199
WP_REGULATION_OF_SISTER_CHROMATID_SEPARATION_AT_THE_METAPHASEANAPHASE_TRANSITION	15	-2.01087	0	0.0176617	0.385	-1.75297
LI_WILMS_TUMOR_ANAPLASTIC_UP	17	-2.0073	0	0.0177747	0.392	-1.7502
KIM_GLIS2_TARGETS_UP	84	-2.00723	0	0.0173189	0.392	-1.76148
GOCC_PLATELET_ALPHA_GRANULE_MEMBRANE	16	-2.00269	0	0.221013	0.637	-0.655583
LEE_EARLY_T_LYMPHOCYTE_UP	99	-2.00237	0	0.0179206	0.41	-1.74665
GOBP_AROMATIC_AMINO_ACID_FAMILY_CATABOLIC_PROCESS	15	-1.99599	0	0.200626	0.674	-0.697612
HP_RENAL_TUBULAR_ACIDOSIS	46	-1.99525	0	0.17335	0.678	-0.761077
PID_AURORA_A_PATHWAY	31	-1.99465	0	0.0189309	0.438	-1.72283
HP_RHEUMATOID_FACTOR_POSITIVE	15	-1.99373	0.0025	0.154373	0.685	-0.81143
RHODES_UNDIFFERENTIATED_CANCER	69	-1.99327	0	0.0189651	0.447	-1.72204
POOLA_INVASIVE_BREAST_CANCER_UP	258	-1.99238	0	0.0188147	0.45	-1.7255
HP_ADENOCARCINOMA_OF_THE_INTESTINES	38	-1.99106	0	0.142413	0.699	-0.846449
GOBP_TOLL_LIKE_RECEPTOR_3_SIGNALING_PATHWAY	19	-1.98831	0	0.132508	0.714	-0.877759
STEARMAN_TUMOR_FIELD_EFFECT_UP	37	-1.98675	0	0.0192914	0.463	-1.71464
ZHOU_CELL_CYCLE_GENES_IN_IR_RESPONSE_6HR	84	-1.98325	0	0.0199586	0.477	-1.69987
YAO_TEMPORAL_RESPONSE_TO_PROGESTERONE_CLUSTER_15	35	-1.97357	0.00285714	0.0220318	0.527	-1.65695
WP_RETINOBLASTOMA_GENE_IN_CANCER	86	-1.97294	0	0.0216799	0.531	-1.66394
CROONQUIST_IL6_DEPRIVATION_DN	91	-1.96632	0	0.0225683	0.556	-1.6465
HP_CUTANEOUS_ABSCESS	20	-1.9627	0	0.160289	0.81	-0.795095
BRACHAT_RESPONSE_TO_CISPLATIN	23	-1.95601	0	0.0253611	0.596	-1.59583
GOBP_NEGATIVE_REGULATION_OF_LEUKOCYTE_MEDIATED_IMMUNITY	58	-1.94418	0	0.180002	0.87	-0.744723
GRAHAM_CML_DIVIDING_VS_NORMAL_QUIESCENT_UP	180	-1.9332	0	0.032768	0.7	-1.48455
WINNEPENNINCKX_MELANOMA_METASTASIS_UP	157	-1.92847	0	0.0337655	0.721	-1.47153
HP_ABNORMAL_NUMBER_OF_ERYTHROID_PRECURSORS	39	-1.92752	0	0.200249	0.919	-0.698429
LE_NEURONAL_DIFFERENTIATION_DN	19	-1.92637	0.00257069	0.0336977	0.725	-1.4724
GOCC_PHAGOPHORE_ASSEMBLY_SITE	33	-1.92629	0.00271739	0.188423	0.923	-0.724867
SHEPARD_BMYB_TARGETS	74	-1.92511	0	0.0333732	0.727	-1.4766
PAPASPYRIDONOS_UNSTABLE_ATEROSCLEROTIC_PLAQUE_UP	50	-1.92381	0.00275482	0.0332653	0.733	-1.47801
GOBP_PROTEIN_LOCALIZATION_TO_PHAGOPHORE_ASSEMBLY_SITE	17	-1.92358	0	0.180772	0.928	-0.74287
FRASOR_RESPONSE_TO_ESTRADIOL_DN	73	-1.92307	0	0.0329374	0.736	-1.48231
GOBP_PROTEIN_LOCALIZATION_TO_CONDENSED_CHROMOSOME	19	-1.9078	0.00508906	0.199818	0.954	-0.699365
LEE_DIFFERENTIATING_T_LYMPHOCYTE	183	-1.90738	0	0.0383511	0.793	-1.41622
GOBP_CENTROMERE_COMPLEX_ASSEMBLY	30	-1.90643	0	0.191304	0.959	-0.718275
NADLER_OBESITY_UP	60	-1.90211	0.00299401	0.0402777	0.811	-1.39493
PUJANA_BRCA_CENTERED_NETWORK	116	-1.89675	0	0.0419074	0.829	-1.37771
HP_HYPOPLASTIC_ILIAC_WING	26	-1.89485	0	0.203946	0.976	-0.690485
GOBP_NEGATIVE_REGULATION_OF_LYMPHOCYTE_MEDIATED_IMMUNITY	46	-1.89469	0	0.19361	0.978	-0.713072
CHIANG_LIVER_CANCER_SUBCLASS_PROLIFERATION_UP	171	-1.89368	0	0.0427522	0.839	-1.36904
LE_EGR2_TARGETS_UP	110	-1.89043	0	0.0438572	0.85	-1.35796
HALLMARK_G2M_CHECKPOINT	195	-1.88815	0	0.00483974	0.006	-2.31518
HU_GENOTOXIC_DAMAGE_4HR	35	-1.88308	0	0.0465948	0.877	-1.33166
LIAN_LIPA_TARGETS_3M	64	-1.88035	0	0.0470795	0.884	-1.32717
HP_HYPOURICEMIA	15	-1.87961	0.00268097	0.217069	0.988	-0.663402
GRAHAM_NORMAL_QUIESCENT_VS_NORMAL_DIVIDING_DN	86	-1.8758	0	0.0482723	0.895	-1.3163
HP_HYPOPLASTIC_ILIA	48	-1.87526	0	0.215503	0.991	-0.666546
GOBP_REGULATION_OF_SISTER_CHROMATID_COHESION	20	-1.87263	0.00274725	0.211128	0.994	-0.675454
GOBP_KINETOCHORE_ASSEMBLY	17	-1.87222	0.0025	0.20298	0.994	-0.692547
WHITFIELD_CELL_CYCLE_G2	161	-1.87191	0	0.049637	0.903	-1.30419
GOBP_MITOTIC_SISTER_CHROMATID_SEGREGATION	163	-1.8719	0	0.195292	0.994	-0.709315
GOMF_QUATERNARY_AMMONIUM_GROUP_BINDING	36	-1.86803	0.00564972	0.19454	0.994	-0.710991
GUENTHER_GROWTH_SPHERICAL_VS_ADHERENT_DN	25	-1.86528	0.00258398	0.052838	0.919	-1.27705
HP_ALLERGY	27	-1.86482	0	0.192975	0.994	-0.714499
BIOCARTA_CASPASE_PATHWAY	21	-1.8638	0	0.0531021	0.923	-1.27489
REACTOME_SIGNALING_BY_FLT3_ITD_AND_TKD_MUTANTS	16	-1.86011	0.00537634	0.0542396	0.927	-1.26568
WALLACE_PROSTATE_CANCER_RACE_UP	258	-1.8569	0	0.0553805	0.936	-1.25664
GOCC_AZUROPHIL_GRANULE_MEMBRANE	53	-1.85647	0	0.20262	0.994	-0.693319
GOBP_SPINDLE_ORGANIZATION	180	-1.8533	0	0.202611	0.996	-0.693338
BAKKER_FOXO3_TARGETS_UP	54	-1.85277	0	0.0568059	0.941	-1.24561
JEON_SMAD6_TARGETS_DN	18	-1.84859	0	0.058287	0.951	-1.23443
GENTLES_LEUKEMIC_STEM_CELL_DN	16	-1.84766	0.00804289	0.0579694	0.954	-1.2368
ONO_AML1_TARGETS_DN	41	-1.84732	0.00297619	0.0574504	0.954	-1.24071
FERREIRA_EWINGS_SARCOMA_UNSTABLE_VS_STABLE_UP	157	-1.84688	0	0.0568132	0.954	-1.24555
MCLACHLAN_DENTAL_CARIES_UP	227	-1.84479	0	0.0573832	0.955	-1.24121
GOMF_PHOSPHATIDYLCHOLINE_BINDING	29	-1.84458	0.00278552	0.21281	0.997	-0.672008
YANG_BREAST_CANCER_ESR1_LASER_UP	30	-1.84126	0	0.0587012	0.963	-1.23135
MEBARKI_HCC_PROGENITOR_WNT_UP_CTNNB1_INDEPENDENT	20	-1.84019	0	0.0587616	0.966	-1.23091
BURTON_ADIPOGENESIS_7	50	-1.83951	0	0.058425	0.968	-1.2334
HP_MELENA	21	-1.83742	0.0106101	0.222144	0.998	-0.653366
RODRIGUES_DCC_TARGETS_DN	116	-1.83688	0.00323625	0.0592789	0.973	-1.2271
HP_BRUXISM	20	-1.83595	0.00249377	0.217782	0.998	-0.661978
GAL_LEUKEMIC_STEM_CELL_DN	212	-1.8358	0	0.0591871	0.973	-1.22777
GOBP_SISTER_CHROMATID_SEGREGATION	191	-1.83477	0	0.213485	0.998	-0.670633
DACOSTA_ERCC3_ALLELE_XPCS_VS_TTD_DN	34	-1.83396	0.00277778	0.0594448	0.976	-1.22589
HP_WORMIAN_BONES	47	-1.83145	0.00299401	0.214797	0.999	-0.667971
STEARMAN_LUNG_CANCER_EARLY_VS_LATE_DN	62	-1.83134	0	0.060141	0.976	-1.22083
PID_IL23_PATHWAY	35	-1.83027	0.0028169	0.0599772	0.976	-1.22201
GOBP_NEGATIVE_REGULATION_OF_CYTOKINE_PRODUCTION_INVOLVED_IN_IMMUNE_RESPONSE	25	-1.82935	0.00265252	0.212989	0.999	-0.671642
GOBP_POSITIVE_REGULATION_OF_CYCLASE_ACTIVITY	19	-1.82788	0.00493827	0.210065	1	-0.677646
MODY_HIPPOCAMPUS_PRENATAL	44	-1.82696	0	0.0609934	0.979	-1.21472
LIU_SMARCA4_TARGETS	45	-1.82595	0	0.0607093	0.98	-1.21674
GOBP_REGULATION_OF_T_HELPER_1_TYPE_IMMUNE_RESPONSE	27	-1.82258	0.00255754	0.214687	1	-0.668195
FLECHNER_BIOPSY_KIDNEY_TRANSPLANT_REJECTED_VS_OK_UP	88	-1.81735	0	0.0648935	0.985	-1.1878
HP_APLASIA_HYPOPLASIA_OF_THE_TIBIA	26	-1.81308	0.00283286	0.229522	1	-0.639175
MARKEY_RB1_CHRONIC_LOF_DN	122	-1.81255	0	0.0671771	0.987	-1.17278
HP_ABNORMALITY_OF_THE_GLABELLA	19	-1.81056	0.00257069	0.228783	1	-0.640575
REICHERT_MITOSIS_LIN9_TARGETS	27	-1.80982	0	0.0681255	0.989	-1.16669
GOBP_KINETOCHORE_ORGANIZATION	22	-1.80903	0	0.226198	1	-0.645511
REACTOME_INTERLEUKIN_20_FAMILY_SIGNALING	20	-1.80849	0.00261097	0.0680586	0.989	-1.16712
PETRETTO_CARDIAC_HYPERTROPHY	34	-1.80848	0	0.0672939	0.989	-1.17202
KYNG_NORMAL_AGING_DN	17	-1.80706	0.00506329	0.0673856	0.99	-1.17143
ODONNELL_TFRC_TARGETS_DN	120	-1.80554	0	0.0676088	0.99	-1.17
CHEN_ETV5_TARGETS_SERTOLI	26	-1.80418	0.0127551	0.0678876	0.99	-1.16821
WHITFIELD_CELL_CYCLE_G2_M	195	-1.8038	0	0.0674113	0.99	-1.17127
GOCC_DNA_POLYMERASE_COMPLEX	19	-1.80138	0.0104167	0.237356	1	-0.6246
GOBP_REGULATION_OF_MAST_CELL_ACTIVATION	43	-1.79932	0.00303951	0.236034	1	-0.627025
HP_LARGE_FOR_GESTATIONAL_AGE	47	-1.79886	0	0.231188	1	-0.636036
GOBP_AMINE_CATABOLIC_PROCESS	25	-1.79801	0.0027027	0.22765	1	-0.642733
GOBP_REGULATION_OF_BONE_RESORPTION	39	-1.79793	0.00288184	0.222746	1	-0.65219
HP_MATURITY_ONSET_DIABETES_OF_THE_YOUNG	19	-1.79664	0.00806452	0.219914	1	-0.657746
HP_GASTROINTESTINAL_CARCINOMA	71	-1.79657	0	0.215276	1	-0.667005
REACTOME_RESOLUTION_OF_SISTER_CHROMATID_COHESION	116	-1.79649	0	0.071431	0.991	-1.14611
HP_MALIGNANT_GENITOURINARY_TRACT_TUMOR	26	-1.79547	0	0.212885	1	-0.671854
HP_CENTRAL_OPACIFICATION_OF_THE_CORNEA	18	-1.79405	0.00530504	0.211408	1	-0.674878
VECCHI_GASTRIC_CANCER_EARLY_UP	403	-1.79301	0	0.073125	0.992	-1.13593
MORI_PRE_BI_LYMPHOCYTE_UP	80	-1.79227	0	0.0728368	0.992	-1.13765
HP_DEEP_PHILTRUM	60	-1.78878	0	0.217141	1	-0.663257
HP_ADENOCARCINOMA_OF_THE_COLON	30	-1.78798	0.00522193	0.214228	1	-0.669123
BENPORATH_PROLIFERATION	145	-1.78572	0	0.0763837	0.995	-1.117
REN_BOUND_BY_E2F	58	-1.78476	0.00309598	0.0762345	0.995	-1.11785
WP_GASTRIC_CANCER_NETWORK_2	30	-1.78417	0.00512821	0.0758261	0.996	-1.12018
HP_SHORT_1ST_METACARPAL	18	-1.78414	0.008	0.217377	1	-0.662786
YANG_BCL3_TARGETS_UP	325	-1.78339	0	0.0755851	0.996	-1.12156
REACTOME_MITOTIC_PROMETAPHASE	191	-1.78312	0	0.0749613	0.996	-1.12516
HP_PURE_RED_CELL_APLASIA	24	-1.78298	0.00520833	0.215447	1	-0.666659
GOBP_NEGATIVE_REGULATION_OF_IMMUNE_EFFECTOR_PROCESS	101	-1.78045	0	0.216131	1	-0.665283
NAKAMURA_CANCER_MICROENVIRONMENT_DN	44	-1.78025	0.00539084	0.0762033	0.996	-1.11803
HP_SPONTANEOUS_ABORTION	37	-1.77935	0.00263852	0.213995	1	-0.669596
MITSIADES_RESPONSE_TO_APLIDIN_DN	243	-1.77888	0	0.0765182	0.998	-1.11624
HP_ABNORMALITY_OF_THE_COSTOCHONDRAL_JUNCTION	16	-1.77843	0.0130548	0.211739	1	-0.674199
GOBP_LEUKOCYTE_DEGRANULATION	73	-1.77805	0	0.208576	1	-0.680736
MOLENAAR_TARGETS_OF_CCND1_AND_CDK4_DN	57	-1.77695	0.0030581	0.0771166	0.998	-1.11285
GOBP_TROPHOBLAST_GIANT_CELL_DIFFERENTIATION	15	-1.77638	0.00810811	0.208131	1	-0.681664
REACTOME_PURINERGIC_SIGNALING_IN_LEISHMANIASIS_INFECTION	25	-1.775	0.0106952	0.0778437	0.998	-1.10878
GOBP_SISTER_CHROMATID_COHESION	55	-1.77137	0	0.213739	1	-0.670116
GOCC_AZUROPHIL_GRANULE	143	-1.77069	0	0.211585	1	-0.674515
HP_RETICULOCYTOPENIA	33	-1.76962	0.00789474	0.209969	1	-0.677845
HP_ABNORMAL_ILIAC_WING_MORPHOLOGY	61	-1.7695	0.00867052	0.206723	1	-0.684611
REACTOME_DECTIN_2_FAMILY	21	-1.76923	0.00757576	0.0816903	0.998	-1.08783
PID_PTP1B_PATHWAY	52	-1.7676	0.003003	0.0820672	0.998	-1.08583
GOMF_NAD_RETINOL_DEHYDROGENASE_ACTIVITY	15	-1.76685	0.0135501	0.208043	1	-0.681847
SCHRAETS_MLL_TARGETS_DN	34	-1.76681	0	0.0818659	0.998	-1.0869
CHEN_LVAD_SUPPORT_OF_FAILING_HEART_UP	97	-1.76597	0	0.0817826	0.998	-1.08734
HOFMANN_MYELODYSPLASTIC_SYNDROM_LOW_RISK_UP	18	-1.76578	0.00261097	0.0811889	0.998	-1.0905
HP_INVERTED_NIPPLES	32	-1.76495	0.00574713	0.207961	1	-0.682018
PUJANA_XPRSS_INT_NETWORK	163	-1.76352	0	0.0820577	0.998	-1.08588
FUJII_YBX1_TARGETS_DN	189	-1.76156	0	0.0825893	0.998	-1.08308
KEGG_DNA_REPLICATION	35	-1.76083	0.00606061	0.082381	0.998	-1.08417
PID_LYMPH_ANGIOGENESIS_PATHWAY	25	-1.76063	0.0113314	0.0817176	0.998	-1.08768
HP_SHORT_TIBIA	21	-1.75939	0.013369	0.215089	1	-0.667381
BRACHAT_RESPONSE_TO_METHOTREXATE_UP	24	-1.75728	0.0105541	0.0835255	0.999	-1.07818
QI_PLASMACYTOMA_UP	253	-1.75665	0	0.0832095	0.999	-1.07983
REACTOME_MITOTIC_SPINDLE_CHECKPOINT	108	-1.75421	0	0.084296	0.999	-1.07419
SENGUPTA_NASOPHARYNGEAL_CARCINOMA_UP	284	-1.75384	0	0.0838615	0.999	-1.07644
GOBP_NEGATIVE_REGULATION_OF_LIPID_STORAGE	21	-1.74825	0.0107817	0.233825	1	-0.631109
HP_COLITIS	52	-1.74348	0	0.240431	1	-0.61901
RAMALHO_STEMNESS_DN	74	-1.73933	0	0.0943089	1	-1.02545
WIELAND_UP_BY_HBV_INFECTION	91	-1.73755	0	0.0949232	1	-1.02263
LIAN_LIPA_TARGETS_6M	80	-1.73532	0	0.0961337	1	-1.01712
LANG_MYB_FAMILY_TARGETS	29	-1.72967	0.0115274	0.100159	1	-0.999309
ONO_FOXP3_TARGETS_DN	42	-1.72952	0.00560224	0.0995351	1	-1.00202
SARRIO_EPITHELIAL_MESENCHYMAL_TRANSITION_UP	156	-1.72559	0	0.102078	1	-0.991068
REACTOME_INTERLEUKIN_6_FAMILY_SIGNALING	24	-1.72396	0.008	0.1028	1	-0.988008
SMID_BREAST_CANCER_LUMINAL_A_DN	18	-1.72334	0.015544	0.102472	1	-0.989395
VANTVEER_BREAST_CANCER_METASTASIS_DN	106	-1.72175	0	0.102973	1	-0.987276
GAJATE_RESPONSE_TO_TRABECTEDIN_UP	61	-1.72129	0.00630915	0.102598	1	-0.98886
COLIN_PILOCYTIC_ASTROCYTOMA_VS_GLIOBLASTOMA_DN	28	-1.72105	0.00755667	0.101972	1	-0.991521
TONKS_TARGETS_OF_RUNX1_RUNX1T1_FUSION_HSC_DN	179	-1.72068	0	0.101504	1	-0.993519
MARKEY_RB1_ACUTE_LOF_UP	236	-1.71823	0	0.103046	1	-0.98697
SHEPARD_CRASH_AND_BURN_MUTANT_DN	187	-1.71791	0	0.102504	1	-0.989261
MISSIAGLIA_REGULATED_BY_METHYLATION_DN	117	-1.71681	0	0.102602	1	-0.988845
PID_UPA_UPAR_PATHWAY	41	-1.71621	0.00874636	0.102226	1	-0.99044
PID_INTEGRIN3_PATHWAY	43	-1.71472	0.0111111	0.102524	1	-0.989176
LINDSTEDT_DENDRITIC_CELL_MATURATION_A	57	-1.71427	0	0.102124	1	-0.990874
LIU_TARGETS_OF_VMYB_VS_CMYB_DN	41	-1.71112	0.0030303	0.104062	1	-0.982709
HIRSCH_CELLULAR_TRANSFORMATION_SIGNATURE_UP	231	-1.70974	0	0.104627	1	-0.980355
CROONQUIST_NRAS_SIGNALING_DN	68	-1.70815	0.00931677	0.105385	1	-0.97722
HALLMARK_MITOTIC_SPINDLE	199	-1.7081	0	0.0173987	0.028	-1.75948
ZHENG_BOUND_BY_FOXP3	490	-1.70641	0	0.106065	1	-0.974429
REACTOME_LAMININ_INTERACTIONS	30	-1.70609	0.0110803	0.105564	1	-0.976485
SIG_BCR_SIGNALING_PATHWAY	46	-1.70596	0.00578035	0.104938	1	-0.979069
MEBARKI_HCC_PROGENITOR_FZD8CRD_UP	496	-1.69801	0	0.110837	1	-0.955317
PID_NFKAPPAB_ATYPICAL_PATHWAY	16	-1.69711	0.0176322	0.11102	1	-0.954598
REACTOME_GPVI_MEDIATED_ACTIVATION_CASCADE	34	-1.69612	0.00869565	0.110994	1	-0.954701
KEGG_LYSOSOME	118	-1.69608	0.00321543	0.110261	1	-0.957576
ODONNELL_TARGETS_OF_MYC_AND_TFRC_DN	44	-1.69424	0	0.111389	1	-0.953158
REACTOME_MOLECULES_ASSOCIATED_WITH_ELASTIC_FIBRES	37	-1.69356	0.00571429	0.111204	1	-0.95388
REACTOME_STING_MEDIATED_INDUCTION_OF_HOST_IMMUNE_RESPONSES	16	-1.69052	0.010582	0.112963	1	-0.947063
REACTOME_FLT3_SIGNALING_IN_DISEASE	28	-1.69023	0.013587	0.112503	1	-0.948837
HUMMEL_BURKITTS_LYMPHOMA_DN	15	-1.68828	0.0151899	0.113332	1	-0.945648
FRASOR_RESPONSE_TO_SERM_OR_FULVESTRANT_DN	48	-1.68702	0.00569801	0.113722	1	-0.944156
BROWNE_HCMV_INFECTION_2HR_DN	47	-1.68481	0.00877193	0.114946	1	-0.939507
EGUCHI_CELL_CYCLE_RB1_TARGETS	22	-1.68467	0.021978	0.114289	1	-0.941995
BOYAULT_LIVER_CANCER_SUBCLASS_G23_UP	52	-1.68244	0.00268097	0.115383	1	-0.937856
HAN_JNK_SINGALING_DN	39	-1.67766	0.00892857	0.119227	1	-0.923626
SHEDDEN_LUNG_CANCER_POOR_SURVIVAL_A6	439	-1.67729	0	0.118722	1	-0.92547
ALCALAY_AML_BY_NPM1_LOCALIZATION_DN	181	-1.67713	0	0.1181	1	-0.927749
MARKEY_RB1_ACUTE_LOF_DN	230	-1.67641	0	0.117996	1	-0.928131
VERNELL_RETINOBLASTOMA_PATHWAY_UP	69	-1.67388	0.00331126	0.119664	1	-0.922037
REACTOME_TRANSCRIPTIONAL_REGULATION_BY_E2F6	33	-1.67375	0.00795756	0.119083	1	-0.924151
BLANCO_MELO_COVID19_SARS_COV_2_POS_PATIENT_LUNG_TISSUE_UP	123	-1.67286	0	0.119154	1	-0.923892
KARAKAS_TGFB1_SIGNALING	16	-1.67174	0.0190931	0.119549	1	-0.922454
PID_IL4_2PATHWAY	61	-1.67164	0.00561798	0.118887	1	-0.924865
HOSHIDA_LIVER_CANCER_LATE_RECURRENCE_UP	59	-1.67158	0.00522193	0.118216	1	-0.927324
WP_REGULATORY_CIRCUITS_OF_THE_STAT3_SIGNALING_PATHWAY	77	-1.6703	0	0.118754	1	-0.925351
OUYANG_PROSTATE_CANCER_MARKERS	21	-1.6687	0.0265252	0.119515	1	-0.922579
BIOCARTA_IL2RB_PATHWAY	36	-1.66826	0.0115274	0.119277	1	-0.923444
ABBUD_LIF_SIGNALING_1_UP	43	-1.66793	0.00890208	0.118863	1	-0.924954
CHIARADONNA_NEOPLASTIC_TRANSFORMATION_KRAS_UP	132	-1.66352	0.00348432	0.12247	1	-0.911969
MORI_IMMATURE_B_LYMPHOCYTE_UP	49	-1.66298	0.0112994	0.122228	1	-0.91283
NADERI_BREAST_CANCER_PROGNOSIS_UP	48	-1.65956	0.010989	0.124885	1	-0.90349
KUROZUMI_RESPONSE_TO_ONCOCYTIC_VIRUS	43	-1.65955	0.00826446	0.124179	1	-0.905951
DUNNE_TARGETS_OF_AML1_MTG8_FUSION_UP	45	-1.65947	0.00549451	0.123536	1	-0.908205
GROSS_ELK3_TARGETS_DN	32	-1.6572	0.010929	0.125006	1	-0.903068
FLECHNER_PBL_KIDNEY_TRANSPLANT_OK_VS_DONOR_DN	41	-1.65529	0.0108992	0.126037	1	-0.899501
LE_SKI_TARGETS_UP	16	-1.64973	0.0181347	0.13085	1	-0.883226
GALINDO_IMMUNE_RESPONSE_TO_ENTEROTOXIN	78	-1.64857	0.00625	0.13122	1	-0.881999
KEGG_MISMATCH_REPAIR	22	-1.64722	0.0125945	0.131762	1	-0.880209
REACTOME_MISMATCH_REPAIR	15	-1.64445	0.0309278	0.133731	1	-0.873768
CROONQUIST_NRAS_VS_STROMAL_STIMULATION_DN	91	-1.64201	0.00322581	0.135581	1	-0.867802
BIOCARTA_EDG1_PATHWAY	22	-1.64153	0.01	0.135318	1	-0.868646
BASAKI_YBX1_TARGETS_UP	272	-1.64148	0	0.134624	1	-0.870878
CHEMNITZ_RESPONSE_TO_PROSTAGLANDIN_E2_UP	139	-1.64024	0	0.135108	1	-0.869318
WP_APOPTOSISRELATED_NETWORK_DUE_TO_ALTERED_NOTCH3_IN_OVARIAN_CANCER	52	-1.63714	0	0.137628	1	-0.861293
CAFFAREL_RESPONSE_TO_THC_24HR_5_UP	31	-1.63189	0.0227273	0.142515	1	-0.84614
ALONSO_METASTASIS_EMT_UP	33	-1.6312	0.00810811	0.142336	1	-0.846687
AMIT_DELAYED_EARLY_GENES	18	-1.62959	0.0178571	0.143218	1	-0.844003
BREDEMEYER_RAG_SIGNALING_NOT_VIA_ATM_DN	59	-1.62762	0.0204678	0.144524	1	-0.840059
RIZ_ERYTHROID_DIFFERENTIATION	81	-1.62651	0	0.144923	1	-0.838862
REACTOME_PROCESSIVE_SYNTHESIS_ON_THE_LAGGING_STRAND	15	-1.62635	0.0262467	0.144315	1	-0.840688
WP_INTERLEUKIN11_SIGNALING_PATHWAY	44	-1.62414	0.00909091	0.145947	1	-0.835804
BRACHAT_RESPONSE_TO_CAMPTOTHECIN_UP	26	-1.62108	0.0188172	0.148271	1	-0.828944
WP_IL1_SIGNALING_PATHWAY	54	-1.61952	0.00302115	0.149177	1	-0.826297
FARMER_BREAST_CANCER_CLUSTER_4	19	-1.61721	0.0269542	0.151103	1	-0.820727
LEE_NAIVE_T_LYMPHOCYTE	18	-1.61709	0.0260417	0.15043	1	-0.822666
DELACROIX_RAR_TARGETS_UP	47	-1.61515	0.0243902	0.151713	1	-0.818978
LI_INDUCED_T_TO_NATURAL_KILLER_UP	307	-1.6146	0	0.151495	1	-0.819602
BYSTRYKH_HEMATOPOIESIS_STEM_CELL_SCP2_QTL_TRANS	26	-1.61342	0.0357143	0.152082	1	-0.817922
SHEPARD_BMYB_MORPHOLINO_DN	199	-1.61288	0	0.151844	1	-0.818603
WP_PLATELETMEDIATED_INTERACTIONS_WITH_VASCULAR_AND_CIRCULATING_CELLS	17	-1.60825	0.0210526	0.156169	1	-0.806404
REACTOME_SIGNALING_BY_ERYTHROPOIETIN	24	-1.60776	0.013587	0.155893	1	-0.807173
FERRARI_RESPONSE_TO_FENRETINIDE_UP	22	-1.60745	0.026455	0.155444	1	-0.808426
VILLANUEVA_LIVER_CANCER_KRT19_UP	164	-1.60717	0	0.154965	1	-0.809766
PID_INTEGRIN5_PATHWAY	17	-1.54785	0.0561497	0.183721	1
REACTOME_SYNTHESIS_OF_PIPS_AT_THE_EARLY_ENDOSOME_MEMBRANE	16	-1.60452	0.037594	0.157222	1	-0.803487
STAMBOLSKY_RESPONSE_TO_VITAMIN_D3_UP	73	-1.60361	0.012945	0.157547	1	-0.802591
REACTOME_PYRUVATE_METABOLISM	30	-1.60359	0.0190217	0.156792	1	-0.804675
GRAHAM_CML_QUIESCENT_VS_NORMAL_QUIESCENT_UP	88	-1.60208	0	0.158089	1	-0.801099
OSMAN_BLADDER_CANCER_DN	376	-1.6003	0	0.159405	1	-0.797498
RUIZ_TNC_TARGETS_DN	141	-1.59871	0	0.160663	1	-0.794084
REACTOME_DEADENYLATION_OF_MRNA	25	-1.59838	0.0159574	0.160266	1	-0.795157
STEGER_ADIPOGENESIS_DN	25	-1.53749	0.0516304	0.191239	1
WP_LEPTININSULIN_SIGNALING_OVERLAP	17	-1.53638	0.0535714	0.192059	1
REACTOME_CHROMOSOME_MAINTENANCE	102	-1.59585	0	0.162641	1	-0.788769
REACTOME_REGULATION_OF_PYRUVATE_DEHYDROGENASE_PDH_COMPLEX	16	-1.59495	0.0173267	0.162847	1	-0.788221
WP_DNA_MISMATCH_REPAIR	23	-1.59272	0.027933	0.164509	1	-0.78381
PID_SYNDECAN_2_PATHWAY	32	-1.59252	0.00530504	0.164052	1	-0.785019
FOURNIER_ACINAR_DEVELOPMENT_LATE_DN	20	-1.53124	0.052356	0.195441	1
WP_DNA_REPLICATION	41	-1.58982	0.0136612	0.166463	1	-0.778683
CHIANG_LIVER_CANCER_SUBCLASS_INTERFERON_UP	24	-1.52978	0.0516796	0.196054	1
REACTOME_MAP3K8_TPL2_DEPENDENT_MAPK1_3_ACTIVATION	16	-1.58948	0.0349127	0.166163	1	-0.779467
VANASSE_BCL2_TARGETS_DN	60	-1.58765	0.00307692	0.167486	1	-0.776022
BREDEMEYER_RAG_SIGNALING_VIA_ATM_NOT_VIA_NFKB_UP	52	-1.58746	0.021978	0.166928	1	-0.777471
MYLLYKANGAS_AMPLIFICATION_HOT_SPOT_17	18	-1.58712	0.0410256	0.166598	1	-0.778329
DIAZ_CHRONIC_MYELOGENOUS_LEUKEMIA_DN	109	-1.58708	0	0.1659	1	-0.780153
BOSCO_ALLERGEN_INDUCED_TH2_ASSOCIATED_MODULE	142	-1.58463	0	0.16802	1	-0.774638
WANG_IMMORTALIZED_BY_HOXA9_AND_MEIS1_DN	24	-1.58452	0.0382653	0.167359	1	-0.77635
CHOW_RASSF1_TARGETS_DN	30	-1.58324	0.027933	0.167927	1	-0.77488
SCIAN_CELL_CYCLE_TARGETS_OF_TP53_AND_TP73_DN	22	-1.58322	0.0385675	0.167229	1	-0.776688
HOLLEMAN_ASPARAGINASE_RESISTANCE_ALL_DN	24	-1.51831	0.0529248	0.204808	1
REACTOME_ELASTIC_FIBRE_FORMATION	44	-1.58179	0.017341	0.168146	1	-0.774313
NEMETH_INFLAMMATORY_RESPONSE_LPS_UP	84	-1.5813	0	0.167998	1	-0.774696
WP_CANONICAL_AND_NONCANONICAL_NOTCH_SIGNALING	26	-1.57998	0.0330789	0.168924	1	-0.772309
REACTOME_CELL_CYCLE_CHECKPOINTS	260	-1.57929	0	0.169051	1	-0.771983
KEGG_HEMATOPOIETIC_CELL_LINEAGE	78	-1.57898	0.00884956	0.168662	1	-0.772983
REACTOME_PRE_NOTCH_PROCESSING_IN_GOLGI	18	-1.57761	0.0276243	0.169627	1	-0.770504
REACTOME_INTERLEUKIN_1_FAMILY_SIGNALING	134	-1.57611	0	0.170611	1	-0.767993
REACTOME_SEPARATION_OF_SISTER_CHROMATIDS	181	-1.57516	0	0.17091	1	-0.767232
WP_APOPTOSIS_MODULATION_BY_HSP70	19	-1.50722	0.077957	0.213576	1
BIOCARTA_MITOCHONDRIA_PATHWAY	19	-1.57501	0.0331633	0.170297	1	-0.768792
REACTOME_TOLL_LIKE_RECEPTOR_9_TLR9_CASCADE	89	-1.57476	0.00333333	0.169812	1	-0.770032
CHIARETTI_T_ALL_RELAPSE_PROGNOSIS	18	-1.57432	0.0330969	0.169657	1	-0.770429
KEGG_TRYPTOPHAN_METABOLISM	37	-1.57243	0.0176991	0.171264	1	-0.766334
WP_GASTRIC_CANCER_NETWORK_1	25	-1.57193	0.0243243	0.17126	1	-0.766344
WP_NANOMATERIAL_INDUCED_APOPTOSIS	20	-1.57133	0.0258398	0.171205	1	-0.766485
REACTOME_E3_UBIQUITIN_LIGASES_UBIQUITINATE_TARGET_PROTEINS	46	-1.56907	0.0240964	0.173279	1	-0.761253
PARK_TRETINOIN_RESPONSE_AND_PML_RARA_FUSION	29	-1.56895	0.0243243	0.172738	1	-0.762613
DUTERTRE_ESTRADIOL_RESPONSE_24HR_DN	491	-1.56841	0	0.172711	1	-0.76268
BROWNE_HCMV_INFECTION_12HR_UP	101	-1.56698	0	0.173845	1	-0.759837
BIOCARTA_CTCF_PATHWAY	24	-1.56695	0.0257732	0.173172	1	-0.761522
REACTOME_INACTIVATION_OF_CSF3_G_CSF_SIGNALING	25	-1.56691	0.0192837	0.172533	1	-0.763128
BOYLAN_MULTIPLE_MYELOMA_C_CLUSTER_DN	31	-1.56648	0.0290237	0.172323	1	-0.763656
WP_TRYPTOPHAN_CATABOLISM_LEADING_TO_NAD_PRODUCTION	16	-1.56621	0.0454545	0.171898	1	-0.764728
WP_FBXL10_ENHANCEMENT_OF_MAPERK_SIGNALING_IN_DIFFUSE_LARGE_BCELL_LYMPHOMA	20	-1.4973	0.0582011	0.217262	1
GERHOLD_ADIPOGENESIS_DN	62	-1.5657	0.03125	0.171849	1	-0.764852
REACTOME_INTEGRIN_CELL_SURFACE_INTERACTIONS	80	-1.56174	0.0122324	0.175944	1	-0.754625
REACTOME_ACTIVATION_OF_THE_PRE_REPLICATIVE_COMPLEX	32	-1.56144	0.0162602	0.175637	1	-0.755384
OSADA_ASCL1_TARGETS_DN	24	-1.495	0.056701	0.217565	1
SHIPP_DLBCL_VS_FOLLICULAR_LYMPHOMA_DN	42	-1.56113	0.0196629	0.175309	1	-0.756196
LY_AGING_OLD_DN	55	-1.55908	0.00588235	0.177076	1	-0.751839
KAUFFMANN_DNA_REPAIR_GENES	219	-1.55762	0.00438597	0.178017	1	-0.749539
PUJANA_BREAST_CANCER_WITH_BRCA1_MUTATED_UP	54	-1.55537	0.0146199	0.180037	1	-0.744639
DUNNE_TARGETS_OF_AML1_MTG8_FUSION_DN	19	-1.55456	0.0412371	0.180278	1	-0.744058
REACTOME_SIGNALING_BY_FLT3_FUSION_PROTEINS	19	-1.5534	0.0306122	0.180916	1	-0.742523
WP_KYNURENINE_PATHWAY_AND_LINKS_TO_CELL_SENESCENCE	22	-1.55155	0.0269542	0.182464	1	-0.738823
DASU_IL6_SIGNALING_SCAR_DN	15	-1.48341	0.0714286	0.228283	1
FARMER_BREAST_CANCER_CLUSTER_3	16	-1.48288	0.0510204	0.228341	1
WP_HEMATOPOIETIC_STEM_CELL_GENE_REGULATION_BY_GABP_ALPHABETA_COMPLEX	20	-1.48277	0.0658228	0.227834	1
KOBAYASHI_EGFR_SIGNALING_24HR_UP	86	-1.5514	0.0120482	0.181943	1	-0.740066
WP_IMATINIB_AND_CHRONIC_MYELOID_LEUKEMIA	20	-1.48006	0.0604396	0.230335	1
BAKER_HEMATOPOIESIS_STAT3_TARGETS	15	-1.55105	0.0443925	0.18167	1	-0.740718
BIOCARTA_NKT_PATHWAY	25	-1.47884	0.0540541	0.230723	1
REACTOME_SIGNALING_BY_RETINOIC_ACID	38	-1.54988	0.027027	0.182395	1	-0.738988
FERRANDO_LYL1_NEIGHBORS	16	-1.47715	0.0527704	0.231847	1
REACTOME_NRIF_SIGNALS_CELL_DEATH_FROM_THE_NUCLEUS	16	-1.47652	0.0651629	0.232003	1
REACTOME_REGULATION_OF_IFNA_SIGNALING	19	-1.47483	0.0582011	0.233813	1
WP_OVERVIEW_OF_NANOPARTICLE_EFFECTS	17	-1.47053	0.0678851	0.239496	1
NICK_RESPONSE_TO_PROC_TREATMENT_DN	24	-1.47021	0.0577428	0.239397	1
VERRECCHIA_RESPONSE_TO_TGFB1_C2	21	-1.47021	0.0773333	0.238687	1
SA_CASPASE_CASCADE	18	-1.549	0.042394	0.182886	1	-0.73782
REACTOME_DEGRADATION_OF_THE_EXTRACELLULAR_MATRIX	133	-1.54763	0.00743494	0.183316	1	-0.7368
ONO_AML1_TARGETS_UP	24	-1.54758	0.0327869	0.182657	1	-0.738363
WANG_RESPONSE_TO_GSK3_INHIBITOR_SB216763_UP	310	-1.54591	0	0.183998	1	-0.735187
PID_INTEGRIN_CS_PATHWAY	24	-1.46668	0.0577889	0.240395	1
WP_ETHANOL_EFFECTS_ON_HISTONE_MODIFICATIONS	28	-1.46571	0.0537634	0.241233	1
BRACHAT_RESPONSE_TO_CAMPTOTHECIN_DN	40	-1.46511	0.0521978	0.241438	1
KRIEG_HYPOXIA_VIA_KDM3A	49	-1.54055	0.0144092	0.189899	1	-0.721477
WANG_TNF_TARGETS	24	-1.46381	0.0598504	0.241938	1
WP_IL6_SIGNALING_PATHWAY	43	-1.46223	0.0594901	0.243617	1
SARTIPY_BLUNTED_BY_INSULIN_RESISTANCE_UP	18	-1.53985	0.0451128	0.190101	1	-0.721017
GENTILE_UV_RESPONSE_CLUSTER_D5	34	-1.53778	0.0190217	0.192221	1	-0.716199
REACTOME_CELL_CYCLE_MITOTIC	494	-1.53774	0	0.191573	1	-0.717667
FLOTHO_PEDIATRIC_ALL_THERAPY_RESPONSE_UP	50	-1.53584	0.0254958	0.192094	1	-0.716487
MARSON_FOXP3_TARGETS_UP	67	-1.53271	0.0147929	0.195564	1	-0.70871
SONG_TARGETS_OF_IE86_CMV_PROTEIN	53	-1.5322	0.0207715	0.195532	1	-0.708782
ELVIDGE_HYPOXIA_BY_DMOG_UP	130	-1.53216	0.00367647	0.194861	1	-0.710274
MARSHALL_VIRAL_INFECTION_RESPONSE_DN	30	-1.45288	0.0620155	0.252606	1
BLUM_RESPONSE_TO_SALIRASIB_DN	333	-1.45279	0	0.252032	1
DAVICIONI_PAX_FOXO1_SIGNATURE_IN_ARMS_UP	56	-1.45271	0.035503	0.251471	1
FULCHER_INFLAMMATORY_RESPONSE_LECTIN_VS_LPS_DN	408	-1.45201	0	0.251819	1
WIERENGA_STAT5A_TARGETS_GROUP1	119	-1.45113	0.00322581	0.252537	1
REACTOME_M_PHASE	353	-1.45033	0	0.253038	1
WP_COHESIN_COMPLEX_CORNELIA_DE_LANGE_SYNDROME	34	-1.44998	0.0473373	0.252903	1
GOBERT_CORE_OLIGODENDROCYTE_DIFFERENTIATION	43	-1.44954	0.0373563	0.25291	1
WINTER_HYPOXIA_DN	49	-1.44871	0.0397878	0.253525	1
WANG_IMMORTALIZED_BY_HOXA9_AND_MEIS1_UP	31	-1.44683	0.0675676	0.25592	1
REACTOME_SUMOYLATION_OF_DNA_REPLICATION_PROTEINS	45	-1.44665	0.0376812	0.255497	1
WANG_TUMOR_INVASIVENESS_DN	208	-1.445	0	0.257539	1
WP_TYROBP_CAUSAL_NETWORK_IN_MICROGLIA	56	-1.44455	0.046729	0.257548	1
FIGUEROA_AML_METHYLATION_CLUSTER_1_DN	38	-1.44385	0.048433	0.257965	1
SIG_PIP3_SIGNALING_IN_B_LYMPHOCYTES	36	-1.44204	0.045045	0.260151	1
CHUNG_BLISTER_CYTOTOXICITY_DN	43	-1.43983	0.0480481	0.2632	1
JECHLINGER_EPITHELIAL_TO_MESENCHYMAL_TRANSITION_UP	69	-1.43911	0.0350318	0.263548	1
FARMER_BREAST_CANCER_CLUSTER_5	18	-1.43909	0.0557029	0.262877	1
REACTOME_MITOTIC_METAPHASE_AND_ANAPHASE	224	-1.43697	0	0.265684	1
VERHAAK_GLIOBLASTOMA_MESENCHYMAL	203	-1.43682	0.00829876	0.265219	1
REACTOME_MISCELLANEOUS_TRANSPORT_AND_BINDING_EVENTS	26	-1.43589	0.0575916	0.266194	1
SUNG_METASTASIS_STROMA_DN	48	-1.43526	0.0337079	0.266497	1
INGRAM_SHH_TARGETS_UP	126	-1.43508	0.0141844	0.266176	1
BIOCARTA_TGFB_PATHWAY	19	-1.43492	0.084399	0.265736	1
WP_CELL_CYCLE	119	-1.43419	0.0166113	0.266245	1
MCMURRAY_TP53_HRAS_COOPERATION_RESPONSE_UP	27	-1.4341	0.0824468	0.265754	1
WP_COMPLEMENT_SYSTEM	88	-1.43338	0.0165563	0.266193	1
PID_HIF1_TFPATHWAY	65	-1.43221	0.0331325	0.267485	1
REACTOME_INTERLEUKIN_4_AND_INTERLEUKIN_13_SIGNALING	106	-1.43139	0.0130293	0.268051	1
BOHN_PRIMARY_IMMUNODEFICIENCY_SYNDROM_UP	42	-1.43112	0.0402145	0.267752	1
REACTOME_TP53_REGULATES_TRANSCRIPTION_OF_CELL_DEATH_GENES	37	-1.43049	0.0383562	0.268125	1
ICHIBA_GRAFT_VERSUS_HOST_DISEASE_35D_UP	144	-1.42846	0.00803213	0.270754	1
SHIN_B_CELL_LYMPHOMA_CLUSTER_8	37	-1.42845	0.0597403	0.270065	1
ZHAN_EARLY_DIFFERENTIATION_GENES_DN	40	-1.42669	0.0529412	0.272207	1
FOSTER_TOLERANT_MACROPHAGE_UP	167	-1.42622	0.0113208	0.272325	1
PID_P38_MKK3_6PATHWAY	26	-1.42488	0.0677083	0.273829	1
LEE_LIVER_CANCER_CIPROFIBRATE_UP	58	-1.42398	0.0353982	0.274704	1
ZHENG_GLIOBLASTOMA_PLASTICITY_UP	247	-1.4235	0	0.274814	1
REACTOME_N_GLYCAN_ANTENNAE_ELONGATION	15	-1.42229	0.110276	0.276312	1
YU_MYC_TARGETS_UP	43	-1.42174	0.0639535	0.27651	1
WP_MIRNA_REGULATION_OF_DNA_DAMAGE_RESPONSE	68	-1.42131	0.0458453	0.276499	1
REACTOME_DUAL_INCISION_IN_GG_NER	41	-1.42108	0.0371429	0.276182	1
WP_INTERFERON_TYPE_I_SIGNALING_PATHWAYS	54	-1.41832	0.0458453	0.27998	1
KEGG_CELL_CYCLE	123	-1.4177	0.0171233	0.280392	1
PUJANA_BRCA2_PCC_NETWORK	406	-1.41757	0	0.279899	1
WP_SPHINGOLIPID_PATHWAY	29	-1.41719	0.0771277	0.279855	1
LINDGREN_BLADDER_CANCER_CLUSTER_3_UP	310	-1.41685	0	0.279741	1
REACTOME_GRB2_SOS_PROVIDES_LINKAGE_TO_MAPK_SIGNALING_FOR_INTEGRINS	15	-1.4168	0.0997151	0.27913	1
TARTE_PLASMA_CELL_VS_B_LYMPHOCYTE_DN	36	-1.41672	0.0388889	0.278566	1
WP_SELECTIVE_EXPRESSION_OF_CHEMOKINE_RECEPTORS_DURING_TCELL_POLARIZATION	28	-1.41594	0.076087	0.279153	1
DORSEY_GAB2_TARGETS	30	-1.41466	0.0637119	0.280626	1
WP_NANOPARTICLE_TRIGGERED_AUTOPHAGIC_CELL_DEATH	22	-1.41431	0.0764873	0.28052	1
FINAK_BREAST_CANCER_SDPP_SIGNATURE	24	-1.41394	0.0737101	0.28045	1
TONKS_TARGETS_OF_RUNX1_RUNX1T1_FUSION_GRANULOCYTE_DN	16	-1.4131	0.109694	0.281253	1
TURASHVILI_BREAST_DUCTAL_CARCINOMA_VS_LOBULAR_NORMAL_UP	72	-1.41245	0.0243056	0.281713	1
GAVIN_FOXP3_TARGETS_CLUSTER_P3	165	-1.41207	0.00396825	0.281741	1
JISON_SICKLE_CELL_DISEASE_UP	171	-1.412	0	0.281209	1
BIOCARTA_TFF_PATHWAY	24	-1.41191	0.0863874	0.280649	1
VERHAAK_AML_WITH_NPM1_MUTATED_DN	238	-1.41179	0	0.280162	1
GAZDA_DIAMOND_BLACKFAN_ANEMIA_PROGENITOR_DN	60	-1.41174	0.0439883	0.279585	1
SIMBULAN_PARP1_TARGETS_DN	17	-1.40916	0.0932643	0.283408	1
RAGHAVACHARI_PLATELET_SPECIFIC_GENES	64	-1.40853	0.0314286	0.283903	1
BROWN_MYELOID_CELL_DEVELOPMENT_UP	164	-1.40836	0.00396825	0.283552	1
FOROUTAN_PRODRANK_TGFB_EMT_DN	79	-1.40725	0.025974	0.284698	1
KAUFFMANN_MELANOMA_RELAPSE_UP	57	-1.40623	0.0451807	0.28573	1
RUTELLA_RESPONSE_TO_CSF2RB_AND_IL4_DN	294	-1.4054	0.00952381	0.286519	1
PID_NCADHERIN_PATHWAY	33	-1.40512	0.057971	0.286321	1
VALK_AML_CLUSTER_9	34	-1.40385	0.0614973	0.287739	1
ROZANOV_MMP14_TARGETS_SUBSET	32	-1.40336	0.0698925	0.287914	1
MORI_MATURE_B_LYMPHOCYTE_UP	91	-1.40289	0.0318471	0.288041	1
LI_WILMS_TUMOR_VS_FETAL_KIDNEY_1_DN	160	-1.40275	0.0148699	0.287651	1
SUZUKI_RESPONSE_TO_TSA_AND_DECITABINE_1A	20	-1.40172	0.0868421	0.288687	1
WP_NUCLEOTIDE_EXCISION_REPAIR_IN_XERODERMA_PIGMENTOSUM	60	-1.40034	0.0612813	0.290455	1
REACTOME_APOPTOTIC_FACTOR_MEDIATED_RESPONSE	19	-1.3995	0.0816327	0.291079	1
YAO_TEMPORAL_RESPONSE_TO_PROGESTERONE_CLUSTER_0	72	-1.39944	0.0299003	0.290481	1
CHICAS_RB1_TARGETS_GROWING	234	-1.39872	0.00413223	0.290937	1
REACTOME_ACTIVATION_OF_MATRIX_METALLOPROTEINASES	30	-1.39857	0.0854922	0.290539	1
WP_HEMATOPOIETIC_STEM_CELL_DIFFERENTIATION	52	-1.39814	0.0441177	0.290597	1
BIOCARTA_G2_PATHWAY	24	-1.39723	0.0789474	0.291582	1
BROWNE_HCMV_INFECTION_8HR_DN	45	-1.39666	0.0892308	0.291891	1
REACTOME_PLATELET_AGGREGATION_PLUG_FORMATION	39	-1.39642	0.061008	0.291669	1
HELLER_SILENCED_BY_METHYLATION_UP	242	-1.39628	0.00448431	0.291262	1
RUIZ_TNC_TARGETS_UP	149	-1.39499	0.0152672	0.292985	1
WP_MONOAMINE_TRANSPORT	32	-1.39381	0.0879397	0.294484	1
SARTIPY_NORMAL_AT_INSULIN_RESISTANCE_DN	19	-1.39374	0.111732	0.293938	1
SEAVEY_EPITHELIOID_HEMANGIOENDOTHELIOMA	85	-1.39373	0.0244648	0.293273	1
KEGG_JAK_STAT_SIGNALING_PATHWAY	135	-1.39228	0.0174216	0.295028	1
REACTOME_GAP_FILLING_DNA_REPAIR_SYNTHESIS_AND_LIGATION_IN_GG_NER	25	-1.39151	0.0983146	0.2957	1
ICHIBA_GRAFT_VERSUS_HOST_DISEASE_D7_UP	118	-1.39067	0.0135135	0.2965	1
ZHAN_MULTIPLE_MYELOMA_CD1_AND_CD2_DN	53	-1.39027	0.0396601	0.296519	1
MAHADEVAN_IMATINIB_RESISTANCE_DN	20	-1.38927	0.0693333	0.29757	1
PID_CASPASE_PATHWAY	50	-1.38905	0.0668605	0.297309	1
GAVIN_IL2_RESPONSIVE_FOXP3_TARGETS_UP	19	-1.38905	0.0940594	0.296647	1
JOHANSSON_GLIOMAGENESIS_BY_PDGFB_UP	56	-1.3886	0.0647059	0.29681	1
PID_IL6_7_PATHWAY	47	-1.38763	0.0405797	0.297855	1
LUCAS_HNF4A_TARGETS_UP	56	-1.38721	0.0570571	0.297977	1
REACTOME_GROWTH_HORMONE_RECEPTOR_SIGNALING	22	-1.38557	0.102703	0.300298	1
WP_TRANSLATION_INHIBITORS_IN_CHRONICALLY_ACTIVATED_PDGFRA_CELLS	46	-1.38404	0.0618557	0.302493	1
FOROUTAN_INTEGRATED_TGFB_EMT_DN	71	-1.38052	0.0434783	0.307951	1
ODONNELL_TARGETS_OF_MYC_AND_TFRC_UP	68	-1.37998	0.0572391	0.308253	1
HERNANDEZ_ABERRANT_MITOSIS_BY_DOCETACEL_4NM_UP	18	-1.37975	0.0913979	0.307988	1
SIG_IL4RECEPTOR_IN_B_LYPHOCYTES	27	-1.37969	0.0695876	0.307427	1
WP_INTERLEUKIN1_IL1_STRUCTURAL_PATHWAY	48	-1.37877	0.0596206	0.308376	1
REACTOME_METALLOPROTEASE_DUBS	22	-1.37576	0.101205	0.313093	1
REACTOME_TBC_RABGAPS	43	-1.37557	0.0722543	0.312758	1
LINDSTEDT_DENDRITIC_CELL_MATURATION_C	59	-1.37535	0.0471976	0.312539	1
REACTOME_INTERLEUKIN_17_SIGNALING	67	-1.3749	0.0471698	0.312701	1
REACTOME_RUNX1_REGULATES_GENES_INVOLVED_IN_MEGAKARYOCYTE_DIFFERENTIATION_AND_PLATELET_FUNCTION	49	-1.37437	0.0485437	0.312945	1
NABA_BASEMENT_MEMBRANES	36	-1.37251	0.0762943	0.315563	1
WIERENGA_STAT5A_TARGETS_UP	189	-1.37135	0.011583	0.317069	1
DAZARD_UV_RESPONSE_CLUSTER_G6	142	-1.37134	0.0180505	0.316417	1
REACTOME_DNA_DOUBLE_STRAND_BREAK_REPAIR	137	-1.37068	0.0326087	0.316939	1
HESS_TARGETS_OF_HOXA9_AND_MEIS1_DN	85	-1.37066	0.04	0.316278	1
KEGG_APOPTOSIS	81	-1.36994	0.0377359	0.316979	1
HUANG_FOXA2_TARGETS_DN	36	-1.36932	0.0934066	0.317537	1
BOYAULT_LIVER_CANCER_SUBCLASS_G3_UP	187	-1.36779	0.0145985	0.319787	1
REACTOME_CONDENSATION_OF_PROPHASE_CHROMOSOMES	25	-1.36672	0.101604	0.321084	1
TONKS_TARGETS_OF_RUNX1_RUNX1T1_FUSION_MONOCYTE_DN	47	-1.36567	0.0866873	0.322309	1
DUTERTRE_ESTRADIOL_RESPONSE_6HR_DN	90	-1.36561	0.0348432	0.321756	1
DELASERNA_MYOD_TARGETS_DN	55	-1.36473	0.0595611	0.322683	1
WP_HYPOTHESIZED_PATHWAYS_IN_PATHOGENESIS_OF_CARDIOVASCULAR_DISEASE	24	-1.36439	0.101124	0.322634	1
WP_MIRNAS_INVOLVEMENT_IN_THE_IMMUNE_RESPONSE_IN_SEPSIS	35	-1.36302	0.0721925	0.324415	1
RASHI_RESPONSE_TO_IONIZING_RADIATION_2	125	-1.36156	0.0257353	0.326432	1
HADDAD_T_LYMPHOCYTE_AND_NK_PROGENITOR_DN	62	-1.35983	0.0589971	0.329036	1
LIAN_NEUTROPHIL_GRANULE_CONSTITUENTS	25	-1.35938	0.111111	0.329207	1
HOSHIDA_LIVER_CANCER_SUBCLASS_S1	230	-1.3592	0.00858369	0.328869	1
NAKAYAMA_FRA2_TARGETS	37	-1.35892	0.0756303	0.328743	1
GOTZMANN_EPITHELIAL_TO_MESENCHYMAL_TRANSITION_UP	70	-1.35884	0.0507937	0.32819	1
REACTOME_BETA_CATENIN_PHOSPHORYLATION_CASCADE	17	-1.3587	0.123393	0.327772	1
GRABARCZYK_BCL11B_TARGETS_UP	72	-1.35828	0.0560748	0.327828	1
REACTOME_PLATELET_ADHESION_TO_EXPOSED_COLLAGEN	15	-1.35802	0.121951	0.327613	1
KEGG_ECM_RECEPTOR_INTERACTION	81	-1.35729	0.0369231	0.328353	1
BOYLAN_MULTIPLE_MYELOMA_C_D_DN	280	-1.35728	0	0.327693	1
REACTOME_SYNDECAN_INTERACTIONS	27	-1.35686	0.0958904	0.327793	1
TENEDINI_MEGAKARYOCYTE_MARKERS	60	-1.35611	0.0552326	0.328497	1
PID_E2F_PATHWAY	72	-1.35565	0.0493827	0.32868	1
BOYAULT_LIVER_CANCER_SUBCLASS_G56_DN	17	-1.35492	0.129676	0.329442	1
CROONQUIST_NRAS_SIGNALING_UP	35	-1.3543	0.0949721	0.329933	1
GAZDA_DIAMOND_BLACKFAN_ANEMIA_MYELOID_UP	28	-1.35317	0.103723	0.331457	1
ROVERSI_GLIOMA_COPY_NUMBER_DN	49	-1.35308	0.0550725	0.330977	1
WEBER_METHYLATED_HCP_IN_SPERM_UP	17	-1.35297	0.123989	0.330519	1
RAMPON_ENRICHED_LEARNING_ENVIRONMENT_LATE_UP	21	-1.35277	0.13079	0.330257	1
REACTOME_ACTIVATION_OF_ATR_IN_RESPONSE_TO_REPLICATION_STRESS	37	-1.35245	0.0782123	0.330207	1
YORDY_RECIPROCAL_REGULATION_BY_ETS1_AND_SP100_DN	66	-1.35209	0.0628931	0.33024	1
REACTOME_PYRUVATE_METABOLISM_AND_CITRIC_ACID_TCA_CYCLE	54	-1.35171	0.0825959	0.330299	1
HOFMANN_CELL_LYMPHOMA_UP	45	-1.35139	0.0778443	0.330268	1
GLASS_IGF2BP1_CLIP_TARGETS_KNOCKDOWN_DN	117	-1.35069	0.0228137	0.330946	1
SENESE_HDAC1_TARGETS_UP	419	-1.3506	0	0.330415	1
KIM_LIVER_CANCER_POOR_SURVIVAL_UP	22	-1.35007	0.0964187	0.33077	1
LY_AGING_PREMATURE_DN	29	-1.34901	0.110236	0.332222	1
GAVIN_FOXP3_TARGETS_CLUSTER_T4	97	-1.34884	0.026936	0.331883	1
REACTOME_BASE_EXCISION_REPAIR	53	-1.34877	0.0640244	0.331354	1
REACTOME_PCNA_DEPENDENT_LONG_PATCH_BASE_EXCISION_REPAIR	21	-1.34833	0.0863874	0.331491	1
REACTOME_RECOGNITION_OF_DNA_DAMAGE_BY_PCNA_CONTAINING_REPLICATION_COMPLEX	30	-1.34828	0.080429	0.330928	1
ZHENG_FOXP3_TARGETS_IN_THYMUS_UP	198	-1.34734	0.0149813	0.332099	1
YUAN_ZNF143_PARTNERS	21	-1.34722	0.10084	0.331723	1
WP_IL2_SIGNALING_PATHWAY	42	-1.34594	0.070028	0.33344	1
REACTOME_ANCHORING_FIBRIL_FORMATION	15	-1.34584	0.136476	0.333005	1
REACTOME_P75_NTR_RECEPTOR_MEDIATED_SIGNALLING	96	-1.3458	0.0408805	0.332439	1
WILSON_PROTEASES_AT_TUMOR_BONE_INTERFACE_UP	20	-1.34275	0.129534	0.33748	1
REACTOME_TRANSLESION_SYNTHESIS_BY_Y_FAMILY_DNA_POLYMERASES_BYPASSES_LESIONS_ON_DNA_TEMPLATE	39	-1.34256	0.097493	0.337233	1
REACTOME_ECM_PROTEOGLYCANS	74	-1.34125	0.0641026	0.339144	1
OUILLETTE_CLL_13Q14_DELETION_DN	50	-1.3396	0.08078	0.341693	1
FONTAINE_FOLLICULAR_THYROID_ADENOMA_DN	64	-1.33764	0.0727848	0.344711	1
DELPUECH_FOXO3_TARGETS_DN	38	-1.33761	0.0819209	0.344123	1
TOYOTA_TARGETS_OF_MIR34B_AND_MIR34C	416	-1.33721	0	0.344233	1
REACTOME_P130CAS_LINKAGE_TO_MAPK_SIGNALING_FOR_INTEGRINS	15	-1.33643	0.13	0.345084	1
SAKAI_CHRONIC_HEPATITIS_VS_LIVER_CANCER_DN	35	-1.33528	0.0807453	0.346658	1
CROONQUIST_NRAS_VS_STROMAL_STIMULATION_UP	38	-1.33488	0.0851064	0.346804	1
MASRI_RESISTANCE_TO_TAMOXIFEN_AND_AROMATASE_INHIBITORS_DN	19	-1.33448	0.131507	0.346943	1
REACTOME_GLYCOSPHINGOLIPID_METABOLISM	37	-1.3341	0.0813253	0.347043	1
SAFFORD_T_LYMPHOCYTE_ANERGY	89	-1.33367	0.0686567	0.347164	1
REACTOME_AURKA_ACTIVATION_BY_TPX2	71	-1.33343	0.0818182	0.346972	1
JEON_SMAD6_TARGETS_UP	23	-1.33309	0.117801	0.346967	1
DAUER_STAT3_TARGETS_UP	47	-1.33205	0.0875706	0.3483	1
PID_S1P_S1P3_PATHWAY	29	-1.33174	0.0980926	0.348219	1
CHARAFE_BREAST_CANCER_LUMINAL_VS_MESENCHYMAL_DN	454	-1.33172	0	0.347591	1
REACTOME_CELL_DEATH_SIGNALLING_VIA_NRAGE_NRIF_AND_NADE	75	-1.33132	0.0861538	0.347652	1
BUCKANOVICH_T_LYMPHOCYTE_HOMING_ON_TUMOR_DN	22	-1.33106	0.112245	0.347592	1
WP_BASE_EXCISION_REPAIR	30	-1.33091	0.0982368	0.347216	1
HUMMERICH_SKIN_CANCER_PROGRESSION_UP	87	-1.33065	0.0548387	0.347029	1
WP_MIRNA_TARGETS_IN_ECM_AND_MEMBRANE_RECEPTORS	22	-1.3301	0.118841	0.347453	1
WP_INTERACTIONS_OF_NATURAL_KILLER_CELLS_IN_PANCREATIC_CANCER	20	-1.33006	0.138667	0.346882	1
RAMASWAMY_METASTASIS_UP	64	-1.32852	0.0631229	0.349339	1
IWANAGA_E2F1_TARGETS_INDUCED_BY_SERUM	24	-1.32851	0.127371	0.348703	1
IVANOVA_HEMATOPOIESIS_MATURE_CELL	292	-1.32829	0.00840336	0.348513	1
PID_AURORA_B_PATHWAY	39	-1.3279	0.0969529	0.34861	1
PID_PLK1_PATHWAY	45	-1.32782	0.084058	0.348149	1
BROWNE_HCMV_INFECTION_1HR_DN	196	-1.32651	0.015625	0.35006	1
GENTILE_UV_RESPONSE_CLUSTER_D4	54	-1.3258	0.104046	0.350852	1
PID_FOXO_PATHWAY	48	-1.32579	0.0988372	0.35022	1
SARRIO_EPITHELIAL_MESENCHYMAL_TRANSITION_DN	134	-1.32574	0.0328947	0.349689	1
LAU_APOPTOSIS_CDKN2A_UP	53	-1.32532	0.0693642	0.349839	1
SASAKI_ADULT_T_CELL_LEUKEMIA	156	-1.32515	0.0243056	0.349557	1
REACTOME_SIGNALING_BY_CYTOSOLIC_FGFR1_FUSION_MUTANTS	18	-1.32498	0.126263	0.349247	1
MORI_PRE_BI_LYMPHOCYTE_DN	78	-1.32483	0.0501567	0.348917	1
SU_PANCREAS	39	-1.32404	0.0956284	0.349824	1
KUMAR_AUTOPHAGY_NETWORK	61	-1.32307	0.0686567	0.351126	1
LU_IL4_SIGNALING	88	-1.32183	0.0734824	0.352934	1
PID_NOTCH_PATHWAY	58	-1.3217	0.0918033	0.352512	1
WP_MICROTUBULE_CYTOSKELETON_REGULATION	46	-1.32138	0.0997067	0.352509	1
GRESHOCK_CANCER_COPY_NUMBER_UP	314	-1.32025	0	0.354068	1
PID_FAS_PATHWAY	37	-1.31985	0.0958904	0.354202	1
KEGG_CYTOKINE_CYTOKINE_RECEPTOR_INTERACTION	224	-1.3198	0.00877193	0.353665	1
LEI_MYB_TARGETS	309	-1.31961	0.00518135	0.353448	1
WP_HIPPOMERLIN_SIGNALING_DYSREGULATION	112	-1.31957	0.0410959	0.352888	1
PID_IL1_PATHWAY	32	-1.31863	0.104167	0.354137	1
PID_A6B1_A6B4_INTEGRIN_PATHWAY	45	-1.31862	0.0735294	0.353526	1
ZHAN_MULTIPLE_MYELOMA_MF_UP	45	-1.31838	0.0956522	0.353312	1
CLASPER_LYMPHATIC_VESSELS_DURING_METASTASIS_DN	35	-1.31753	0.100865	0.354336	1
SATOH_COLORECTAL_CANCER_MYC_DN	65	-1.31749	0.0833333	0.353801	1
XU_RESPONSE_TO_TRETINOIN_UP	16	-1.31708	0.138298	0.354016	1
GEORGES_CELL_CYCLE_MIR192_TARGETS	61	-1.31707	0.0858086	0.353404	1
LI_INDUCED_T_TO_NATURAL_KILLER_DN	135	-1.31665	0.0588235	0.353657	1
ZHANG_RESPONSE_TO_IKK_INHIBITOR_AND_TNF_UP	205	-1.31537	0.0311284	0.355556	1
REACTOME_DNA_DAMAGE_BYPASS	48	-1.31429	0.0708215	0.35709	1
PICCALUGA_ANGIOIMMUNOBLASTIC_LYMPHOMA_DN	129	-1.31426	0.0551724	0.356556	1
VILIMAS_NOTCH1_TARGETS_DN	26	-1.31273	0.124668	0.358969	1
REACTOME_TERMINATION_OF_TRANSLESION_DNA_SYNTHESIS	32	-1.31189	0.0994475	0.359972	1
VERRECCHIA_EARLY_RESPONSE_TO_TGFB1	53	-1.31168	0.0710227	0.359739	1
YAO_TEMPORAL_RESPONSE_TO_PROGESTERONE_CLUSTER_1	70	-1.31165	0.0889571	0.359166	1
WP_MECHANOREGULATION_AND_PATHOLOGY_OF_YAPTAZ_VIA_HIPPO_AND_NONHIPPO_MECHANISMS	45	-1.31103	0.103261	0.359851	1
WP_WNTBETACATENIN_SIGNALING_PATHWAY_IN_LEUKEMIA	26	-1.31079	0.128535	0.359654	1
REACTOME_TOLL_LIKE_RECEPTOR_TLR1_TLR2_CASCADE	98	-1.31013	0.0491803	0.360312	1
REACTOME_REGULATION_OF_PLK1_ACTIVITY_AT_G2_M_TRANSITION	86	-1.30975	0.0603175	0.360454	1
PID_HDAC_CLASSI_PATHWAY	64	-1.3097	0.0802469	0.359947	1
JIANG_HYPOXIA_VIA_VHL	19	-1.30968	0.132468	0.359353	1
WP_ID_SIGNALING_PATHWAY	15	-1.30965	0.139024	0.35879	1
REACTOME_TP53_REGULATES_TRANSCRIPTION_OF_CELL_CYCLE_GENES	49	-1.30952	0.0842697	0.358417	1
JAATINEN_HEMATOPOIETIC_STEM_CELL_DN	211	-1.30748	0.0177778	0.361895	1
CERVERA_SDHB_TARGETS_2	109	-1.30745	0.0397351	0.361338	1
JIANG_VHL_TARGETS	85	-1.30721	0.0549828	0.361213	1
WP_RAC1PAK1P38MMP2_PATHWAY	67	-1.30707	0.0712074	0.360881	1
SAKAI_TUMOR_INFILTRATING_MONOCYTES_UP	27	-1.30666	0.117506	0.361122	1
HAHTOLA_SEZARY_SYNDROM_DN	36	-1.30666	0.115942	0.360513	1
PID_AVB3_OPN_PATHWAY	31	-1.30664	0.143229	0.359958	1
CAFFAREL_RESPONSE_TO_THC_UP	30	-1.30621	0.118644	0.360167	1
ONDER_CDH1_TARGETS_1_UP	131	-1.30574	0.0467626	0.360483	1
WP_MIRNA_REGULATION_OF_PROSTATE_CANCER_SIGNALING_PATHWAYS	33	-1.30513	0.109551	0.361059	1
XU_GH1_EXOGENOUS_TARGETS_UP	40	-1.30463	0.1	0.361389	1
TORCHIA_TARGETS_OF_EWSR1_FLI1_FUSION_UP	271	-1.30432	0.0189573	0.361383	1
REACTOME_PRE_NOTCH_EXPRESSION_AND_PROCESSING	59	-1.30397	0.0909091	0.361493	1
LIU_VAV3_PROSTATE_CARCINOGENESIS_UP	86	-1.30395	0.0543807	0.360908	1
REACTOME_MITOTIC_G1_PHASE_AND_G1_S_TRANSITION	147	-1.30357	0.0390625	0.361061	1
BIDUS_METASTASIS_UP	207	-1.30346	0.0340426	0.360674	1
CHIARADONNA_NEOPLASTIC_TRANSFORMATION_KRAS_DN	141	-1.30277	0.0434783	0.361421	1
KEGG_RETINOL_METABOLISM	35	-1.30263	0.127976	0.361115	1
GRUETZMANN_PANCREATIC_CANCER_UP	347	-1.30232	0.00543478	0.361165	1
TSENG_IRS1_TARGETS_DN	134	-1.30222	0.0401338	0.360763	1
WU_CELL_MIGRATION	169	-1.30165	0.0145455	0.361262	1
BIOCARTA_ERAD_PATHWAY	19	-1.30098	0.140436	0.362062	1
BLANCO_MELO_COVID19_BRONCHIAL_EPITHELIAL_CELLS_SARS_COV_2_INFECTION_DN	51	-1.30065	0.0943953	0.362134	1
HANSON_HRAS_SIGNALING_VIA_NFKB	24	-1.30054	0.127119	0.361761	1
KEGG_SMALL_CELL_LUNG_CANCER	83	-1.30035	0.0846395	0.361528	1
TONKS_TARGETS_OF_RUNX1_RUNX1T1_FUSION_ERYTHROCYTE_DN	15	-1.29935	0.15445	0.362919	1
NAKAMURA_ADIPOGENESIS_EARLY_UP	53	-1.29899	0.0945559	0.362953	1
WILCOX_RESPONSE_TO_PROGESTERONE_UP	139	-1.29809	0.0604982	0.364227	1
WP_ATM_SIGNALING_IN_DEVELOPMENT_AND_DISEASE	45	-1.2962	0.0923483	0.367312	1
REACTOME_THE_CANONICAL_RETINOID_CYCLE_IN_RODS_TWILIGHT_VISION	21	-1.2961	0.137931	0.366919	1
PID_IL2_STAT5_PATHWAY	30	-1.29582	0.124324	0.366897	1
CHENG_RESPONSE_TO_NICKEL_ACETATE	41	-1.29523	0.123167	0.367411	1
BASAKI_YBX1_TARGETS_DN	364	-1.29351	0	0.370227	1
HOSHIDA_LIVER_CANCER_LATE_RECURRENCE_DN	69	-1.29343	0.108553	0.369781	1
LI_CYTIDINE_ANALOGS_CYCTOTOXICITY	15	-1.29335	0.153247	0.369325	1
REACTOME_DNA_STRAND_ELONGATION	32	-1.29224	0.122616	0.370859	1
VERRECCHIA_RESPONSE_TO_TGFB1_C1	19	-1.29219	0.163158	0.370352	1
WP_NUCLEOTIDE_METABOLISM	17	-1.29209	0.141732	0.369939	1
SHIPP_DLBCL_VS_FOLLICULAR_LYMPHOMA_UP	45	-1.29205	0.138235	0.369454	1
VERHAAK_AML_WITH_NPM1_MUTATED_UP	165	-1.29196	0.0580357	0.369073	1
REACTOME_MYD88_INDEPENDENT_TLR4_CASCADE	93	-1.29193	0.0723271	0.36851	1
WP_ERK_PATHWAY_IN_HUNTINGTONS_DISEASE	15	-1.29173	0.160428	0.368335	1
FOROUTAN_TGFB_EMT_DN	104	-1.29157	0.0761589	0.368098	1
SMID_BREAST_CANCER_RELAPSE_IN_BRAIN_DN	76	-1.29102	0.0571429	0.368582	1
REACTOME_PURINE_CATABOLISM	15	-1.28974	0.161538	0.370478	1
GNATENKO_PLATELET_SIGNATURE	38	-1.28909	0.0943953	0.371148	1
BIOCARTA_HER2_PATHWAY	23	-1.28804	0.149606	0.372572	1
HEDENFALK_BREAST_CANCER_BRACX_UP	18	-1.28795	0.184211	0.372189	1
MMS_MOUSE_LYMPH_HIGH_4HRS_UP	35	-1.28763	0.116531	0.372185	1
BUFFA_HYPOXIA_METAGENE	49	-1.28599	0.106383	0.374844	1
PRAMOONJAGO_SOX4_TARGETS_UP	50	-1.28581	0.130435	0.374628	1
SMIRNOV_CIRCULATING_ENDOTHELIOCYTES_IN_CANCER_UP	146	-1.28576	0.0426357	0.37415	1
REACTOME_DEATH_RECEPTOR_SIGNALLING	137	-1.28523	0.0592593	0.374635	1
BIOCARTA_MAPK_PATHWAY	80	-1.28477	0.0761589	0.375003	1
WP_SMALL_LIGAND_GPCRS	17	-1.28425	0.163978	0.37547	1
MIYAGAWA_TARGETS_OF_EWSR1_ETS_FUSIONS_DN	222	-1.28421	0.00823045	0.374957	1
REACTOME_METABOLISM_OF_ANGIOTENSINOGEN_TO_ANGIOTENSINS	17	-1.28375	0.162667	0.375287	1
CAFFAREL_RESPONSE_TO_THC_24HR_5_DN	52	-1.28338	0.124242	0.375496	1
REACTOME_EXTRACELLULAR_MATRIX_ORGANIZATION	286	-1.28277	0.0285714	0.376209	1
TURASHVILI_BREAST_LOBULAR_CARCINOMA_VS_LOBULAR_NORMAL_DN	67	-1.28228	0.110119	0.376624	1
WU_HBX_TARGETS_1_UP	16	-1.28192	0.175743	0.376842	1
PID_ANGIOPOIETIN_RECEPTOR_PATHWAY	49	-1.28183	0.102703	0.376473	1
REACTOME_INTRINSIC_PATHWAY_FOR_APOPTOSIS	54	-1.28169	0.102493	0.37616	1
PID_IL2_1PATHWAY	55	-1.28094	0.110803	0.377103	1
PID_REELIN_PATHWAY	28	-1.28057	0.12894	0.377268	1
CHEN_ETV5_TARGETS_TESTIS	24	-1.27996	0.151671	0.377881	1
KATSANOU_ELAVL1_TARGETS_UP	169	-1.27991	0.0260223	0.377426	1
TAKEDA_TARGETS_OF_NUP98_HOXA9_FUSION_10D_UP	168	-1.27979	0.0454545	0.377025	1
REACTOME_DNA_REPLICATION	142	-1.27893	0.046332	0.378184	1
LEE_RECENT_THYMIC_EMIGRANT	214	-1.27883	0.0189573	0.377793	1
BIOCARTA_CERAMIDE_PATHWAY	21	-1.27848	0.162963	0.37791	1
RIGGI_EWING_SARCOMA_PROGENITOR_DN	180	-1.27836	0.0326531	0.377555	1
WHITFIELD_CELL_CYCLE_S	127	-1.27805	0.0474453	0.377594	1
REACTOME_NEUTROPHIL_DEGRANULATION	433	-1.27775	0.00540541	0.377616	1
SATO_SILENCED_BY_DEACETYLATION_IN_PANCREATIC_CANCER	38	-1.27714	0.114362	0.37832	1
REACTOME_NEGATIVE_REGULATION_OF_FLT3	15	-1.27708	0.15748	0.377911	1
PID_HNF3B_PATHWAY	45	-1.27705	0.122449	0.377398	1
GRAHAM_NORMAL_QUIESCENT_VS_NORMAL_DIVIDING_UP	61	-1.27696	0.118971	0.37703	1
PID_P73PATHWAY	76	-1.27687	0.0909091	0.376604	1
REACTOME_PI_METABOLISM	80	-1.27669	0.0990415	0.376374	1
REACTOME_APC_CDC20_MEDIATED_DEGRADATION_OF_NEK2A	26	-1.2763	0.159686	0.376572	1
REACTOME_TERMINATION_OF_O_GLYCAN_BIOSYNTHESIS	18	-1.27605	0.156334	0.376513	1
PID_ALK1_PATHWAY	26	-1.27552	0.153034	0.377052	1
WP_SIGNAL_TRANSDUCTION_THROUGH_IL1R	32	-1.27545	0.131195	0.376589	1
REACTOME_RESOLUTION_OF_AP_SITES_VIA_THE_MULTIPLE_NUCLEOTIDE_PATCH_REPLACEMENT_PATHWAY	25	-1.27515	0.145205	0.376632	1
THEILGAARD_NEUTROPHIL_AT_SKIN_WOUND_UP	73	-1.27493	0.0938416	0.376495	1
BANDRES_RESPONSE_TO_CARMUSTIN_MGMT_48HR_UP	18	-1.27463	0.184211	0.376492	1
RYAN_MANTLE_CELL_LYMPHOMA_NOTCH_DIRECT_UP	139	-1.27405	0.0758123	0.377197	1
BOSCO_EPITHELIAL_DIFFERENTIATION_MODULE	56	-1.27341	0.111111	0.37799	1
REACTOME_PROCESSING_OF_DNA_DOUBLE_STRAND_BREAK_ENDS	69	-1.27236	0.0914826	0.379485	1
WP_METHIONINE_DE_NOVO_AND_SALVAGE_PATHWAY	22	-1.27236	0.157216	0.378938	1
KEGG_P53_SIGNALING_PATHWAY	65	-1.27229	0.0893372	0.378524	1
WANG_CISPLATIN_RESPONSE_AND_XPC_DN	206	-1.27184	0.0395257	0.378831	1
REACTOME_SYNTHESIS_OF_LEUKOTRIENES_LT_AND_EOXINS_EX	19	-1.26992	0.162162	0.382016	1
CHIARADONNA_NEOPLASTIC_TRANSFORMATION_CDC25_UP	122	-1.26819	0.0680272	0.385023	1
ALONSO_METASTASIS_UP	182	-1.26786	0.0350195	0.385141	1
RUTELLA_RESPONSE_TO_HGF_VS_CSF2RB_AND_IL4_UP	384	-1.26781	0.0245399	0.384656	1
TSENG_ADIPOGENIC_POTENTIAL_DN	47	-1.26753	0.124324	0.384692	1
WP_NEUROINFLAMMATION_AND_GLUTAMATERGIC_SIGNALING	139	-1.26746	0.0594406	0.384291	1
BIOCARTA_P38MAPK_PATHWAY	36	-1.26732	0.141732	0.383999	1
LEIN_MEDULLA_MARKERS	85	-1.26695	0.0790274	0.384158	1
NEWMAN_ERCC6_TARGETS_UP	23	-1.26671	0.169192	0.384067	1
DEURIG_T_CELL_PROLYMPHOCYTIC_LEUKEMIA_DN	291	-1.26607	0.0187793	0.384781	1
WP_MAP3K1_ROLE_IN_PROMOTING_AND_BLOCKING_GONADAL_DETERMINATION	17	-1.2656	0.175879	0.385167	1
PLASARI_TGFB1_TARGETS_10HR_DN	254	-1.26418	0.0132159	0.387362	1
WHITFIELD_CELL_CYCLE_G1_S	121	-1.26401	0.0650685	0.387154	1
BIOCARTA_EICOSANOID_PATHWAY	22	-1.26205	0.181572	0.390651	1
HONRADO_BREAST_CANCER_BRCA1_VS_BRCA2	17	-1.26139	0.148649	0.391395	1
WORSCHECH_TUMOR_REJECTION_UP	61	-1.26062	0.102804	0.392368	1
BURTON_ADIPOGENESIS_1	31	-1.26035	0.141304	0.392421	1
MANN_RESPONSE_TO_AMIFOSTINE_UP	19	-1.26017	0.160207	0.392196	1
ZHAN_V2_LATE_DIFFERENTIATION_GENES	43	-1.2598	0.146628	0.392393	1
FORTSCHEGGER_PHF8_TARGETS_UP	253	-1.25949	0.0327103	0.392454	1
LEIN_OLIGODENDROCYTE_MARKERS	76	-1.25823	0.0911854	0.394494	1
CHEN_LVAD_SUPPORT_OF_FAILING_HEART_DN	39	-1.25805	0.15407	0.394294	1
REACTOME_MAP2K_AND_MAPK_ACTIVATION	40	-1.25801	0.121739	0.39381	1
BLANCO_MELO_COVID19_BRONCHIAL_EPITHELIAL_CELLS_SARS_COV_2_INFECTION_UP	125	-1.2579	0.0774648	0.393473	1
SMID_BREAST_CANCER_NORMAL_LIKE_UP	439	-1.25614	0.0168539	0.396564	1
JIANG_HYPOXIA_CANCER	57	-1.256	0.108696	0.396273	1
REACTOME_ASSEMBLY_OF_COLLAGEN_FIBRILS_AND_OTHER_MULTIMERIC_STRUCTURES	59	-1.25502	0.10479	0.397689	1
GAVIN_PDE3B_TARGETS	22	-1.25495	0.171875	0.397268	1
WP_SMALL_CELL_LUNG_CANCER	94	-1.25452	0.0744681	0.397636	1
WP_DNA_IRDAMAGE_AND_CELLULAR_RESPONSE_VIA_ATR	80	-1.25328	0.0916905	0.399735	1
KEGG_NUCLEOTIDE_EXCISION_REPAIR	43	-1.25327	0.140575	0.399195	1
WANG_SMARCE1_TARGETS_UP	283	-1.25215	0.025641	0.400927	1
PID_FRA_PATHWAY	36	-1.25198	0.151832	0.400686	1
PID_EPHRINB_REV_PATHWAY	30	-1.25131	0.142029	0.401533	1
RASHI_RESPONSE_TO_IONIZING_RADIATION_6	84	-1.25007	0.0753012	0.403628	1
BRUNO_HEMATOPOIESIS	66	-1.24969	0.110759	0.40382	1
NIKOLSKY_BREAST_CANCER_17Q11_Q21_AMPLICON	114	-1.24924	0.0581818	0.404194	1
PID_INTEGRIN2_PATHWAY	27	-1.24905	0.181818	0.404026	1
ZHENG_IL22_SIGNALING_UP	58	-1.24886	0.133956	0.403844	1
DESERT_EXTRACELLULAR_MATRIX_HEPATOCELLULAR_CARCINOMA_SUBCLASS_UP	22	-1.24881	0.181818	0.40338	1
WP_EXTRACELLULAR_VESICLEMEDIATED_SIGNALING_IN_RECIPIENT_CELLS	30	-1.24841	0.170667	0.403774	1
SMIRNOV_RESPONSE_TO_IR_6HR_DN	112	-1.24823	0.0802676	0.403651	1
WP_SPHINGOLIPID_METABOLISM_IN_SENESCENCE	27	-1.24806	0.18	0.40346	1
WANG_ESOPHAGUS_CANCER_VS_NORMAL_UP	114	-1.2477	0.0625	0.4037	1
KYNG_WERNER_SYNDROM_DN	18	-1.24705	0.224806	0.404629	1
ALCALA_APOPTOSIS	83	-1.24703	0.10443	0.40412	1
REACTOME_SPHINGOLIPID_METABOLISM	81	-1.24674	0.10828	0.404191	1
REACTOME_DOWNREGULATION_OF_SMAD2_3_SMAD4_TRANSCRIPTIONAL_ACTIVITY	27	-1.24602	0.16442	0.405137	1
GAUSSMANN_MLL_AF4_FUSION_TARGETS_A_UP	194	-1.24515	0.0478088	0.406528	1
REACTOME_ANTIGEN_ACTIVATES_B_CELL_RECEPTOR_BCR_LEADING_TO_GENERATION_OF_SECOND_MESSENGERS	34	-1.24461	0.163205	0.407201	1
REACTOME_SIGNALING_BY_BRAF_AND_RAF1_FUSIONS	65	-1.24438	0.111801	0.407085	1
WAKASUGI_HAVE_ZNF143_BINDING_SITES	53	-1.24415	0.115385	0.40701	1
REACTOME_CHAPERONE_MEDIATED_AUTOPHAGY	21	-1.24406	0.192513	0.406648	1
CHANG_POU5F1_TARGETS_UP	15	-1.24311	0.190476	0.408146	1
CHIANG_LIVER_CANCER_SUBCLASS_PROLIFERATION_DN	167	-1.24248	0.0743494	0.408981	1
LEIN_CEREBELLUM_MARKERS	83	-1.24141	0.103806	0.410677	1
CAIRO_LIVER_DEVELOPMENT_DN	224	-1.24125	0.0401786	0.410457	1
BLANCO_MELO_INFLUENZA_A_INFECTION_A594_CELLS_DN	110	-1.24071	0.101587	0.411062	1
WP_TGFBETA_SIGNALING_PATHWAY	132	-1.24062	0.0596491	0.410697	1
PETROVA_ENDOTHELIUM_LYMPHATIC_VS_BLOOD_UP	126	-1.24008	0.0567376	0.411292	1
RHEIN_ALL_GLUCOCORTICOID_THERAPY_UP	68	-1.23917	0.122507	0.412605	1
APPEL_IMATINIB_RESPONSE	31	-1.23875	0.154088	0.412975	1
ZHENG_FOXP3_TARGETS_UP	26	-1.2379	0.190231	0.414302	1
HOFFMANN_SMALL_PRE_BII_TO_IMMATURE_B_LYMPHOCYTE_DN	37	-1.23727	0.155313	0.415084	1
WARTERS_RESPONSE_TO_IR_SKIN	71	-1.23687	0.136905	0.415339	1
PID_FOXM1_PATHWAY	39	-1.23658	0.154667	0.415416	1
WP_SPHINGOLIPID_METABOLISM_INTEGRATED_PATHWAY	26	-1.23617	0.17942	0.415836	1
REACTOME_NOTCH_HLH_TRANSCRIPTION_PATHWAY	26	-1.23612	0.188525	0.415386	1
MCBRYAN_PUBERTAL_BREAST_5_6WK_UP	122	-1.23562	0.0928571	0.415936	1
PID_CDC42_REG_PATHWAY	30	-1.23551	0.152174	0.415633	1
MORI_PLASMA_CELL_DN	36	-1.2355	0.16573	0.415095	1
BIOCARTA_RACCYCD_PATHWAY	26	-1.23471	0.154062	0.416295	1
DEMAGALHAES_AGING_UP	50	-1.23431	0.143275	0.416525	1
BROWNE_HCMV_INFECTION_6HR_DN	159	-1.23391	0.0692308	0.416845	1
MULLIGHAN_MLL_SIGNATURE_2_UP	393	-1.23359	0.0277778	0.417002	1
MIKKELSEN_NPC_ICP_WITH_H3K4ME3	452	-1.2335	0.0128205	0.416663	1
KEGG_NATURAL_KILLER_CELL_MEDIATED_CYTOTOXICITY	102	-1.23341	0.0750853	0.416322	1
REACTOME_SARS_COV_2_INFECTION	69	-1.2334	0.134503	0.415794	1
FISCHER_G1_S_CELL_CYCLE	180	-1.23277	0.0843373	0.416552	1
REACTOME_E2F_MEDIATED_REGULATION_OF_DNA_REPLICATION	22	-1.23209	0.1875	0.417414	1
PETROVA_ENDOTHELIUM_LYMPHATIC_VS_BLOOD_DN	153	-1.23208	0.0580205	0.416877	1
WP_TRYPTOPHAN_METABOLISM	38	-1.23207	0.168044	0.416338	1
REACTOME_RECRUITMENT_OF_MITOTIC_CENTROSOME_PROTEINS_AND_COMPLEXES	78	-1.23177	0.128378	0.416497	1
AFFAR_YY1_TARGETS_DN	263	-1.23159	0.0374332	0.416349	1
MARKS_HDAC_TARGETS_UP	20	-1.23116	0.185379	0.416734	1
CHIARADONNA_NEOPLASTIC_TRANSFORMATION_KRAS_CDC25_DN	53	-1.23004	0.148256	0.418628	1
ZWANG_CLASS_1_TRANSIENTLY_INDUCED_BY_EGF	471	-1.22993	0.0201342	0.418293	1
AZARE_NEOPLASTIC_TRANSFORMATION_BY_STAT3_DN	17	-1.22947	0.190981	0.418746	1
PID_TGFBR_PATHWAY	54	-1.22912	0.157576	0.418946	1
SWEET_LUNG_CANCER_KRAS_UP	477	-1.22891	0.00649351	0.418921	1
MORI_SMALL_PRE_BII_LYMPHOCYTE_UP	76	-1.22762	0.10828	0.421176	1
SERVITJA_LIVER_HNF1A_TARGETS_UP	135	-1.22712	0.0854093	0.421732	1
REACTOME_O_LINKED_GLYCOSYLATION	98	-1.22696	0.107492	0.421523	1
TAKEDA_TARGETS_OF_NUP98_HOXA9_FUSION_3D_DN	29	-1.22624	0.179487	0.422458	1
REACTOME_RECRUITMENT_OF_NUMA_TO_MITOTIC_CENTROSOMES	86	-1.22612	0.119497	0.422149	1
MATTHEWS_SKIN_CARCINOGENESIS_VIA_JUN	18	-1.22585	0.2	0.422225	1
REACTOME_NRAGE_SIGNALS_DEATH_THROUGH_JNK	58	-1.22568	0.117089	0.422125	1
DANG_REGULATED_BY_MYC_DN	245	-1.22518	0.0382775	0.422695	1
CROMER_TUMORIGENESIS_UP	51	-1.22516	0.153614	0.422186	1
GENTILE_UV_RESPONSE_CLUSTER_D2	37	-1.22483	0.188976	0.422362	1
BIOCARTA_P53_PATHWAY	16	-1.22468	0.203655	0.422136	1
REACTOME_APC_C_MEDIATED_DEGRADATION_OF_CELL_CYCLE_PROTEINS	88	-1.22343	0.133803	0.42442	1
IIZUKA_LIVER_CANCER_PROGRESSION_G2_G3_UP	27	-1.22273	0.189655	0.425536	1
FOROUTAN_INTEGRATED_TGFB_EMT_UP	117	-1.22205	0.0815047	0.426505	1
VANTVEER_BREAST_CANCER_METASTASIS_UP	45	-1.2217	0.151604	0.426744	1
JI_CARCINOGENESIS_BY_KRAS_AND_STK11_DN	17	-1.2206	0.219251	0.428637	1
BROCKE_APOPTOSIS_REVERSED_BY_IL6	140	-1.22055	0.0847458	0.428206	1
REACTOME_ERCC6_CSB_AND_EHMT2_G9A_POSITIVELY_REGULATE_RRNA_EXPRESSION	28	-1.21913	0.180157	0.430708	1
WINTER_HYPOXIA_METAGENE	228	-1.21824	0.0352941	0.432057	1
WP_NUCLEOTIDE_EXCISION_REPAIR	43	-1.21823	0.173077	0.43153	1
SMID_BREAST_CANCER_ERBB2_UP	129	-1.21786	0.103306	0.431809	1
REACTOME_SIGNALING_BY_NOTCH	186	-1.21699	0.0916031	0.433274	1
AZARE_STAT3_TARGETS	24	-1.21695	0.200521	0.432797	1
YAGI_AML_FAB_MARKERS	186	-1.21562	0.0798479	0.435298	1
CLASPER_LYMPHATIC_VESSELS_DURING_METASTASIS_UP	20	-1.21554	0.221053	0.43495	1
PASQUALUCCI_LYMPHOMA_BY_GC_STAGE_DN	170	-1.21548	0.080292	0.434543	1
BHAT_ESR1_TARGETS_NOT_VIA_AKT1_DN	87	-1.21511	0.118971	0.434804	1
HARRIS_HYPOXIA	77	-1.21447	0.130159	0.435764	1
SMIRNOV_RESPONSE_TO_IR_2HR_UP	51	-1.21418	0.159091	0.435841	1
REACTOME_ANCHORING_OF_THE_BASAL_BODY_TO_THE_PLASMA_MEMBRANE	94	-1.21375	0.114695	0.436225	1
EPPERT_LSC_R	34	-1.21128	0.201705	0.441238	1
KIM_MYC_AMPLIFICATION_TARGETS_DN	88	-1.20896	0.12	0.445804	1
KENNY_CTNNB1_TARGETS_UP	50	-1.20881	0.154519	0.445525	1
MATZUK_SPERMATOGONIA	24	-1.2072	0.198511	0.448686	1
REACTOME_DNA_REPLICATION_PRE_INITIATION	99	-1.2068	0.137821	0.449104	1
REACTOME_NOTCH3_ACTIVATION_AND_TRANSMISSION_OF_SIGNAL_TO_THE_NUCLEUS	25	-1.20668	0.212598	0.448843	1
BIOCARTA_IL1R_PATHWAY	30	-1.20658	0.214485	0.448544	1
BIOCARTA_G1_PATHWAY	27	-1.20619	0.188172	0.448956	1
FARMER_BREAST_CANCER_CLUSTER_1	39	-1.20567	0.203166	0.449636	1
IGLESIAS_E2F_TARGETS_UP	145	-1.20527	0.0938628	0.450018	1
KYNG_DNA_DAMAGE_BY_4NQO_OR_UV	58	-1.20481	0.173653	0.450526	1
REACTOME_DAP12_SIGNALING	28	-1.20424	0.198473	0.451266	1
CHEOK_RESPONSE_TO_MERCAPTOPURINE_AND_HD_MTX_DN	25	-1.20296	0.194667	0.453657	1
HWANG_PROSTATE_CANCER_MARKERS	27	-1.20069	0.217949	0.458312	1
ANASTASSIOU_MULTICANCER_INVASIVENESS_SIGNATURE	63	-1.19889	0.171687	0.461971	1
RUTELLA_RESPONSE_TO_HGF_UP	397	-1.1988	0.0578035	0.461654	1
TAKEDA_TARGETS_OF_NUP98_HOXA9_FUSION_8D_UP	141	-1.19851	0.0978723	0.461815	1
WP_ATM_SIGNALING_PATHWAY	40	-1.19825	0.163842	0.46187	1
BROWNE_HCMV_INFECTION_20HR_DN	94	-1.19809	0.131833	0.461685	1
YAO_HOXA10_TARGETS_VIA_PROGESTERONE_DN	20	-1.1978	0.231383	0.461773	1
REACTOME_PROTEIN_UBIQUITINATION	66	-1.19746	0.162791	0.462034	1
BURTON_ADIPOGENESIS_PEAK_AT_8HR	38	-1.19739	0.192513	0.461633	1
VART_KSHV_INFECTION_ANGIOGENIC_MARKERS_UP	158	-1.1967	0.0915751	0.462738	1
GARGALOVIC_RESPONSE_TO_OXIDIZED_PHOSPHOLIPIDS_MAGENTA_UP	24	-1.19663	0.236979	0.462298	1
WP_MODULATORS_OF_TCR_SIGNALING_AND_T_CELL_ACTIVATION	61	-1.195	0.168639	0.465643	1
REACTOME_IRS_MEDIATED_SIGNALLING	48	-1.19392	0.1983	0.467724	1
REACTOME_INHIBITION_OF_THE_PROTEOLYTIC_ACTIVITY_OF_APC_C_REQUIRED_FOR_THE_ONSET_OF_ANAPHASE_BY_MITOTIC_SPINDLE_CHECKPOINT_COMPONENTS	21	-1.19374	0.235294	0.46752	1
GRAHAM_CML_DIVIDING_VS_NORMAL_QUIESCENT_DN	81	-1.19349	0.164087	0.467539	1
ZHENG_FOXP3_TARGETS_IN_T_LYMPHOCYTE_DN	39	-1.19289	0.196023	0.468388	1
WORSCHECH_TUMOR_EVASION_AND_TOLEROGENICITY_UP	31	-1.19288	0.215385	0.467841	1
BIOCARTA_ATM_PATHWAY	20	-1.19284	0.231844	0.46736	1
REACTOME_N_GLYCAN_ANTENNAE_ELONGATION_IN_THE_MEDIAL_TRANS_GOLGI	25	-1.19281	0.21393	0.466862	1
TAKEDA_TARGETS_OF_NUP98_HOXA9_FUSION_10D_DN	124	-1.19246	0.090604	0.467077	1
TSUNODA_CISPLATIN_RESISTANCE_DN	43	-1.19245	0.187151	0.466547	1
DAZARD_UV_RESPONSE_CLUSTER_G28	16	-1.19195	0.234973	0.467152	1
REACTOME_G0_AND_EARLY_G1	27	-1.19178	0.231383	0.467014	1
HOFMANN_MYELODYSPLASTIC_SYNDROM_RISK_DN	18	-1.19176	0.245524	0.466503	1
WP_APOPTOSIS_MODULATION_AND_SIGNALING	83	-1.19161	0.16	0.46631	1
REACTOME_DISEASES_ASSOCIATED_WITH_O_GLYCOSYLATION_OF_PROTEINS	59	-1.19029	0.167155	0.468864	1
VARELA_ZMPSTE24_TARGETS_UP	44	-1.18914	0.184	0.471058	1
NAKAJIMA_EOSINOPHIL	22	-1.1891	0.2375	0.470597	1
PID_MYC_REPRESS_PATHWAY	62	-1.18763	0.167722	0.473567	1
ZHONG_RESPONSE_TO_AZACITIDINE_AND_TSA_DN	65	-1.18724	0.179331	0.473921	1
WANG_RESPONSE_TO_GSK3_INHIBITOR_SB216763_DN	347	-1.18721	0.04	0.473414	1
TONKS_TARGETS_OF_RUNX1_RUNX1T1_FUSION_SUSTAINED_IN_GRANULOCYTE_UP	15	-1.18333	0.229167	0.482223	1
BOYLAN_MULTIPLE_MYELOMA_PCA1_UP	126	-1.18321	0.127517	0.481916	1
VANTVEER_BREAST_CANCER_POOR_PROGNOSIS	48	-1.18279	0.202417	0.482355	1
REACTOME_TRANSLATION_OF_SARS_COV_2_STRUCTURAL_PROTEINS	49	-1.18187	0.2	0.484024	1
TARTE_PLASMA_CELL_VS_PLASMABLAST_DN	302	-1.1818	0.055	0.483633	1
KYNG_DNA_DAMAGE_BY_GAMMA_AND_UV_RADIATION	75	-1.18162	0.145963	0.483478	1
REACTOME_SIGNALING_BY_MODERATE_KINASE_ACTIVITY_BRAF_MUTANTS	45	-1.18107	0.213889	0.484269	1
WP_OXIDATIVE_DAMAGE_RESPONSE	39	-1.18055	0.206897	0.484917	1
REACTOME_INSULIN_RECEPTOR_RECYCLING	25	-1.17996	0.218919	0.485792	1
SCHAEFFER_PROSTATE_DEVELOPMENT_6HR_UP	159	-1.17975	0.141818	0.485756	1
HOELZEL_NF1_TARGETS_UP	131	-1.17893	0.10219	0.487313	1
BROWNE_HCMV_INFECTION_10HR_DN	55	-1.17869	0.208571	0.487304	1
CADWELL_ATG16L1_TARGETS_DN	67	-1.1782	0.170659	0.48796	1
REACTOME_OXIDATIVE_STRESS_INDUCED_SENESCENCE	75	-1.17739	0.165192	0.489452	1
MEBARKI_HCC_PROGENITOR_WNT_UP	172	-1.17692	0.127273	0.48995	1
PID_AMB2_NEUTROPHILS_PATHWAY	40	-1.17689	0.204023	0.489436	1
TING_SILENCED_BY_DICER	25	-1.1767	0.229947	0.48935	1
REACTOME_SIGNALING_BY_FGFR1_IN_DISEASE	38	-1.17609	0.200542	0.490236	1
SERVITJA_ISLET_HNF1A_TARGETS_DN	106	-1.176	0.135484	0.489902	1
LOPEZ_MBD_TARGETS_IMPRINTED_AND_X_LINKED	16	-1.17576	0.253102	0.489898	1
REACTOME_SIGNAL_TRANSDUCTION_BY_L1	21	-1.17525	0.240541	0.490674	1
WEIGEL_OXIDATIVE_STRESS_BY_HNE_AND_H2O2	36	-1.17433	0.222857	0.492309	1
NAKAJIMA_MAST_CELL	43	-1.17352	0.202312	0.493724	1
KORKOLA_CORRELATED_WITH_POU5F1	29	-1.17328	0.230352	0.493742	1
PID_IL3_PATHWAY	25	-1.17267	0.248663	0.494617	1
BOYLAN_MULTIPLE_MYELOMA_C_DN	59	-1.17212	0.160763	0.495432	1
SCHLINGEMANN_SKIN_CARCINOGENESIS_TPA_DN	26	-1.17201	0.242021	0.49514	1
JINESH_BLEBBISHIELD_TRANSFORMED_STEM_CELL_SPHERES_DN	247	-1.17174	0.0778689	0.495194	1
REACTOME_BASE_EXCISION_REPAIR_AP_SITE_FORMATION	25	-1.17162	0.260526	0.494939	1
WP_IL18_SIGNALING_PATHWAY	258	-1.1715	0.0707547	0.494667	1
PID_ARF6_DOWNSTREAM_PATHWAY	15	-1.17123	0.270423	0.494741	1
KEGG_SNARE_INTERACTIONS_IN_VESICULAR_TRANSPORT	35	-1.17113	0.231844	0.494436	1
PID_ATF2_PATHWAY	57	-1.17064	0.215873	0.495066	1
PARK_TRETINOIN_RESPONSE_AND_RARA_PLZF_FUSION	22	-1.17039	0.24	0.495063	1
RIZKI_TUMOR_INVASIVENESS_3D_DN	242	-1.16999	0.0833333	0.495511	1
SA_TRKA_RECEPTOR	17	-1.16991	0.268657	0.495123	1
SAKAI_CHRONIC_HEPATITIS_VS_LIVER_CANCER_UP	80	-1.16972	0.187311	0.494996	1
TONKS_TARGETS_OF_RUNX1_RUNX1T1_FUSION_HSC_UP	174	-1.16917	0.139831	0.495712	1
TIAN_BHLHA15_TARGETS	16	-1.1688	0.258064	0.496039	1
FOROUTAN_PRODRANK_TGFB_EMT_UP	184	-1.16851	0.0897959	0.496224	1
DAZARD_RESPONSE_TO_UV_SCC_DN	109	-1.16842	0.136213	0.495868	1
CUI_GLUCOSE_DEPRIVATION	57	-1.16807	0.205263	0.496175	1
RIZ_ERYTHROID_DIFFERENTIATION_CCNE1	43	-1.16805	0.225071	0.495679	1
HADDAD_T_LYMPHOCYTE_AND_NK_PROGENITOR_UP	79	-1.16804	0.171687	0.495138	1
REACTOME_RESOLUTION_OF_ABASIC_SITES_AP_SITES	37	-1.16791	0.202186	0.494867	1
REACTOME_MATURATION_OF_SARS_COV_2_SPIKE_PROTEIN	29	-1.16785	0.234973	0.494493	1
GARGALOVIC_RESPONSE_TO_OXIDIZED_PHOSPHOLIPIDS_GREY_UP	16	-1.16776	0.253927	0.494176	1
WP_HOSTPATHOGEN_INTERACTION_OF_HUMAN_CORONAVIRUSES_APOPTOSIS	21	-1.16768	0.259162	0.493822	1
NEMETH_INFLAMMATORY_RESPONSE_LPS_DN	30	-1.16729	0.245856	0.49417	1
REACTOME_ONCOGENE_INDUCED_SENESCENCE	33	-1.16694	0.207283	0.494466	1
XU_HGF_TARGETS_REPRESSED_BY_AKT1_DN	74	-1.16641	0.204013	0.495175	1
WP_NRP1TRIGGERED_SIGNALING_PATHWAYS_IN_PANCREATIC_CANCER	53	-1.16631	0.194118	0.494881	1
WP_HIPPOYAP_SIGNALING_PATHWAY	22	-1.16615	0.26	0.494745	1
WP_INTEGRATED_CANCER_PATHWAY	43	-1.1659	0.215517	0.494794	1
WP_FIBRIN_COMPLEMENT_RECEPTOR_3_SIGNALING_PATHWAY	42	-1.16586	0.231429	0.494349	1
PID_GMCSF_PATHWAY	35	-1.16572	0.226776	0.494134	1
REACTOME_SIGNALING_BY_NOTCH1	72	-1.16438	0.185535	0.496929	1
WP_INTERACTIONS_BETWEEN_IMMUNE_CELLS_AND_MICRORNAS_IN_TUMOR_MICROENVIRONMENT	31	-1.16431	0.246114	0.496588	1
WP_MIRNA_REGULATION_OF_P53_PATHWAY_IN_PROSTATE_CANCER	22	-1.16205	0.258856	0.501631	1
WP_AUTOPHAGY	30	-1.16161	0.240113	0.502242	1
LI_WILMS_TUMOR_VS_FETAL_KIDNEY_2_DN	48	-1.16153	0.214067	0.501871	1
PETROVA_PROX1_TARGETS_UP	25	-1.16134	0.25	0.50179	1
GHANDHI_BYSTANDER_IRRADIATION_UP	70	-1.16082	0.195266	0.502575	1
GAUSSMANN_MLL_AF4_FUSION_TARGETS_G_DN	35	-1.16014	0.236152	0.503767	1
MARSON_FOXP3_TARGETS_STIMULATED_UP	30	-1.15938	0.232911	0.505076	1
ZWANG_DOWN_BY_2ND_EGF_PULSE	181	-1.15859	0.148289	0.506441	1
SWEET_KRAS_TARGETS_UP	81	-1.15859	0.193846	0.505887	1
REACTOME_CELL_SURFACE_INTERACTIONS_AT_THE_VASCULAR_WALL	117	-1.15841	0.160535	0.505762	1
GARGALOVIC_RESPONSE_TO_OXIDIZED_PHOSPHOLIPIDS_CYAN_UP	16	-1.15834	0.270833	0.505375	1
REACTOME_INSULIN_RECEPTOR_SIGNALLING_CASCADE	54	-1.15642	0.224377	0.509535	1
KANNAN_TP53_TARGETS_DN	22	-1.15623	0.261658	0.509421	1
LEE_LIVER_CANCER_MYC_E2F1_UP	55	-1.15546	0.210863	0.510704	1
GROSS_HYPOXIA_VIA_ELK3_ONLY_DN	44	-1.15502	0.206522	0.511279	1
NAKAMURA_TUMOR_ZONE_PERIPHERAL_VS_CENTRAL_UP	262	-1.1549	0.0788177	0.511023	1
GHANDHI_DIRECT_IRRADIATION_DN	34	-1.15231	0.245989	0.516969	1
PID_HIF2PATHWAY	33	-1.15195	0.254902	0.517303	1
PID_SMAD2_3NUCLEAR_PATHWAY	80	-1.15194	0.167683	0.516775	1
FOSTER_TOLERANT_MACROPHAGE_DN	414	-1.15153	0.0559006	0.517191	1
REACTOME_TOLL_LIKE_RECEPTOR_CASCADES	147	-1.15138	0.154412	0.516981	1
LEE_LIVER_CANCER_E2F1_UP	62	-1.15084	0.229851	0.517721	1
BERNARD_PPAPDC1B_TARGETS_UP	37	-1.15058	0.23224	0.517815	1
GENTILE_UV_HIGH_DOSE_DN	281	-1.15036	0.0952381	0.517787	1
RIGGINS_TAMOXIFEN_RESISTANCE_DN	212	-1.15016	0.130233	0.517719	1
REACTOME_MITOTIC_G2_G2_M_PHASES	190	-1.15011	0.123506	0.517301	1
WELCSH_BRCA1_TARGETS_UP	196	-1.14973	0.159836	0.517639	1
OSMAN_BLADDER_CANCER_UP	383	-1.14958	0.102273	0.517488	1
BROWNE_HCMV_INFECTION_30MIN_UP	46	-1.14954	0.237082	0.517032	1
VANTVEER_BREAST_CANCER_ESR1_DN	213	-1.14951	0.15	0.51654	1
PID_S1P_S1P1_PATHWAY	21	-1.14937	0.266319	0.516347	1
IKEDA_MIR133_TARGETS_UP	44	-1.1493	0.258333	0.515949	1
DORN_ADENOVIRUS_INFECTION_12HR_DN	31	-1.14852	0.237537	0.51731	1
HAHTOLA_MYCOSIS_FUNGOIDES_CD4_UP	56	-1.14848	0.217391	0.516852	1
SNIJDERS_AMPLIFIED_IN_HEAD_AND_NECK_TUMORS	36	-1.14824	0.25876	0.516948	1
ZIRN_TRETINOIN_RESPONSE_UP	17	-1.14802	0.286472	0.516915	1
WP_EPITHELIAL_TO_MESENCHYMAL_TRANSITION_IN_COLORECTAL_CANCER	157	-1.1476	0.163569	0.517435	1
REACTOME_TRANSCRIPTIONAL_REGULATION_BY_RUNX1	187	-1.14668	0.143426	0.519285	1
KEGG_UBIQUITIN_MEDIATED_PROTEOLYSIS	132	-1.1462	0.167785	0.519968	1
SCHOEN_NFKB_SIGNALING	32	-1.14571	0.241848	0.520692	1
DASU_IL6_SIGNALING_SCAR_UP	30	-1.14555	0.268012	0.520523	1
FOROUTAN_TGFB_EMT_UP	191	-1.14533	0.159091	0.520515	1
GROSS_HYPOXIA_VIA_HIF1A_DN	108	-1.14527	0.170648	0.520114	1
REACTOME_SIGNALING_BY_INSULIN_RECEPTOR	77	-1.14519	0.215569	0.51974	1
BLANCO_MELO_COVID19_SARS_COV_2_INFECTION_A594_ACE2_EXPRESSING_CELLS_DN	92	-1.14509	0.197568	0.519407	1
WP_REGUCALCIN_IN_PROXIMAL_TUBULE_EPITHELIAL_KIDNEY_CELLS	30	-1.14438	0.244156	0.520607	1
KIM_WT1_TARGETS_DN	455	-1.14325	0.0555556	0.522944	1
MATTHEWS_AP1_TARGETS	17	-1.1432	0.269841	0.522586	1
JOHNSTONE_PARVB_TARGETS_3_UP	411	-1.14222	0.0883978	0.524451	1
YAGI_AML_WITH_T_8_21_TRANSLOCATION	347	-1.14192	0.102857	0.524703	1
BIOCARTA_CELLCYCLE_PATHWAY	23	-1.14182	0.299191	0.524369	1
BERTUCCI_MEDULLARY_VS_DUCTAL_BREAST_CANCER_UP	192	-1.14149	0.139918	0.524665	1
HORIUCHI_WTAP_TARGETS_UP	275	-1.14064	0.141593	0.526323	1
HALMOS_CEBPA_TARGETS_DN	42	-1.14005	0.240688	0.527339	1
PYEON_CANCER_HEAD_AND_NECK_VS_CERVICAL_DN	23	-1.13978	0.268929	0.527493	1
PLASARI_TGFB1_SIGNALING_VIA_NFIC_10HR_UP	58	-1.13967	0.216524	0.527232	1
YAO_TEMPORAL_RESPONSE_TO_PROGESTERONE_CLUSTER_3	16	-1.13967	0.291971	0.526682	1
MEBARKI_HCC_PROGENITOR_WNT_UP_BLOCKED_BY_FZD8CRD	110	-1.13869	0.157143	0.52865	1
WIERENGA_STAT5A_TARGETS_DN	179	-1.13843	0.153191	0.528741	1
REACTOME_CONSTITUTIVE_SIGNALING_BY_ABERRANT_PI3K_IN_CANCER	78	-1.13797	0.223301	0.52939	1
CHARAFE_BREAST_CANCER_LUMINAL_VS_BASAL_DN	423	-1.13792	0.10119	0.528971	1
TAKADA_GASTRIC_CANCER_COPY_NUMBER_DN	28	-1.13752	0.291317	0.529426	1
WP_COMPLEMENT_SYSTEM_IN_NEURONAL_DEVELOPMENT_AND_PLASTICITY	96	-1.137	0.2	0.530181	1
KEGG_N_GLYCAN_BIOSYNTHESIS	44	-1.13692	0.247093	0.529818	1
MA_MYELOID_DIFFERENTIATION_DN	42	-1.13653	0.265753	0.530297	1
DOUGLAS_BMI1_TARGETS_DN	296	-1.13637	0.121827	0.530158	1
BLALOCK_ALZHEIMERS_DISEASE_INCIPIENT_UP	361	-1.13598	0.0977012	0.530648	1
SA_PTEN_PATHWAY	17	-1.13489	0.296791	0.532826	1
BRACHAT_RESPONSE_TO_METHOTREXATE_DN	24	-1.13416	0.287293	0.534244	1
REACTOME_DAP12_INTERACTIONS	33	-1.13347	0.24359	0.535484	1
DESERT_STEM_CELL_HEPATOCELLULAR_CARCINOMA_SUBCLASS_UP	239	-1.13308	0.130252	0.535981	1
STARK_BRAIN_22Q11_DELETION	16	-1.13262	0.276215	0.536611	1
KIM_RESPONSE_TO_TSA_AND_DECITABINE_UP	114	-1.13255	0.195122	0.536253	1
BIOCARTA_CHEMICAL_PATHWAY	18	-1.13235	0.285714	0.536202	1
PILON_KLF1_TARGETS_UP	497	-1.13172	0.0909091	0.537318	1
REACTOME_SIGNALING_BY_PTK6	54	-1.13069	0.26738	0.539257	1
REACTOME_TNF_SIGNALING	44	-1.13046	0.267568	0.539319	1
PID_MTOR_4PATHWAY	67	-1.1302	0.232704	0.539461	1
RODWELL_AGING_KIDNEY_UP	448	-1.13008	0.0853659	0.539252	1
REACTOME_INTEGRIN_SIGNALING	27	-1.12995	0.24933	0.538987	1
REACTOME_RECOGNITION_AND_ASSOCIATION_OF_DNA_GLYCOSYLASE_WITH_SITE_CONTAINING_AN_AFFECTED_PURINE	19	-1.12964	0.284946	0.539235	1
WP_GLUCOCORTICOID_RECEPTOR_PATHWAY	68	-1.1295	0.239766	0.539042	1
KANNAN_TP53_TARGETS_UP	55	-1.12924	0.235465	0.539184	1
KYNG_DNA_DAMAGE_UP	194	-1.12897	0.181435	0.539253	1
FIGUEROA_AML_METHYLATION_CLUSTER_6_DN	30	-1.12874	0.263298	0.539281	1
NABA_ECM_REGULATORS	211	-1.12837	0.162281	0.539639	1
REACTOME_DEADENYLATION_DEPENDENT_MRNA_DECAY	55	-1.12825	0.252976	0.539391	1
ZHANG_BREAST_CANCER_PROGENITORS_UP	432	-1.12771	0.0963855	0.540297	1
PID_BCR_5PATHWAY	63	-1.12712	0.222222	0.541298	1
WP_NEURODEGENERATION_WITH_BRAIN_IRON_ACCUMULATION_NBIA_SUBTYPES_PATHWAY	44	-1.12701	0.263889	0.541029	1
SOTIRIOU_BREAST_CANCER_GRADE_1_VS_3_DN	50	-1.12687	0.265193	0.540855	1
KOHOUTEK_CCNT1_TARGETS	51	-1.12675	0.265537	0.540669	1
REACTOME_RA_BIOSYNTHESIS_PATHWAY	17	-1.12657	0.299191	0.540572	1
MASSARWEH_RESPONSE_TO_ESTRADIOL	61	-1.12652	0.238853	0.540165	1
REACTOME_TELOMERE_C_STRAND_LAGGING_STRAND_SYNTHESIS	34	-1.12642	0.271233	0.539876	1
REACTOME_HDR_THROUGH_HOMOLOGOUS_RECOMBINATION_HRR	66	-1.12537	0.236152	0.542019	1
REACTOME_NEGATIVE_REGULATION_OF_THE_PI3K_AKT_NETWORK	113	-1.12532	0.18	0.541647	1
COULOUARN_TEMPORAL_TGFB1_SIGNATURE_UP	107	-1.12377	0.2	0.545129	1
IKEDA_MIR30_TARGETS_UP	116	-1.12263	0.225914	0.547573	1
BENPORATH_NOS_TARGETS	176	-1.12257	0.188889	0.547164	1
MEBARKI_HCC_PROGENITOR_FZD8CRD_DN	366	-1.12196	0.142857	0.548136	1
KOKKINAKIS_METHIONINE_DEPRIVATION_48HR_UP	126	-1.12162	0.192593	0.548509	1
WP_PROGERIAASSOCIATED_LIPODYSTROPHY	20	-1.12151	0.298469	0.548261	1
LI_CISPLATIN_RESISTANCE_UP	25	-1.12144	0.293194	0.54792	1
REACTOME_FGFR1_MUTANT_RECEPTOR_ACTIVATION	31	-1.12104	0.322222	0.548397	1
WP_AMYOTROPHIC_LATERAL_SCLEROSIS_ALS	38	-1.12068	0.273239	0.548806	1
MULLIGHAN_MLL_SIGNATURE_1_UP	359	-1.1206	0.0914634	0.548457	1
FINETTI_BREAST_CANCERS_KINOME_BLUE	21	-1.12057	0.282722	0.547987	1
PID_P53_REGULATION_PATHWAY	57	-1.12041	0.259615	0.547825	1
MARIADASON_RESPONSE_TO_BUTYRATE_SULINDAC_4	15	-1.12034	0.291971	0.547496	1
REACTOME_SARS_COV_INFECTIONS	152	-1.12019	0.179104	0.54737	1
ZHU_CMV_8_HR_DN	50	-1.12009	0.267442	0.547092	1
DORMOY_ELAVL1_TARGETS	18	-1.12008	0.314607	0.546567	1
VIETOR_IFRD1_TARGETS	23	-1.11947	0.293801	0.547616	1
THILLAINADESAN_ZNF217_TARGETS_UP	41	-1.1188	0.254335	0.548809	1
YU_MYC_TARGETS_DN	59	-1.11834	0.241692	0.549467	1
DURCHDEWALD_SKIN_CARCINOGENESIS_UP	87	-1.11824	0.216301	0.549192	1
WP_ALPHA_6_BETA_4_SIGNALING_PATHWAY	33	-1.11784	0.270833	0.549778	1
REACTOME_TRAFFICKING_OF_GLUR2_CONTAINING_AMPA_RECEPTORS	17	-1.11729	0.321429	0.550703	1
STREICHER_LSM1_TARGETS_DN	17	-1.11722	0.320413	0.550345	1
STAMBOLSKY_RESPONSE_TO_VITAMIN_D3_DN	20	-1.11708	0.297297	0.550151	1
KLEIN_TARGETS_OF_BCR_ABL1_FUSION	46	-1.11674	0.274286	0.550521	1
THEILGAARD_NEUTROPHIL_AT_SKIN_WOUND_DN	221	-1.11576	0.189516	0.552623	1
OZEN_MIR125B1_TARGETS	22	-1.11538	0.297872	0.55307	1
PID_HDAC_CLASSII_PATHWAY	34	-1.11509	0.293255	0.553304	1
KIM_LIVER_CANCER_POOR_SURVIVAL_DN	40	-1.11496	0.301075	0.553071	1
SA_MMP_CYTOKINE_CONNECTION	15	-1.11331	0.301235	0.556962	1
BACOLOD_RESISTANCE_TO_ALKYLATING_AGENTS_UP	20	-1.11323	0.305556	0.556663	1
GAVIN_FOXP3_TARGETS_CLUSTER_P2	81	-1.11315	0.263333	0.55633	1
REACTOME_FGFR1_LIGAND_BINDING_AND_ACTIVATION	16	-1.11276	0.292746	0.556874	1
SENESE_HDAC3_TARGETS_UP	455	-1.11255	0.108108	0.556898	1
KEGG_CHRONIC_MYELOID_LEUKEMIA	73	-1.11253	0.268437	0.556422	1
WIKMAN_ASBESTOS_LUNG_CANCER_DN	28	-1.11253	0.273438	0.555889	1
WAKABAYASHI_ADIPOGENESIS_PPARG_RXRA_BOUND_36HR	148	-1.11237	0.184116	0.555811	1
KANG_DOXORUBICIN_RESISTANCE_DN	19	-1.11235	0.305343	0.555339	1
WP_GENES_ASSOCIATED_WITH_THE_DEVELOPMENT_OF_RHEUMATOID_ARTHRITIS	17	-1.11224	0.298969	0.555072	1
REACTOME_ANTIGEN_PROCESSING_UBIQUITINATION_PROTEASOME_DEGRADATION	299	-1.11197	0.116751	0.555219	1
KAYO_CALORIE_RESTRICTION_MUSCLE_UP	87	-1.11099	0.227692	0.557296	1
TSAI_RESPONSE_TO_IONIZING_RADIATION	141	-1.11092	0.191729	0.556939	1
WP_BURN_WOUND_HEALING	94	-1.11059	0.232026	0.557249	1
KAUFFMANN_DNA_REPLICATION_GENES	138	-1.10992	0.227106	0.558565	1
VALK_AML_CLUSTER_11	38	-1.1099	0.256831	0.55806	1
TURASHVILI_BREAST_DUCTAL_CARCINOMA_VS_DUCTAL_NORMAL_UP	45	-1.10951	0.278515	0.558611	1
ONO_FOXP3_TARGETS_UP	23	-1.1094	0.312849	0.55834	1
WP_MIR5093P_ALTERATION_OF_YAP1ECM_AXIS	17	-1.10836	0.314961	0.560583	1
SU_TESTIS	70	-1.10828	0.254491	0.56025	1
REACTOME_RHO_GTPASE_EFFECTORS	260	-1.10814	0.156522	0.560048	1
RUAN_RESPONSE_TO_TNF_TROGLITAZONE_UP	16	-1.10805	0.310078	0.559775	1
BERTUCCI_INVASIVE_CARCINOMA_DUCTAL_VS_LOBULAR_DN	46	-1.10793	0.255072	0.559512	1
PHESSE_TARGETS_OF_APC_AND_MBD2_UP	19	-1.10788	0.311475	0.559133	1
REACTOME_REGULATION_OF_INNATE_IMMUNE_RESPONSES_TO_CYTOSOLIC_DNA	15	-1.1074	0.315403	0.559919	1
REACTOME_REGULATION_OF_TNFR1_SIGNALING	35	-1.10736	0.26776	0.5595	1
REACTOME_DNA_REPAIR	290	-1.10717	0.204444	0.559484	1
KEGG_DILATED_CARDIOMYOPATHY	88	-1.10573	0.255892	0.562851	1
KEGG_FC_EPSILON_RI_SIGNALING_PATHWAY	78	-1.10417	0.260479	0.566457	1
KEGG_TYPE_II_DIABETES_MELLITUS	47	-1.10372	0.273292	0.567098	1
HE_PTEN_TARGETS_UP	17	-1.10279	0.330827	0.569038	1
ZHAN_LATE_DIFFERENTIATION_GENES_DN	16	-1.10151	0.32345	0.571855	1
PID_IL12_2PATHWAY	60	-1.1011	0.263158	0.572372	1
SHIN_B_CELL_LYMPHOMA_CLUSTER_5	19	-1.101	0.311475	0.572126	1
LEE_LIVER_CANCER_MYC_DN	62	-1.10076	0.245562	0.572208	1
VALK_AML_CLUSTER_12	29	-1.10018	0.321229	0.573308	1
CEBALLOS_TARGETS_OF_TP53_AND_MYC_DN	33	-1.10013	0.288828	0.572914	1
REACTOME_MAPK_TARGETS_NUCLEAR_EVENTS_MEDIATED_BY_MAP_KINASES	30	-1.09981	0.295082	0.573241	1
RAO_BOUND_BY_SALL4_ISOFORM_B	498	-1.09912	0.13125	0.574587	1
OUELLET_OVARIAN_CANCER_INVASIVE_VS_LMP_UP	114	-1.09848	0.214047	0.57575	1
BIOCARTA_ATRBRCA_PATHWAY	22	-1.09752	0.336815	0.577809	1
WP_GLIOBLASTOMA_SIGNALING_PATHWAYS	81	-1.09654	0.235294	0.579895	1
SIMBULAN_UV_RESPONSE_IMMORTALIZED_DN	31	-1.09553	0.328205	0.582033	1
QUINTENS_EMBRYONIC_BRAIN_RESPONSE_TO_IR	82	-1.09524	0.275	0.582263	1
WANG_BARRETTS_ESOPHAGUS_DN	24	-1.09499	0.322251	0.582384	1
KAAB_FAILED_HEART_VENTRICLE_DN	39	-1.0946	0.302778	0.58281	1
BROWNE_HCMV_INFECTION_16HR_DN	76	-1.0946	0.273585	0.582277	1
PID_RAC1_REG_PATHWAY	38	-1.09433	0.297935	0.58246	1
WP_NONALCOHOLIC_FATTY_LIVER_DISEASE	146	-1.09375	0.205776	0.583457	1
ROSS_AML_WITH_PML_RARA_FUSION	76	-1.09358	0.28013	0.583374	1
MORI_MATURE_B_LYMPHOCYTE_DN	76	-1.09333	0.293548	0.583472	1
REACTOME_PLASMA_LIPOPROTEIN_ASSEMBLY_REMODELING_AND_CLEARANCE	68	-1.09286	0.300971	0.584238	1
LANDIS_BREAST_CANCER_PROGRESSION_DN	72	-1.09251	0.283626	0.584643	1
REACTOME_NON_INTEGRIN_MEMBRANE_ECM_INTERACTIONS	59	-1.09223	0.29912	0.584886	1
BOQUEST_STEM_CELL_CULTURED_VS_FRESH_DN	30	-1.09171	0.316456	0.585806	1
REACTOME_S_PHASE	162	-1.09131	0.222628	0.58634	1
PID_PI3KCI_PATHWAY	48	-1.09118	0.319648	0.586182	1
WP_FAS_LIGAND_PATHWAY_AND_STRESS_INDUCTION_OF_HEAT_SHOCK_PROTEINS	40	-1.09092	0.319403	0.586401	1
REACTOME_RESPONSE_OF_MTB_TO_PHAGOCYTOSIS	23	-1.09062	0.347368	0.586646	1
NIKOLSKY_BREAST_CANCER_17Q21_Q25_AMPLICON	306	-1.09048	0.186869	0.586491	1
JAZAERI_BREAST_CANCER_BRCA1_VS_BRCA2_UP	47	-1.09033	0.304945	0.586355	1
INGRAM_SHH_TARGETS_DN	63	-1.08993	0.277778	0.586931	1
VANTVEER_BREAST_CANCER_ESR1_UP	144	-1.08966	0.255973	0.587062	1
REACTOME_MEIOTIC_RECOMBINATION	38	-1.08949	0.308743	0.587007	1
BURTON_ADIPOGENESIS_4	45	-1.08923	0.309783	0.587166	1
TONKS_TARGETS_OF_RUNX1_RUNX1T1_FUSION_ERYTHROCYTE_UP	146	-1.08922	0.225914	0.586672	1
IVANOVA_HEMATOPOIESIS_INTERMEDIATE_PROGENITOR	134	-1.08899	0.265385	0.586793	1
CAFFAREL_RESPONSE_TO_THC_8HR_5_UP	15	-1.08882	0.326633	0.586711	1
BLANCO_MELO_BETA_INTERFERON_TREATED_BRONCHIAL_EPITHELIAL_CELLS_UP	329	-1.08881	0.19774	0.586206	1
RORIE_TARGETS_OF_EWSR1_FLI1_FUSION_UP	26	-1.08854	0.334262	0.586433	1
REACTOME_TRANSCRIPTIONAL_ACTIVITY_OF_SMAD2_SMAD3_SMAD4_HETEROTRIMER	45	-1.08759	0.320548	0.588403	1
ROSS_AML_WITH_MLL_FUSIONS	74	-1.0866	0.278638	0.590521	1
REACTOME_MET_PROMOTES_CELL_MOTILITY	41	-1.08653	0.309735	0.590201	1
WP_METABOLISM_OF_SPINGOLIPIDS_IN_ER_AND_GOLGI_APPARATUS	20	-1.08644	0.328205	0.589901	1
ROSS_AML_WITH_CBFB_MYH11_FUSION	49	-1.08627	0.315634	0.589872	1
CHENG_IMPRINTED_BY_ESTRADIOL	101	-1.08626	0.271777	0.589346	1
RUTELLA_RESPONSE_TO_HGF_DN	223	-1.08601	0.218009	0.589486	1
WIERENGA_STAT5A_TARGETS_GROUP2	49	-1.08564	0.320475	0.589966	1
REACTOME_REGULATION_OF_TP53_EXPRESSION_AND_DEGRADATION	37	-1.08564	0.316489	0.589431	1
MEINHOLD_OVARIAN_CANCER_LOW_GRADE_DN	19	-1.0855	0.346774	0.589299	1
HOEBEKE_LYMPHOID_STEM_CELL_UP	87	-1.08521	0.275316	0.589531	1
PETRETTO_HEART_MASS_QTL_CIS_UP	33	-1.08495	0.322997	0.589677	1
REACTOME_C_TYPE_LECTIN_RECEPTORS_CLRS	133	-1.08444	0.27451	0.590536	1
REACTOME_NEDDYLATION	229	-1.08412	0.2	0.590879	1
BURTON_ADIPOGENESIS_12	33	-1.08369	0.320106	0.591514	1
BIOCARTA_PTEN_PATHWAY	18	-1.08329	0.379135	0.592066	1
PID_AR_PATHWAY	59	-1.08321	0.303797	0.591734	1
SCHAEFFER_PROSTATE_DEVELOPMENT_12HR_UP	110	-1.08316	0.251592	0.591345	1
REACTOME_CYTOSOLIC_SENSORS_OF_PATHOGEN_ASSOCIATED_DNA	64	-1.083	0.299094	0.591218	1
BIDUS_METASTASIS_DN	143	-1.08268	0.25188	0.591561	1
REACTOME_PROGRAMMED_CELL_DEATH	199	-1.08226	0.212121	0.592171	1
FAELT_B_CLL_WITH_VH3_21_DN	45	-1.08181	0.335227	0.592781	1
WANG_LMO4_TARGETS_UP	331	-1.08176	0.225641	0.592382	1
PARK_HSC_MARKERS	44	-1.08173	0.342029	0.591945	1
NABA_COLLAGENS	40	-1.08119	0.293103	0.592881	1
VARELA_ZMPSTE24_TARGETS_DN	42	-1.08056	0.319672	0.594133	1
CHIARETTI_ACUTE_LYMPHOBLASTIC_LEUKEMIA_ZAP70	64	-1.07992	0.285714	0.595388	1
MORI_EMU_MYC_LYMPHOMA_BY_ONSET_TIME_DN	17	-1.07991	0.35589	0.594899	1
KAYO_AGING_MUSCLE_DN	120	-1.0799	0.302083	0.59439	1
GAUSSMANN_MLL_AF4_FUSION_TARGETS_F_DN	37	-1.07856	0.347953	0.597504	1
WP_INTERACTOME_OF_POLYCOMB_REPRESSIVE_COMPLEX_2_PRC2	16	-1.07818	0.345269	0.598039	1
BENPORATH_ES_1	370	-1.07811	0.1875	0.597702	1
WONG_EMBRYONIC_STEM_CELL_CORE	331	-1.07757	0.185629	0.598591	1
LEE_AGING_NEOCORTEX_UP	77	-1.07702	0.28882	0.599613	1
FLECHNER_PBL_KIDNEY_TRANSPLANT_REJECTED_VS_OK_UP	64	-1.07693	0.311573	0.59936	1
MCDOWELL_ACUTE_LUNG_INJURY_UP	47	-1.07654	0.338279	0.599861	1
GARY_CD5_TARGETS_UP	459	-1.07633	0.223602	0.599911	1
MARTENS_BOUND_BY_PML_RARA_FUSION	427	-1.076	0.228395	0.600286	1
BURTON_ADIPOGENESIS_PEAK_AT_0HR	62	-1.07555	0.325444	0.600999	1
TORCHIA_TARGETS_OF_EWSR1_FLI1_FUSION_DN	322	-1.07476	0.215596	0.602735	1
REACTOME_CROSSLINKING_OF_COLLAGEN_FIBRILS	18	-1.07355	0.352645	0.605578	1
WP_MIRNAS_INVOLVED_IN_DNA_DAMAGE_RESPONSE	17	-1.07329	0.359249	0.605726	1
REACTOME_TIE2_SIGNALING	18	-1.07279	0.375635	0.606537	1
REACTOME_REPRODUCTION	92	-1.07272	0.286174	0.606227	1
WP_FACTORS_AND_PATHWAYS_AFFECTING_INSULINLIKE_GROWTH_FACTOR_IGF1AKT_SIGNALING	36	-1.07143	0.348703	0.609188	1
REACTOME_IRON_UPTAKE_AND_TRANSPORT	57	-1.07136	0.320588	0.608826	1
REACTOME_COLLAGEN_CHAIN_TRIMERIZATION	40	-1.07069	0.33908	0.610203	1
VANASSE_BCL2_TARGETS_UP	32	-1.07032	0.33518	0.610726	1
BIOCARTA_NKCELLS_PATHWAY	17	-1.06993	0.34949	0.61124	1
WP_IL17_SIGNALING_PATHWAY	30	-1.06964	0.336898	0.611526	1
REACTOME_SYNTHESIS_OF_PIPS_AT_THE_PLASMA_MEMBRANE	51	-1.06938	0.335366	0.61169	1
REACTOME_SUMOYLATION_OF_TRANSCRIPTION_COFACTORS	41	-1.06934	0.332402	0.611265	1
REACTOME_METABOLISM_OF_NUCLEOTIDES	93	-1.06922	0.318612	0.611051	1
WAMUNYOKOLI_OVARIAN_CANCER_GRADES_1_2_UP	138	-1.0688	0.289474	0.611747	1
SU_THYMUS	17	-1.06871	0.363868	0.611469	1
SIG_INSULIN_RECEPTOR_PATHWAY_IN_CARDIAC_MYOCYTES	51	-1.0682	0.360335	0.612342	1
MAGRANGEAS_MULTIPLE_MYELOMA_IGLL_VS_IGLK_UP	39	-1.06811	0.340782	0.612038	1
KEGG_NITROGEN_METABOLISM	21	-1.06796	0.346535	0.611945	1
REACTOME_NONHOMOLOGOUS_END_JOINING_NHEJ	40	-1.06789	0.349711	0.611606	1
TOMIDA_METASTASIS_DN	18	-1.0676	0.357664	0.611884	1
FERRANDO_HOX11_NEIGHBORS	19	-1.06731	0.380208	0.612138	1
GRADE_COLON_AND_RECTAL_CANCER_UP	279	-1.06723	0.248756	0.611818	1
REACTOME_FLT3_SIGNALING	38	-1.06709	0.353591	0.611699	1
REACTOME_DISEASES_OF_DNA_REPAIR	34	-1.06678	0.370057	0.612083	1
ZWANG_EGF_INTERVAL_DN	198	-1.06643	0.282869	0.612543	1
WEBER_METHYLATED_HCP_IN_SPERM_DN	26	-1.0663	0.344473	0.612356	1
LANDIS_ERBB2_BREAST_TUMORS_65_UP	22	-1.06477	0.355438	0.615994	1
MODY_HIPPOCAMPUS_NEONATAL	32	-1.06471	0.380403	0.61562	1
REACTOME_RAB_REGULATION_OF_TRAFFICKING	120	-1.06458	0.322695	0.615442	1
THUM_SYSTOLIC_HEART_FAILURE_UP	403	-1.06457	0.230303	0.614942	1
WOTTON_RUNX_TARGETS_DN	29	-1.06372	0.359673	0.616762	1
MOOTHA_GLYCOLYSIS	21	-1.06338	0.339286	0.617174	1
BIOCARTA_NFKB_PATHWAY	20	-1.06321	0.377049	0.617098	1
WP_G1_TO_S_CELL_CYCLE_CONTROL	64	-1.06224	0.331412	0.619334	1
STEIN_ESRRA_TARGETS_RESPONSIVE_TO_ESTROGEN_DN	40	-1.06207	0.372603	0.619276	1
BIOCARTA_TNFR1_PATHWAY	29	-1.06205	0.356125	0.618793	1
ZHAN_MULTIPLE_MYELOMA_CD1_DN	42	-1.06188	0.364179	0.618735	1
WP_GLYCOSYLATION_AND_RELATED_CONGENITAL_DEFECTS	24	-1.06128	0.344173	0.619888	1
PID_NECTIN_PATHWAY	30	-1.06067	0.390374	0.621042	1
WP_MTHFR_DEFICIENCY	24	-1.06063	0.353425	0.620647	1
WP_FOCAL_ADHESION_PI3KAKTMTORSIGNALING_PATHWAY	293	-1.06047	0.262911	0.620575	1
SCHAEFFER_SOX9_TARGETS_IN_PROSTATE_DEVELOPMENT_UP	21	-1.05967	0.367758	0.622235	1
OHGUCHI_LIVER_HNF4A_TARGETS_UP	50	-1.05954	0.332308	0.622108	1
KUROZUMI_RESPONSE_TO_ONCOCYTIC_VIRUS_AND_CYCLIC_RGD	18	-1.0581	0.345844	0.625717	1
HOFMANN_CELL_LYMPHOMA_DN	36	-1.05803	0.34903	0.625404	1
MACLACHLAN_BRCA1_TARGETS_DN	16	-1.05781	0.383085	0.625475	1
HOFFMANN_SMALL_PRE_BII_TO_IMMATURE_B_LYMPHOCYTE_UP	65	-1.05744	0.34375	0.625994	1
LEIN_CHOROID_PLEXUS_MARKERS	101	-1.0574	0.338462	0.625583	1
REACTOME_POLYMERASE_SWITCHING_ON_THE_C_STRAND_OF_THE_TELOMERE	26	-1.05704	0.359375	0.626114	1
NIKOLSKY_BREAST_CANCER_21Q22_AMPLICON	15	-1.05653	0.376963	0.626972	1
TCGA_GLIOBLASTOMA_COPY_NUMBER_UP	67	-1.05638	0.333333	0.626885	1
REACTOME_FCERI_MEDIATED_CA_2_MOBILIZATION	33	-1.05621	0.364829	0.62682	1
MARTINEZ_RESPONSE_TO_TRABECTEDIN_DN	264	-1.05601	0.257511	0.626887	1
LIU_BREAST_CANCER	25	-1.0556	0.348066	0.627531	1
REACTOME_INTERLEUKIN_2_FAMILY_SIGNALING	44	-1.05548	0.380952	0.627375	1
GOLUB_ALL_VS_AML_DN	21	-1.05537	0.363636	0.627158	1
NAKAYAMA_SOFT_TISSUE_TUMORS_PCA1_UP	71	-1.05536	0.333333	0.626646	1
REACTOME_TELOMERE_MAINTENANCE	76	-1.05472	0.359223	0.62797	1
HATADA_METHYLATED_IN_LUNG_CANCER_DN	26	-1.05452	0.351275	0.628006	1
REACTOME_DNA_METHYLATION	17	-1.05425	0.374005	0.628266	1
PID_TAP63_PATHWAY	51	-1.05424	0.360563	0.627754	1
WP_TYPE_II_INTERFERON_SIGNALING_IFNG	34	-1.05363	0.351351	0.628864	1
WP_NOTCH_SIGNALING_PATHWAY	59	-1.05308	0.327273	0.629968	1
REACTOME_GLOBAL_GENOME_NUCLEOTIDE_EXCISION_REPAIR_GG_NER	84	-1.05277	0.33557	0.6303	1
GUILLAUMOND_KLF10_TARGETS_DN	30	-1.05207	0.363158	0.631805	1
REACTOME_PI3K_AKT_SIGNALING_IN_CANCER	104	-1.05087	0.329932	0.634688	1
SHAFFER_IRF4_MULTIPLE_MYELOMA_PROGRAM	36	-1.05057	0.343407	0.635039	1
KEGG_METABOLISM_OF_XENOBIOTICS_BY_CYTOCHROME_P450	43	-1.05048	0.383481	0.634739	1
REACTOME_UB_SPECIFIC_PROCESSING_PROTEASES	168	-1.05048	0.316	0.634224	1
BREDEMEYER_RAG_SIGNALING_VIA_ATM_NOT_VIA_NFKB_DN	40	-1.05043	0.346939	0.633856	1
MOHANKUMAR_HOXA1_TARGETS_UP	396	-1.05016	0.289617	0.634114	1
PID_ARF6_PATHWAY	34	-1.04989	0.401028	0.63436	1
REACTOME_CLASS_I_MHC_MEDIATED_ANTIGEN_PROCESSING_PRESENTATION	362	-1.04941	0.25	0.635277	1
SUH_COEXPRESSED_WITH_ID1_AND_ID2_UP	18	-1.04937	0.404891	0.634886	1
REACTOME_POLO_LIKE_KINASE_MEDIATED_EVENTS	16	-1.04877	0.400485	0.63605	1
XU_GH1_EXOGENOUS_TARGETS_DN	93	-1.04841	0.356436	0.636574	1
GABRIELY_MIR21_TARGETS	281	-1.04841	0.300448	0.636055	1
RICKMAN_METASTASIS_DN	244	-1.04797	0.333333	0.636779	1
WP_STING_PATHWAY_IN_KAWASAKILIKE_DISEASE_AND_COVID19	21	-1.04669	0.385604	0.639944	1
BONOME_OVARIAN_CANCER_POOR_SURVIVAL_UP	31	-1.04624	0.396739	0.640714	1
WANG_CLIM2_TARGETS_UP	218	-1.046	0.294872	0.640851	1
REACTOME_NEGATIVE_REGULATION_OF_FGFR1_SIGNALING	33	-1.04567	0.373984	0.641271	1
FONTAINE_PAPILLARY_THYROID_CARCINOMA_DN	75	-1.04565	0.380328	0.640818	1
PARK_APL_PATHOGENESIS_DN	44	-1.04538	0.36	0.641024	1
REACTOME_SYNTHESIS_OF_PIPS_AT_THE_GOLGI_MEMBRANE	17	-1.0453	0.38	0.640742	1
KAMIKUBO_MYELOID_MN1_NETWORK	19	-1.0443	0.395288	0.643148	1
NADLER_HYPERGLYCEMIA_AT_OBESITY	58	-1.04406	0.367688	0.643306	1
WP_ENVELOPE_PROTEINS_AND_THEIR_POTENTIAL_ROLES_IN_EDMD_PHYSIOPATHOLOGY	45	-1.04397	0.353474	0.64303	1
TAVAZOIE_METASTASIS	87	-1.04394	0.347962	0.642593	1
REACTOME_CELLULAR_SENESCENCE	141	-1.04352	0.365314	0.643312	1
REACTOME_ZBP1_DAI_MEDIATED_INDUCTION_OF_TYPE_I_IFNS	21	-1.0435	0.4047	0.642851	1
REACTOME_FERTILIZATION	22	-1.04348	0.372222	0.642359	1
REACTOME_ER_QUALITY_CONTROL_COMPARTMENT_ERQC	21	-1.04316	0.390995	0.642738	1
BENPORATH_OCT4_TARGETS	281	-1.04285	0.334906	0.643194	1
PAL_PRMT5_TARGETS_UP	204	-1.04144	0.3361	0.646601	1
KOKKINAKIS_METHIONINE_DEPRIVATION_96HR_UP	112	-1.04119	0.37931	0.646745	1
REACTOME_SIGNALING_BY_MET	79	-1.04096	0.371069	0.646865	1
REACTOME_TRANSCRIPTIONAL_REGULATION_OF_GRANULOPOIESIS	41	-1.04068	0.392442	0.647114	1
REACTOME_INTERFERON_ALPHA_BETA_SIGNALING	55	-1.04001	0.376119	0.6485	1
GAUSSMANN_MLL_AF4_FUSION_TARGETS_C_UP	173	-1.03945	0.359259	0.649603	1
SEIDEN_MET_SIGNALING	20	-1.0385	0.414634	0.651779	1
DUAN_PRDM5_TARGETS	69	-1.03846	0.346939	0.65138	1
WP_P53_TRANSCRIPTIONAL_GENE_NETWORK	62	-1.03768	0.371257	0.653093	1
REACTOME_DEUBIQUITINATION	242	-1.0376	0.310185	0.652786	1
MONNIER_POSTRADIATION_TUMOR_ESCAPE_DN	382	-1.03754	0.310976	0.652438	1
REACTOME_TRANSCRIPTION_OF_E2F_TARGETS_UNDER_NEGATIVE_CONTROL_BY_DREAM_COMPLEX	19	-1.03751	0.371795	0.652005	1
REACTOME_PI3K_EVENTS_IN_ERBB2_SIGNALING	16	-1.03727	0.385204	0.652205	1
GAUSSMANN_MLL_AF4_FUSION_TARGETS_E_DN	22	-1.03712	0.377717	0.652101	1
WEBER_METHYLATED_HCP_IN_FIBROBLAST_DN	37	-1.03673	0.407202	0.652632	1
JISON_SICKLE_CELL_DISEASE_DN	169	-1.03663	0.340824	0.652395	1
KEGG_B_CELL_RECEPTOR_SIGNALING_PATHWAY	74	-1.03655	0.364865	0.652076	1
REACTOME_ACTIVATION_OF_BAD_AND_TRANSLOCATION_TO_MITOCHONDRIA	15	-1.0364	0.398438	0.651982	1
REACTOME_MET_ACTIVATES_PTK2_SIGNALING	30	-1.03622	0.385445	0.651943	1
PID_PDGFRB_PATHWAY	128	-1.03581	0.356643	0.652585	1
REACTOME_CLASS_I_PEROXISOMAL_MEMBRANE_PROTEIN_IMPORT	20	-1.03533	0.405612	0.653412	1
REACTOME_ONCOGENIC_MAPK_SIGNALING	82	-1.03533	0.38253	0.652892	1
HOWLIN_CITED1_TARGETS_2_UP	18	-1.03477	0.396509	0.653966	1
THUM_SYSTOLIC_HEART_FAILURE_DN	189	-1.03469	0.340336	0.653702	1
SESTO_RESPONSE_TO_UV_C1	69	-1.03423	0.365854	0.654454	1
KEGG_OOCYTE_MEIOSIS	108	-1.03416	0.353698	0.654117	1
WP_PURINE_METABOLISM_AND_RELATED_DISORDERS	22	-1.03311	0.412742	0.656648	1
SLEBOS_HEAD_AND_NECK_CANCER_WITH_HPV_UP	74	-1.03294	0.371951	0.65665	1
REACTOME_INTRINSIC_PATHWAY_OF_FIBRIN_CLOT_FORMATION	23	-1.03292	0.404092	0.656167	1
SANSOM_APC_TARGETS	210	-1.0329	0.36965	0.655733	1
MUELLER_COMMON_TARGETS_OF_AML_FUSIONS_DN	27	-1.0321	0.418033	0.657567	1
ACEVEDO_LIVER_CANCER_WITH_H3K27ME3_UP	232	-1.03164	0.364035	0.658382	1
ZHAN_MULTIPLE_MYELOMA_CD1_VS_CD2_UP	66	-1.03159	0.369369	0.658011	1
WP_AGERAGE_PATHWAY	66	-1.03152	0.396166	0.657717	1
ACEVEDO_LIVER_CANCER_WITH_H3K9ME3_DN	82	-1.03134	0.392617	0.65776	1
ZHAN_VARIABLE_EARLY_DIFFERENTIATION_GENES_UP	16	-1.0313	0.411311	0.65736	1
WANG_HCP_PROSTATE_CANCER	99	-1.03105	0.377483	0.657576	1
SENESE_HDAC2_TARGETS_UP	104	-1.0309	0.349315	0.657485	1
CHANDRAN_METASTASIS_UP	181	-1.03038	0.359184	0.658494	1
WEST_ADRENOCORTICAL_TUMOR_UP	288	-1.02842	0.372093	0.663559	1
REACTOME_KSRP_KHSRP_BINDS_AND_DESTABILIZES_MRNA	16	-1.02811	0.425693	0.663909	1
WANG_CISPLATIN_RESPONSE_AND_XPC_UP	173	-1.02673	0.38403	0.66742	1
REACTOME_APC_C_CDH1_MEDIATED_DEGRADATION_OF_CDC20_AND_OTHER_APC_C_CDH1_TARGETED_PROTEINS_IN_LATE_MITOSIS_EARLY_G1	74	-1.02669	0.415698	0.667009	1
WALLACE_PROSTATE_CANCER_RACE_DN	72	-1.02648	0.40367	0.667127	1
BLANCO_MELO_COVID19_SARS_COV_2_INFECTION_A594_ACE2_EXPRESSING_CELLS_RUXOLITINIB_DN	72	-1.02639	0.412141	0.666862	1
LIU_PROSTATE_CANCER_UP	93	-1.02632	0.380952	0.666564	1
FARMER_BREAST_CANCER_APOCRINE_VS_BASAL	311	-1.02623	0.362694	0.666315	1
DAVIES_MULTIPLE_MYELOMA_VS_MGUS_DN	25	-1.02621	0.410765	0.665877	1
RICKMAN_TUMOR_DIFFERENTIATED_MODERATELY_VS_POORLY_UP	120	-1.02619	0.357143	0.665404	1
WANG_TARGETS_OF_MLL_CBP_FUSION_UP	45	-1.02588	0.406417	0.665801	1
CARD_MIR302A_TARGETS	77	-1.02575	0.363636	0.665653	1
ACOSTA_PROLIFERATION_INDEPENDENT_MYC_TARGETS_DN	108	-1.0257	0.402027	0.665242	1
MIKKELSEN_ES_LCP_WITH_H3K4ME3	141	-1.02458	0.402778	0.667977	1
KEGG_PYRUVATE_METABOLISM	39	-1.02396	0.426667	0.669247	1
REACTOME_SYNTHESIS_OF_DNA	120	-1.02326	0.362676	0.670835	1
VANLOO_SP3_TARGETS_DN	86	-1.02284	0.41433	0.671494	1
KEGG_SPHINGOLIPID_METABOLISM	36	-1.02185	0.409972	0.673826	1
BERENJENO_TRANSFORMED_BY_RHOA_FOREVER_UP	21	-1.02178	0.428954	0.673515	1
MACAEVA_PBMC_RESPONSE_TO_IR	88	-1.02157	0.371257	0.673612	1
PID_INSULIN_PATHWAY	44	-1.02123	0.409574	0.674059	1
ZHOU_INFLAMMATORY_RESPONSE_LIVE_DN	342	-1.02067	0.367876	0.675115	1
BHATTACHARYA_EMBRYONIC_STEM_CELL	80	-1.01988	0.396501	0.676908	1
REACTOME_SPHINGOLIPID_DE_NOVO_BIOSYNTHESIS	44	-1.01976	0.417827	0.676749	1
WP_SEROTONIN_RECEPTOR_467_AND_NR3C_SIGNALING	19	-1.01891	0.43299	0.67871	1
KANG_AR_TARGETS_UP	17	-1.01859	0.433168	0.679142	1
CHIARADONNA_NEOPLASTIC_TRANSFORMATION_KRAS_CDC25_UP	59	-1.01797	0.44	0.680457	1
RUAN_RESPONSE_TO_TROGLITAZONE_UP	23	-1.01775	0.431525	0.680576	1
DACOSTA_UV_RESPONSE_VIA_ERCC3_XPCS_DN	84	-1.01774	0.401294	0.680061	1
YANG_BREAST_CANCER_ESR1_BULK_UP	25	-1.01688	0.414322	0.682026	1
BLANCO_MELO_HUMAN_PARAINFLUENZA_VIRUS_3_INFECTION_A594_CELLS_UP	170	-1.01679	0.388	0.681777	1
REACTOME_DNA_DAMAGE_TELOMERE_STRESS_INDUCED_SENESCENCE	41	-1.01654	0.443836	0.681978	1
STARK_HYPPOCAMPUS_22Q11_DELETION_DN	23	-1.0162	0.417989	0.682461	1
BRUINS_UVC_RESPONSE_EARLY_LATE	307	-1.01591	0.354701	0.682747	1
REACTOME_SIGNALING_BY_ALK_IN_CANCER	55	-1.01577	0.408537	0.68267	1
PANGAS_TUMOR_SUPPRESSION_BY_SMAD1_AND_SMAD5_UP	134	-1.01571	0.390244	0.682312	1
REACTOME_PHOSPHOLIPID_METABOLISM	198	-1.01558	0.431907	0.68218	1
REACTOME_ROLE_OF_PHOSPHOLIPIDS_IN_PHAGOCYTOSIS	26	-1.01552	0.429708	0.681835	1
BIOCARTA_EIF4_PATHWAY	24	-1.01515	0.423174	0.682389	1
LEE_METASTASIS_AND_ALTERNATIVE_SPLICING_DN	39	-1.01489	0.421836	0.682591	1
REACTOME_SIGNALING_BY_NOTCH3	47	-1.01438	0.416667	0.683495	1
VALK_AML_CLUSTER_6	32	-1.01411	0.412088	0.683759	1
HU_GENOTOXIN_ACTION_DIRECT_VS_INDIRECT_24HR	51	-1.01385	0.441718	0.683958	1
MUNSHI_MULTIPLE_MYELOMA_UP	76	-1.01349	0.399408	0.684527	1
SCHAEFFER_PROSTATE_DEVELOPMENT_48HR_UP	450	-1.01321	0.401361	0.684825	1
BOCHKIS_FOXA2_TARGETS	429	-1.0132	0.389222	0.684349	1
FARMER_BREAST_CANCER_BASAL_VS_LULMINAL	311	-1.01309	0.413793	0.684154	1
RATTENBACHER_BOUND_BY_CELF1	364	-1.01296	0.419355	0.684014	1
FAELT_B_CLL_WITH_VH3_21_UP	42	-1.01186	0.45092	0.686768	1
OUILLETTE_CLL_13Q14_DELETION_UP	67	-1.0114	0.434251	0.687626	1
WANG_THOC1_TARGETS_DN	19	-1.01139	0.405063	0.687133	1
ZHONG_RESPONSE_TO_AZACITIDINE_AND_TSA_UP	158	-1.01094	0.438735	0.688003	1
HASLINGER_B_CLL_WITH_MUTATED_VH_GENES	18	-1.01055	0.458228	0.688625	1
BECKER_TAMOXIFEN_RESISTANCE_DN	51	-1.0105	0.432024	0.688239	1
BOGNI_TREATMENT_RELATED_MYELOID_LEUKEMIA_DN	27	-1.0101	0.404313	0.688916	1
REACTOME_NR1H2_AND_NR1H3_MEDIATED_SIGNALING	45	-1.00901	0.447592	0.691555	1
WP_T_CELL_RECEPTOR_AND_COSTIMULATORY_SIGNALING	29	-1.00896	0.436842	0.691192	1
KEGG_VIBRIO_CHOLERAE_INFECTION	52	-1.00887	0.443182	0.690958	1
PID_P53_DOWNSTREAM_PATHWAY	130	-1.00886	0.443223	0.690457	1
KEGG_GLYCOSPHINGOLIPID_BIOSYNTHESIS_LACTO_AND_NEOLACTO_SERIES	23	-1.00882	0.434211	0.690057	1
HOLLERN_SOLID_NODULAR_BREAST_TUMOR_DN	30	-1.00796	0.455801	0.692101	1
WP_DNA_REPAIR_PATHWAYS_FULL_NETWORK	116	-1.00743	0.439689	0.693125	1
ZIRN_TRETINOIN_RESPONSE_WT1_UP	21	-1.00741	0.441026	0.692651	1
TURASHVILI_BREAST_LOBULAR_CARCINOMA_VS_DUCTAL_NORMAL_UP	62	-1.00726	0.419263	0.692594	1
WU_HBX_TARGETS_2_UP	23	-1.00619	0.435262	0.695333	1
BIOCARTA_FCER1_PATHWAY	39	-1.00605	0.419718	0.695265	1
LOCKWOOD_AMPLIFIED_IN_LUNG_CANCER	210	-1.00581	0.408	0.695513	1
MCGOWAN_RSP6_TARGETS_UP	20	-1.00565	0.439791	0.695423	1
MORI_EMU_MYC_LYMPHOMA_BY_ONSET_TIME_UP	111	-1.00507	0.445513	0.696641	1
REACTOME_TRANSLESION_SYNTHESIS_BY_POLH	19	-1.00474	0.441341	0.69711	1
REACTOME_SUMOYLATION_OF_CHROMATIN_ORGANIZATION_PROTEINS	55	-1.00449	0.439628	0.697297	1
KEGG_RNA_DEGRADATION	56	-1.0044	0.443787	0.69704	1
BIOCARTA_BCELLSURVIVAL_PATHWAY	15	-1.00431	0.436548	0.696798	1
REACTOME_POTENTIAL_THERAPEUTICS_FOR_SARS	85	-1.00421	0.428135	0.696547	1
PID_CERAMIDE_PATHWAY	44	-1.00414	0.432277	0.696218	1
WP_PHOSPHOINOSITIDES_METABOLISM	47	-1.00376	0.452991	0.696827	1
REACTOME_IL_6_TYPE_CYTOKINE_RECEPTOR_LIGAND_INTERACTIONS	17	-1.00313	0.448878	0.698124	1
KEGG_ADIPOCYTOKINE_SIGNALING_PATHWAY	67	-1.00231	0.43038	0.699947	1
WP_ALZHEIMERS_DISEASE_AND_MIRNA_EFFECTS	260	-1.0019	0.440329	0.700573	1
SA_B_CELL_RECEPTOR_COMPLEXES	24	-1.00178	0.458886	0.700395	1
KEGG_ARRHYTHMOGENIC_RIGHT_VENTRICULAR_CARDIOMYOPATHY_ARVC	72	-0.999891	0.452381	0.705527	1
PYEON_HPV_POSITIVE_TUMORS_UP	88	-0.999748	0.434641	0.705423	1
PID_MET_PATHWAY	79	-0.999113	0.432177	0.706784	1
BIOCARTA_HCMV_PATHWAY	17	-0.998823	0.446701	0.707148	1
LU_AGING_BRAIN_UP	253	-0.998649	0.408889	0.707099	1
WP_CCL18_SIGNALING_PATHWAY	36	-0.998312	0.445946	0.707561	1
ABRAMSON_INTERACT_WITH_AIRE	41	-0.997325	0.477333	0.709918	1
BOYLAN_MULTIPLE_MYELOMA_PCA3_DN	71	-0.996839	0.474777	0.710903	1
XU_HGF_SIGNALING_NOT_VIA_AKT1_48HR_DN	17	-0.996777	0.442577	0.710555	1
PYEON_CANCER_HEAD_AND_NECK_VS_CERVICAL_UP	182	-0.996769	0.482759	0.710061	1
REACTOME_DISEASES_ASSOCIATED_WITH_N_GLYCOSYLATION_OF_PROTEINS	16	-0.996653	0.469136	0.709895	1
REACTOME_APOPTOTIC_CLEAVAGE_OF_CELLULAR_PROTEINS	38	-0.996379	0.430678	0.710173	1
BURTON_ADIPOGENESIS_PEAK_AT_16HR	41	-0.99626	0.444444	0.709993	1
ANDERSEN_LIVER_CANCER_KRT19_UP	35	-0.996175	0.445087	0.709711	1
FRIDMAN_IMMORTALIZATION_DN	33	-0.99585	0.421333	0.710143	1
WP_ARRHYTHMOGENIC_RIGHT_VENTRICULAR_CARDIOMYOPATHY	72	-0.995788	0.431655	0.709824	1
WP_NONSMALL_CELL_LUNG_CANCER	72	-0.995666	0.46519	0.70966	1
REACTOME_ELEVATION_OF_CYTOSOLIC_CA2_LEVELS	16	-0.994098	0.456464	0.713794	1
REACTOME_LATE_ENDOSOMAL_MICROAUTOPHAGY	31	-0.993961	0.442408	0.713714	1
ENGELMANN_CANCER_PROGENITORS_DN	57	-0.993923	0.45614	0.71332	1
KEGG_PHOSPHATIDYLINOSITOL_SIGNALING_SYSTEM	74	-0.993547	0.457792	0.713895	1
CHIANG_LIVER_CANCER_SUBCLASS_UNANNOTATED_DN	189	-0.993291	0.478764	0.714116	1
KYNG_DNA_DAMAGE_DN	174	-0.992797	0.485597	0.715065	1
REACTOME_NOTCH3_INTRACELLULAR_DOMAIN_REGULATES_TRANSCRIPTION	23	-0.992745	0.463415	0.714685	1
EBAUER_TARGETS_OF_PAX3_FOXO1_FUSION_DN	47	-0.992642	0.475309	0.714481	1
CREIGHTON_ENDOCRINE_THERAPY_RESISTANCE_1	493	-0.992513	0.462025	0.714336	1
REACTOME_CILIUM_ASSEMBLY	192	-0.991732	0.452586	0.716148	1
BIOCARTA_IL3_PATHWAY	15	-0.991416	0.443609	0.716566	1
REACTOME_CALNEXIN_CALRETICULIN_CYCLE	26	-0.991368	0.455056	0.716172	1
VERRECCHIA_RESPONSE_TO_TGFB1_C5	21	-0.991336	0.421333	0.715747	1
BILD_MYC_ONCOGENIC_SIGNATURE	193	-0.991191	0.463203	0.715658	1
VALK_AML_CLUSTER_13	29	-0.991169	0.458445	0.715206	1
TIEN_INTESTINE_PROBIOTICS_2HR_DN	88	-0.991011	0.471125	0.715183	1
WP_MITOCHONDRIAL_LONG_CHAIN_FATTY_ACID_BETAOXIDATION	17	-0.990715	0.442543	0.715557	1
KEGG_LEUKOCYTE_TRANSENDOTHELIAL_MIGRATION	108	-0.989833	0.47678	0.717636	1
REACTOME_SENESCENCE_ASSOCIATED_SECRETORY_PHENOTYPE_SASP	61	-0.989332	0.482558	0.718625	1
REACTOME_MEIOTIC_SYNAPSIS	42	-0.989163	0.465753	0.718575	1
NIKOLSKY_BREAST_CANCER_20Q11_AMPLICON	30	-0.988261	0.447721	0.720777	1
PIONTEK_PKD1_TARGETS_UP	40	-0.988207	0.439883	0.720419	1
DOANE_RESPONSE_TO_ANDROGEN_UP	156	-0.987884	0.5053	0.720804	1
REACTOME_HOMOLOGOUS_DNA_PAIRING_AND_STRAND_EXCHANGE	42	-0.987518	0.486486	0.721361	1
REACTOME_INTERLEUKIN_RECEPTOR_SHC_SIGNALING	27	-0.987319	0.455041	0.721364	1
KEGG_HYPERTROPHIC_CARDIOMYOPATHY_HCM	82	-0.987011	0.498499	0.721724	1
WP_MET_IN_TYPE_1_PAPILLARY_RENAL_CELL_CARCINOMA	58	-0.986963	0.495114	0.721336	1
GILDEA_METASTASIS	25	-0.986779	0.460526	0.721337	1
REACTOME_DNA_DOUBLE_STRAND_BREAK_RESPONSE	49	-0.985843	0.452663	0.723581	1
REACTOME_INTERLEUKIN_3_INTERLEUKIN_5_AND_GM_CSF_SIGNALING	48	-0.985768	0.46087	0.723284	1
KEGG_ETHER_LIPID_METABOLISM	32	-0.985147	0.486631	0.724705	1
ZHAN_MULTIPLE_MYELOMA_LB_UP	44	-0.984285	0.495935	0.726733	1
REACTOME_INFLAMMASOMES	19	-0.984113	0.462871	0.726736	1
FINETTI_BREAST_CANCER_KINOME_GREEN	16	-0.984093	0.468421	0.726263	1
WP_PROSTAGLANDIN_AND_LEUKOTRIENE_METABOLISM_IN_SENESCENCE	31	-0.984088	0.469816	0.725753	1
MIYAGAWA_TARGETS_OF_EWSR1_ETS_FUSIONS_UP	246	-0.983409	0.497585	0.727233	1
ZHAN_MULTIPLE_MYELOMA_CD2_DN	47	-0.983371	0.479769	0.726817	1
WP_PROLACTIN_SIGNALING_PATHWAY	74	-0.982875	0.462462	0.727839	1
PURBEY_TARGETS_OF_CTBP1_AND_SATB1_DN	153	-0.982699	0.494624	0.727857	1
WP_OXIDATIVE_STRESS_RESPONSE	29	-0.982403	0.515069	0.728226	1
WHITE_NEUROBLASTOMA_WITH_1P36.3_DELETION	19	-0.982268	0.460526	0.728102	1
REACTOME_TRAF6_MEDIATED_NF_KB_ACTIVATION	23	-0.98226	0.471503	0.727604	1
ZWANG_EGF_PERSISTENTLY_DN	56	-0.98172	0.477848	0.728615	1
KOKKINAKIS_METHIONINE_DEPRIVATION_96HR_DN	70	-0.981443	0.474926	0.728913	1
HOSHIDA_LIVER_CANCER_SURVIVAL_UP	73	-0.980736	0.521875	0.730488	1
REACTOME_APOPTOSIS	174	-0.98031	0.476	0.73116	1
HOLLEMAN_PREDNISOLONE_RESISTANCE_B_ALL_UP	21	-0.979488	0.477528	0.733049	1
REACTOME_MAPK_FAMILY_SIGNALING_CASCADES	319	-0.979365	0.518692	0.732945	1
FLECHNER_PBL_KIDNEY_TRANSPLANT_OK_VS_DONOR_UP	146	-0.979349	0.518367	0.732463	1
HAHTOLA_MYCOSIS_FUNGOIDES_CD4_DN	112	-0.979145	0.484642	0.73252	1
DELACROIX_RAR_TARGETS_DN	25	-0.979102	0.494565	0.732127	1
WP_GPCRS_OTHER	57	-0.978837	0.486804	0.732354	1
LIN_SILENCED_BY_TUMOR_MICROENVIRONMENT	98	-0.978583	0.473684	0.732604	1
ROESSLER_LIVER_CANCER_METASTASIS_UP	105	-0.977969	0.49	0.733927	1
BIOCARTA_MTOR_PATHWAY	21	-0.977755	0.469287	0.734068	1
MIKKELSEN_ES_HCP_WITH_H3_UNMETHYLATED	66	-0.977201	0.517915	0.735162	1
MARIADASON_REGULATED_BY_HISTONE_ACETYLATION_DN	39	-0.977092	0.478142	0.734981	1
REACTOME_EXTENSION_OF_TELOMERES	51	-0.977043	0.478754	0.734618	1
WP_PDGF_PATHWAY	39	-0.976248	0.476744	0.736405	1
REACTOME_INTERFERON_GAMMA_SIGNALING	73	-0.975838	0.514019	0.737116	1
WP_DNA_IRDOUBLE_STRAND_BREAKS_AND_CELLULAR_RESPONSE_VIA_ATM	55	-0.975793	0.507895	0.736734	1
REACTOME_SUMOYLATION	170	-0.975472	0.50813	0.737191	1
WP_SELENIUM_MICRONUTRIENT_NETWORK	81	-0.975051	0.5	0.737927	1
REACTOME_SIRT1_NEGATIVELY_REGULATES_RRNA_EXPRESSION	20	-0.974903	0.497382	0.737835	1
WP_HEPATITIS_C_AND_HEPATOCELLULAR_CARCINOMA	47	-0.974473	0.472376	0.738536	1
TERAMOTO_OPN_TARGETS_CLUSTER_6	26	-0.973556	0.475066	0.740706	1
BOYAULT_LIVER_CANCER_SUBCLASS_G2	27	-0.973182	0.476712	0.741273	1
REACTOME_DISEASES_OF_MITOTIC_CELL_CYCLE	38	-0.973123	0.498567	0.740914	1
PID_P75_NTR_PATHWAY	68	-0.972999	0.4791	0.740805	1
NIKOLSKY_MUTATED_AND_AMPLIFIED_IN_BREAST_CANCER	85	-0.972434	0.5	0.741888	1
TAKEDA_TARGETS_OF_NUP98_HOXA9_FUSION_16D_DN	110	-0.972425	0.513245	0.7414	1
HASLINGER_B_CLL_WITH_11Q23_DELETION	22	-0.972115	0.48995	0.741826	1
FERNANDEZ_BOUND_BY_MYC	175	-0.97192	0.539568	0.741897	1
WP_ALZHEIMERS_DISEASE	250	-0.971166	0.531915	0.743647	1
KEGG_ABC_TRANSPORTERS	41	-0.971156	0.473538	0.743153	1
BROWNE_HCMV_INFECTION_48HR_UP	173	-0.971079	0.539924	0.742854	1
BRUINS_UVC_RESPONSE_MIDDLE	98	-0.970664	0.533333	0.743618	1
DER_IFN_BETA_RESPONSE_UP	95	-0.970628	0.509804	0.743222	1
JOHNSTONE_PARVB_TARGETS_2_DN	325	-0.970461	0.537634	0.743179	1
REACTOME_RHOA_GTPASE_CYCLE	147	-0.970265	0.544401	0.743256	1
FRIDMAN_SENESCENCE_UP	76	-0.970191	0.527536	0.742941	1
JI_RESPONSE_TO_FSH_DN	53	-0.970145	0.533333	0.742555	1
PID_RB_1PATHWAY	65	-0.97011	0.514045	0.74214	1
REACTOME_OTHER_INTERLEUKIN_SIGNALING	22	-0.970074	0.515544	0.741727	1
KEGG_NOTCH_SIGNALING_PATHWAY	46	-0.969918	0.494505	0.741711	1
GARGALOVIC_RESPONSE_TO_OXIDIZED_PHOSPHOLIPIDS_SALMON_DN	15	-0.969771	0.476636	0.741621	1
GENTILE_UV_HIGH_DOSE_UP	21	-0.969745	0.498721	0.741208	1
KEGG_DRUG_METABOLISM_OTHER_ENZYMES	32	-0.96928	0.46978	0.74212	1
WP_PHOTODYNAMIC_THERAPYINDUCED_HIF1_SURVIVAL_SIGNALING	36	-0.968363	0.532033	0.744213	1
SANSOM_APC_TARGETS_UP	131	-0.967749	0.539568	0.745482	1
HOEGERKORP_CD44_TARGETS_TEMPORAL_DN	23	-0.9675	0.497268	0.745729	1
XU_HGF_TARGETS_INDUCED_BY_AKT1_48HR_DN	20	-0.967052	0.489071	0.746528	1
GROSS_HYPOXIA_VIA_ELK3_AND_HIF1A_DN	105	-0.966587	0.521875	0.747413	1
LEE_LIVER_CANCER_ACOX1_UP	63	-0.966562	0.491124	0.746979	1
BIOCARTA_AKT_PATHWAY	22	-0.966407	0.510256	0.746874	1
MEBARKI_HCC_PROGENITOR_WNT_UP_CTNNB1_DEPENDENT	76	-0.96593	0.504249	0.747739	1
SCHLOSSER_MYC_AND_SERUM_RESPONSE_SYNERGY	33	-0.965832	0.498674	0.747511	1
SWEET_KRAS_ONCOGENIC_SIGNATURE	88	-0.965555	0.518771	0.747865	1
WP_IL1_AND_MEGAKARYOCYTES_IN_OBESITY	24	-0.965447	0.492228	0.747677	1
WP_4HYDROXYTAMOXIFEN_DEXAMETHASONE_AND_RETINOIC_ACIDS_REGULATION_OF_P27_EXPRESSION	18	-0.965417	0.505714	0.747262	1
PID_CDC42_PATHWAY	69	-0.965191	0.507788	0.747413	1
FOURNIER_ACINAR_DEVELOPMENT_LATE_2	271	-0.963878	0.56338	0.750744	1
ZHU_SKIL_TARGETS_UP	20	-0.96354	0.492063	0.75119	1
MYLLYKANGAS_AMPLIFICATION_HOT_SPOT_23	19	-0.96328	0.508197	0.751464	1
JOHANSSON_BRAIN_CANCER_EARLY_VS_LATE_DN	43	-0.963108	0.524725	0.751434	1
REACTOME_SMAD2_SMAD3_SMAD4_HETEROTRIMER_REGULATES_TRANSCRIPTION	31	-0.96299	0.497238	0.751294	1
REACTOME_G2_M_CHECKPOINTS	139	-0.962981	0.54386	0.750807	1
ZHAN_MULTIPLE_MYELOMA_UP	58	-0.962909	0.507463	0.750525	1
NGUYEN_NOTCH1_TARGETS_UP	27	-0.962766	0.521008	0.750456	1
MAGRANGEAS_MULTIPLE_MYELOMA_IGG_VS_IGA_DN	26	-0.962543	0.543417	0.750561	1
REACTOME_CDC42_GTPASE_CYCLE	150	-0.962349	0.581395	0.750636	1
KEGG_ALDOSTERONE_REGULATED_SODIUM_REABSORPTION	42	-0.962219	0.511299	0.750504	1
HENDRICKS_SMARCA4_TARGETS_UP	45	-0.962181	0.492754	0.750105	1
WP_NEOVASCULARISATION_PROCESSES	37	-0.962166	0.518106	0.749639	1
GAUSSMANN_MLL_AF4_FUSION_TARGETS_C_DN	21	-0.961994	0.486559	0.749624	1
PID_AVB3_INTEGRIN_PATHWAY	74	-0.961909	0.565217	0.749362	1
GENTILE_UV_LOW_DOSE_DN	62	-0.961858	0.559322	0.748995	1
REACTOME_RHOC_GTPASE_CYCLE	74	-0.961528	0.503289	0.749432	1
REACTOME_NR1H3_NR1H2_REGULATE_GENE_EXPRESSION_LINKED_TO_CHOLESTEROL_TRANSPORT_AND_EFFLUX	36	-0.961164	0.510145	0.749924	1
HOSHIDA_LIVER_CANCER_SURVIVAL_DN	111	-0.960172	0.501832	0.752358	1
HAHTOLA_MYCOSIS_FUNGOIDES_SKIN_DN	26	-0.960109	0.497525	0.752026	1
MEBARKI_HCC_PROGENITOR_WNT_UP_CTNNB1_DEPENDENT_BLOCKED_BY_FZD8CRD	43	-0.9601	0.507246	0.751545	1
GRABARCZYK_BCL11B_TARGETS_DN	55	-0.958836	0.521505	0.754651	1
STREICHER_LSM1_TARGETS_UP	44	-0.958723	0.501401	0.754463	1
HOLLERN_EMT_BREAST_TUMOR_UP	140	-0.958543	0.521073	0.754467	1
WP_SPHINGOLIPID_METABOLISM_OVERVIEW	23	-0.957924	0.505435	0.755699	1
HINATA_NFKB_TARGETS_KERATINOCYTE_UP	80	-0.957759	0.551282	0.755659	1
WP_PANCREATIC_ADENOCARCINOMA_PATHWAY	88	-0.957653	0.550489	0.75546	1
REACTOME_APOPTOTIC_EXECUTION_PHASE	50	-0.957246	0.505814	0.756176	1
CLIMENT_BREAST_CANCER_COPY_NUMBER_UP	23	-0.957183	0.503856	0.755834	1
REACTOME_GLYCOLYSIS	69	-0.955714	0.521994	0.759497	1
SMID_BREAST_CANCER_RELAPSE_IN_BONE_UP	90	-0.955641	0.510067	0.759208	1
REACTOME_MITOTIC_PROPHASE	93	-0.95493	0.569536	0.760815	1
REACTOME_RAB_GEFS_EXCHANGE_GTP_FOR_GDP_ON_RABS	89	-0.95455	0.531034	0.761391	1
CADWELL_ATG16L1_TARGETS_UP	104	-0.954531	0.566343	0.760939	1
LEE_LIVER_CANCER_SURVIVAL_DN	172	-0.95451	0.560784	0.760483	1
KANG_IMMORTALIZED_BY_TERT_DN	93	-0.954295	0.554455	0.760614	1
KAYO_CALORIE_RESTRICTION_MUSCLE_DN	82	-0.954174	0.515337	0.760433	1
BIOCARTA_NTHI_PATHWAY	22	-0.954085	0.523114	0.76017	1
WP_CLEAR_CELL_RENAL_CELL_CARCINOMA_PATHWAYS	83	-0.953576	0.566775	0.761128	1
RORIE_TARGETS_OF_EWSR1_FLI1_FUSION_DN	28	-0.953237	0.511236	0.761575	1
REACTOME_THE_PHOTOTRANSDUCTION_CASCADE	29	-0.95215	0.516393	0.764198	1
NIKOLSKY_BREAST_CANCER_7Q21_Q22_AMPLICON	66	-0.951914	0.57362	0.764376	1
REACTOME_L1CAM_INTERACTIONS	111	-0.951674	0.554386	0.764527	1
REACTOME_APC_C_CDC20_MEDIATED_DEGRADATION_OF_CYCLIN_B	24	-0.951584	0.52231	0.764269	1
KYNG_WERNER_SYNDROM_AND_NORMAL_AGING_UP	74	-0.951239	0.55873	0.764736	1
LIANG_HEMATOPOIESIS_STEM_CELL_NUMBER_LARGE_VS_TINY_UP	41	-0.950588	0.535135	0.766123	1
RICKMAN_HEAD_AND_NECK_CANCER_C	91	-0.950375	0.580858	0.766239	1
REACTOME_SIGNALING_BY_ERBB2_IN_CANCER	26	-0.94981	0.541114	0.767409	1
REACTOME_SYNTHESIS_OF_PC	26	-0.949194	0.511429	0.768636	1
KASLER_HDAC7_TARGETS_1_UP	191	-0.948979	0.615702	0.768703	1
ZHOU_INFLAMMATORY_RESPONSE_LPS_UP	327	-0.948958	0.637838	0.76826	1
REACTOME_OVARIAN_TUMOR_DOMAIN_PROTEASES	36	-0.948348	0.514436	0.769457	1
VERNELL_RETINOBLASTOMA_PATHWAY_DN	20	-0.947847	0.516796	0.77032	1
REACTOME_ABERRANT_REGULATION_OF_MITOTIC_EXIT_IN_CANCER_DUE_TO_RB1_DEFECTS	20	-0.94736	0.502632	0.771225	1
NADERI_BREAST_CANCER_PROGNOSIS_DN	18	-0.946871	0.513812	0.77211	1
REACTOME_INLB_MEDIATED_ENTRY_OF_LISTERIA_MONOCYTOGENES_INTO_HOST_CELL	15	-0.944956	0.532637	0.776982	1
MAHADEVAN_GIST_MORPHOLOGICAL_SWITCH	15	-0.944883	0.513854	0.77666	1
MEBARKI_HCC_PROGENITOR_WNT_DN_BLOCKED_BY_FZD8CRD	51	-0.944767	0.527221	0.776486	1
STOSSI_RESPONSE_TO_ESTRADIOL	41	-0.944	0.545706	0.778178	1
TARTE_PLASMA_CELL_VS_B_LYMPHOCYTE_UP	78	-0.943781	0.588424	0.778287	1
WP_RAS_SIGNALING	179	-0.943476	0.616858	0.778711	1
REACTOME_PHASE_II_CONJUGATION_OF_COMPOUNDS	79	-0.943338	0.546624	0.77857	1
REACTOME_PKMTS_METHYLATE_HISTONE_LYSINES	46	-0.942817	0.57265	0.779577	1
KORKOLA_TERATOMA	40	-0.942561	0.543807	0.77977	1
MOSERLE_IFNA_RESPONSE	24	-0.942414	0.551451	0.779665	1
REACTOME_RAC1_GTPASE_CYCLE	179	-0.942172	0.652985	0.779858	1
RASHI_RESPONSE_TO_IONIZING_RADIATION_4	49	-0.941746	0.548193	0.780589	1
PECE_MAMMARY_STEM_CELL_UP	127	-0.941551	0.616197	0.780609	1
JAEGER_METASTASIS_UP	42	-0.941254	0.536657	0.780964	1
BEGUM_TARGETS_OF_PAX3_FOXO1_FUSION_UP	54	-0.941051	0.541176	0.781027	1
LIANG_HEMATOPOIESIS_STEM_CELL_NUMBER_SMALL_VS_HUGE_UP	40	-0.941027	0.550296	0.78059	1
HENDRICKS_SMARCA4_TARGETS_DN	47	-0.939982	0.535088	0.782996	1
CHIBA_RESPONSE_TO_TSA_DN	20	-0.939543	0.536524	0.783712	1
REACTOME_FOXO_MEDIATED_TRANSCRIPTION	64	-0.939325	0.595679	0.783818	1
WINNEPENNINCKX_MELANOMA_METASTASIS_DN	39	-0.938987	0.547468	0.7843	1
WP_LUNG_FIBROSIS	59	-0.938913	0.575071	0.783988	1
RUAN_RESPONSE_TO_TNF_TROGLITAZONE_DN	39	-0.938855	0.568123	0.783623	1
BLANCO_MELO_COVID19_SARS_COV_2_INFECTION_A594_CELLS_UP	77	-0.938207	0.572327	0.784901	1
MAYBURD_RESPONSE_TO_L663536_DN	54	-0.938077	0.578616	0.784726	1
REACTOME_CYCLIN_D_ASSOCIATED_EVENTS_IN_G1	47	-0.937591	0.576503	0.785603	1
WP_CHROMOSOMAL_AND_MICROSATELLITE_INSTABILITY_IN_COLORECTAL_CANCER	72	-0.936864	0.590476	0.787267	1
REACTOME_REGULATED_NECROSIS	51	-0.936755	0.546742	0.78706	1
RAO_BOUND_BY_SALL4_ISOFORM_A	160	-0.936348	0.653137	0.787652	1
REACTOME_DDX58_IFIH1_MEDIATED_INDUCTION_OF_INTERFERON_ALPHA_BETA	71	-0.935944	0.591667	0.788296	1
HOLLMANN_APOPTOSIS_VIA_CD40_UP	197	-0.935865	0.681452	0.788	1
BIOCARTA_EFP_PATHWAY	16	-0.935792	0.551378	0.787704	1
REACTOME_PI_3K_CASCADE_FGFR3	18	-0.93572	0.518919	0.787409	1
BIOCARTA_P53HYPOXIA_PATHWAY	21	-0.934021	0.542234	0.791633	1
WANG_LMO4_TARGETS_DN	344	-0.933284	0.737374	0.793218	1
FIGUEROA_AML_METHYLATION_CLUSTER_3_DN	33	-0.9332	0.543767	0.792938	1
REACTOME_DEPOLYMERISATION_OF_THE_NUCLEAR_LAMINA	15	-0.933018	0.545	0.792952	1
REACTOME_ABERRANT_REGULATION_OF_MITOTIC_G1_S_TRANSITION_IN_CANCER_DUE_TO_RB1_DEFECTS	17	-0.932409	0.520513	0.794182	1
KEGG_TOLL_LIKE_RECEPTOR_SIGNALING_PATHWAY	92	-0.931976	0.636066	0.794823	1
ROSS_LEUKEMIA_WITH_MLL_FUSIONS	75	-0.931416	0.611621	0.79584	1
DACOSTA_UV_RESPONSE_VIA_ERCC3_COMMON_DN	460	-0.931366	0.768116	0.795454	1
DACOSTA_UV_RESPONSE_VIA_ERCC3_TTD_DN	84	-0.930563	0.58642	0.79707	1
HOFFMANN_IMMATURE_TO_MATURE_B_LYMPHOCYTE_UP	41	-0.929845	0.582888	0.798499	1
PID_RHOA_REG_PATHWAY	46	-0.929589	0.586486	0.798707	1
WP_NUCLEOTIDEBINDING_OLIGOMERIZATION_DOMAIN_NOD_PATHWAY	33	-0.928684	0.586895	0.80064	1
KEGG_FC_GAMMA_R_MEDIATED_PHAGOCYTOSIS	93	-0.928476	0.621469	0.800721	1
BASSO_HAIRY_CELL_LEUKEMIA_UP	74	-0.928224	0.582554	0.800876	1
REACTOME_IKK_COMPLEX_RECRUITMENT_MEDIATED_BY_RIP1	22	-0.928049	0.518892	0.800838	1
REACTOME_COMPLEMENT_CASCADE	49	-0.927889	0.568047	0.800749	1
REACTOME_SIGNALING_BY_TYPE_1_INSULIN_LIKE_GROWTH_FACTOR_1_RECEPTOR_IGF1R	54	-0.927741	0.605882	0.800635	1
MISHRA_CARCINOMA_ASSOCIATED_FIBROBLAST_DN	24	-0.927542	0.566667	0.800689	1
ZHENG_IL22_SIGNALING_DN	39	-0.927373	0.5727	0.800648	1
HARRIS_BRAIN_CANCER_PROGENITORS	42	-0.926858	0.575931	0.801523	1
YAO_TEMPORAL_RESPONSE_TO_PROGESTERONE_CLUSTER_9	80	-0.926834	0.636905	0.801088	1
REACTOME_NUCLEOTIDE_EXCISION_REPAIR	109	-0.926261	0.61794	0.802162	1
DANG_MYC_TARGETS_DN	29	-0.925985	0.567839	0.802402	1
BILANGES_SERUM_SENSITIVE_VIA_TSC2	31	-0.925439	0.581717	0.803429	1
WP_EBOLA_VIRUS_INFECTION_IN_HOST	119	-0.925209	0.610922	0.803551	1
REACTOME_GAB1_SIGNALOSOME	17	-0.924731	0.566327	0.804371	1
KEGG_HOMOLOGOUS_RECOMBINATION	27	-0.924542	0.605978	0.80433	1
BENPORATH_MYC_TARGETS_WITH_EBOX	218	-0.924395	0.710084	0.804211	1
REACTOME_PRC2_METHYLATES_HISTONES_AND_DNA	25	-0.924285	0.562982	0.803984	1
WU_HBX_TARGETS_3_UP	18	-0.924161	0.545455	0.803813	1
LIU_NASOPHARYNGEAL_CARCINOMA	63	-0.924091	0.594512	0.803491	1
WP_THYMIC_STROMAL_LYMPHOPOIETIN_TSLP_SIGNALING_PATHWAY	46	-0.922448	0.576471	0.80757	1
REACTOME_PI_3K_CASCADE_FGFR4	20	-0.922217	0.569948	0.807695	1
DAZARD_RESPONSE_TO_UV_SCC_UP	101	-0.922049	0.667742	0.807645	1
WP_TGFBETA_SIGNALING_IN_THYROID_CELLS_FOR_EPITHELIALMESENCHYMAL_TRANSITION	18	-0.921442	0.567639	0.808806	1
DORSAM_HOXA9_TARGETS_UP	35	-0.921107	0.582857	0.809242	1
REACTOME_HDMS_DEMETHYLATE_HISTONES	25	-0.920818	0.555858	0.809519	1
PID_HIF1A_PATHWAY	18	-0.920717	0.549261	0.809305	1
KONDO_COLON_CANCER_HCP_WITH_H3K27ME1	25	-0.920675	0.531746	0.808913	1
REACTOME_RHO_GTPASE_CYCLE	436	-0.920298	0.839779	0.809441	1
MORI_PLASMA_CELL_UP	54	-0.920164	0.602484	0.809311	1
KUUSELO_PANCREATIC_CANCER_19Q13_AMPLIFICATION	23	-0.919001	0.582245	0.811988	1
REACTOME_FORMATION_OF_INCISION_COMPLEX_IN_GG_NER	43	-0.918578	0.582873	0.812572	1
REACTOME_GLUTATHIONE_CONJUGATION	31	-0.918381	0.603133	0.81261	1
BOYAULT_LIVER_CANCER_SUBCLASS_G123_UP	45	-0.918164	0.582873	0.812677	1
WP_HIPPO_SIGNALING_REGULATION_PATHWAYS	93	-0.918035	0.645051	0.812507	1
PID_LPA4_PATHWAY	15	-0.916856	0.531414	0.815246	1
OKAWA_NEUROBLASTOMA_1P36_31_DELETION	22	-0.91677	0.592593	0.814965	1
HUTTMANN_B_CLL_POOR_SURVIVAL_DN	55	-0.91643	0.610619	0.815439	1
DAVICIONI_RHABDOMYOSARCOMA_PAX_FOXO1_FUSION_UP	61	-0.916156	0.657321	0.81566	1
SHIPP_DLBCL_CURED_VS_FATAL_UP	37	-0.914864	0.622857	0.818688	1
BILBAN_B_CLL_LPL_UP	63	-0.914562	0.595166	0.819017	1
REACTOME_RAB_GERANYLGERANYLATION	62	-0.914323	0.633136	0.81918	1
REACTOME_FOXO_MEDIATED_TRANSCRIPTION_OF_CELL_CYCLE_GENES	16	-0.913917	0.561404	0.819764	1
ICHIBA_GRAFT_VERSUS_HOST_DISEASE_35D_DN	56	-0.913909	0.620915	0.819277	1
BROWNE_HCMV_INFECTION_10HR_UP	85	-0.913836	0.65528	0.818963	1
BYSTROEM_CORRELATED_WITH_IL5_DN	57	-0.913639	0.606322	0.818997	1
VALK_AML_CLUSTER_7	23	-0.913549	0.594005	0.818718	1
REACTOME_SEMA4D_INDUCED_CELL_MIGRATION_AND_GROWTH_CONE_COLLAPSE	19	-0.913454	0.582447	0.81846	1
WP_MAPK_SIGNALING_PATHWAY	237	-0.913145	0.736111	0.818836	1
COWLING_MYCN_TARGETS	41	-0.913034	0.566372	0.818616	1
HOFFMANN_PRE_BI_TO_LARGE_PRE_BII_LYMPHOCYTE_DN	75	-0.91296	0.619048	0.81831	1
ONDER_CDH1_TARGETS_3_DN	52	-0.912771	0.594901	0.818293	1
WP_INFLUENCE_OF_LAMINOPATHIES_ON_WNT_SIGNALING	35	-0.912589	0.577348	0.818266	1
KEGG_GLIOMA	64	-0.910754	0.659016	0.822611	1
HUTTMANN_B_CLL_POOR_SURVIVAL_UP	259	-0.910403	0.776316	0.823059	1
HOUSTIS_ROS	36	-0.9102	0.592493	0.823123	1
PID_IL2_PI3K_PATHWAY	34	-0.910071	0.620779	0.822978	1
EPPERT_CE_HSC_LSC	38	-0.909973	0.590659	0.822742	1
RHODES_CANCER_META_SIGNATURE	65	-0.909811	0.627976	0.822683	1
BASSO_B_LYMPHOCYTE_NETWORK	144	-0.90968	0.702128	0.822544	1
WP_P38_MAPK_SIGNALING_PATHWAY	34	-0.909648	0.619444	0.822117	1
FAELT_B_CLL_WITH_VH_REARRANGEMENTS_UP	46	-0.909416	0.612903	0.82224	1
GREGORY_SYNTHETIC_LETHAL_WITH_IMATINIB	134	-0.909315	0.65	0.82201	1
CHUNG_BLISTER_CYTOTOXICITY_UP	129	-0.909255	0.70418	0.821675	1
BONOME_OVARIAN_CANCER_SURVIVAL_OPTIMAL_DEBULKING	223	-0.909139	0.757447	0.821483	1
REACTOME_ASSOCIATION_OF_TRIC_CCT_WITH_TARGET_PROTEINS_DURING_BIOSYNTHESIS	39	-0.909109	0.614286	0.82106	1
REACTOME_MEIOSIS	70	-0.908993	0.659306	0.82087	1
PID_FAK_PATHWAY	58	-0.908078	0.635542	0.822792	1
BROWNE_HCMV_INFECTION_16HR_UP	210	-0.906236	0.773279	0.82709	1
WEST_ADRENOCORTICAL_TUMOR_MARKERS_UP	21	-0.906098	0.59116	0.82695	1
RICKMAN_TUMOR_DIFFERENTIATED_WELL_VS_POORLY_UP	228	-0.905619	0.782805	0.827721	1
REACTOME_ROLE_OF_LAT2_NTAL_LAB_ON_CALCIUM_MOBILIZATION	18	-0.90549	0.601523	0.827556	1
NELSON_RESPONSE_TO_ANDROGEN_UP	82	-0.90491	0.689855	0.828496	1
BROWNE_INTERFERON_RESPONSIVE_GENES	59	-0.904687	0.649852	0.828574	1
VANHARANTA_UTERINE_FIBROID_WITH_7Q_DELETION_DN	36	-0.904678	0.606145	0.828087	1
ROY_WOUND_BLOOD_VESSEL_UP	48	-0.903627	0.582583	0.83036	1
KEGG_PURINE_METABOLISM	148	-0.903154	0.717857	0.831077	1
HASLINGER_B_CLL_WITH_CHROMOSOME_12_TRISOMY	22	-0.902788	0.611702	0.831504	1
REACTOME_DISEASES_OF_SIGNAL_TRANSDUCTION_BY_GROWTH_FACTOR_RECEPTORS_AND_SECOND_MESSENGERS	427	-0.902607	0.895706	0.831464	1
REACTOME_ACYL_CHAIN_REMODELLING_OF_PS	21	-0.902273	0.585492	0.831835	1
REACTOME_ACTIVATION_OF_BH3_ONLY_PROTEINS	30	-0.900918	0.587013	0.834837	1
KANG_AR_TARGETS_DN	18	-0.900898	0.581683	0.834386	1
WP_TOLLLIKE_RECEPTOR_SIGNALING_PATHWAY	93	-0.899497	0.70297	0.83756	1
BOYLAN_MULTIPLE_MYELOMA_C_UP	49	-0.89922	0.597701	0.837763	1
REACTOME_TRANSPORT_OF_VITAMINS_NUCLEOSIDES_AND_RELATED_MOLECULES	38	-0.898573	0.617318	0.838931	1
REACTOME_SURFACTANT_METABOLISM	25	-0.898415	0.61413	0.838828	1
YAGI_AML_RELAPSE_PROGNOSIS	34	-0.898026	0.615599	0.839372	1
NUNODA_RESPONSE_TO_DASATINIB_IMATINIB_UP	29	-0.897721	0.631714	0.839625	1
LIAO_HAVE_SOX4_BINDING_SITES	40	-0.897496	0.647887	0.839725	1
REACTOME_CONVERSION_FROM_APC_C_CDC20_TO_APC_C_CDH1_IN_LATE_ANAPHASE	20	-0.896719	0.563492	0.841118	1
REACTOME_DUAL_INCISION_IN_TC_NER	64	-0.89598	0.694611	0.842483	1
STEARMAN_LUNG_CANCER_EARLY_VS_LATE_UP	127	-0.895691	0.741935	0.84269	1
ZHANG_BREAST_CANCER_PROGENITORS_DN	137	-0.895247	0.713178	0.843284	1
CROMER_METASTASIS_UP	66	-0.894646	0.65109	0.844294	1
WP_AMPACTIVATED_PROTEIN_KINASE_AMPK_SIGNALING	64	-0.894552	0.651376	0.844036	1
REACTOME_GOLGI_ASSOCIATED_VESICLE_BIOGENESIS	55	-0.894131	0.675516	0.844572	1
WP_TNFALPHA_SIGNALING_PATHWAY	91	-0.893893	0.684543	0.84466	1
ONDER_CDH1_TARGETS_1_DN	162	-0.893689	0.745247	0.844665	1
AGUIRRE_PANCREATIC_CANCER_COPY_NUMBER_DN	227	-0.892951	0.820408	0.846028	1
REACTOME_RIP_MEDIATED_NFKB_ACTIVATION_VIA_ZBP1	17	-0.892485	0.598972	0.846701	1
ROYLANCE_BREAST_CANCER_16Q_COPY_NUMBER_DN	24	-0.892466	0.607629	0.846247	1
KEGG_INOSITOL_PHOSPHATE_METABOLISM	53	-0.891751	0.6375	0.84754	1
REACTOME_NEGATIVE_REGULATION_OF_MET_ACTIVITY	21	-0.891141	0.620865	0.84855	1
SHEPARD_BMYB_MORPHOLINO_UP	207	-0.891018	0.796813	0.848359	1
KEGG_PROGESTERONE_MEDIATED_OOCYTE_MATURATION	83	-0.891001	0.718447	0.847889	1
REACTOME_TRAF6_MEDIATED_INDUCTION_OF_TAK1_COMPLEX_WITHIN_TLR4_COMPLEX	15	-0.890806	0.597964	0.847881	1
BERENJENO_ROCK_SIGNALING_NOT_VIA_RHOA_UP	29	-0.890466	0.625714	0.848219	1
MAEKAWA_ATF2_TARGETS	22	-0.89043	0.617886	0.847797	1
REACTOME_RHOF_GTPASE_CYCLE	40	-0.890404	0.637641	0.847357	1
REACTOME_CONSTITUTIVE_SIGNALING_BY_EGFRVIII	15	-0.890339	0.630923	0.847033	1
KOHOUTEK_CCNT2_TARGETS	55	-0.889852	0.650146	0.847792	1
MACLACHLAN_BRCA1_TARGETS_UP	20	-0.889604	0.593596	0.84794	1
BYSTROEM_CORRELATED_WITH_IL5_UP	41	-0.889259	0.664756	0.848309	1
TRAYNOR_RETT_SYNDROM_UP	38	-0.888864	0.661157	0.848779	1
KEGG_GNRH_SIGNALING_PATHWAY	96	-0.888825	0.713805	0.848365	1
WP_LEUKOCYTEINTRINSIC_HIPPO_PATHWAY_FUNCTIONS	34	-0.888599	0.64191	0.848437	1
GARCIA_TARGETS_OF_FLI1_AND_DAX1_UP	48	-0.888567	0.648485	0.848014	1
AMIT_SERUM_RESPONSE_240_MCF10A	53	-0.888108	0.663743	0.84864	1
WP_PARKINSONS_DISEASE_PATHWAY	39	-0.888088	0.668605	0.848186	1
WP_INTEGRINMEDIATED_CELL_ADHESION	98	-0.888066	0.702194	0.847737	1
CAIRO_HEPATOBLASTOMA_POOR_SURVIVAL	16	-0.886607	0.618926	0.850857	1
REACTOME_TRANSCRIPTION_OF_E2F_TARGETS_UNDER_NEGATIVE_CONTROL_BY_P107_RBL1_AND_P130_RBL2_IN_COMPLEX_WITH_HDAC1	16	-0.886472	0.602041	0.85069	1
REACTOME_TRAFFICKING_OF_AMPA_RECEPTORS	31	-0.885445	0.632948	0.852667	1
WEIGEL_OXIDATIVE_STRESS_RESPONSE	33	-0.885257	0.642659	0.852646	1
GINESTIER_BREAST_CANCER_ZNF217_AMPLIFIED_UP	66	-0.885005	0.696774	0.852796	1
REACTOME_HDACS_DEACETYLATE_HISTONES	39	-0.884362	0.64497	0.853831	1
MASRI_RESISTANCE_TO_TAMOXIFEN_AND_AROMATASE_INHIBITORS_UP	19	-0.884052	0.654054	0.85408	1
PID_NFKAPPAB_CANONICAL_PATHWAY	21	-0.883968	0.623626	0.853809	1
DER_IFN_ALPHA_RESPONSE_UP	67	-0.883964	0.690962	0.853307	1
WP_LEPTIN_SIGNALING_PATHWAY	76	-0.883552	0.691824	0.853846	1
WP_HOSTPATHOGEN_INTERACTION_OF_HUMAN_CORONAVIRUSES_AUTOPHAGY	19	-0.883033	0.643229	0.854574	1
WONG_PROTEASOME_GENE_MODULE	49	-0.881932	0.690544	0.856703	1
KEGG_COLORECTAL_CANCER	62	-0.881814	0.715152	0.856491	1
ZHAN_MULTIPLE_MYELOMA_CD1_AND_CD2_UP	85	-0.881599	0.701695	0.856488	1
REACTOME_RIPK1_MEDIATED_REGULATED_NECROSIS	28	-0.881019	0.641873	0.857441	1
PUJANA_BREAST_CANCER_LIT_INT_NETWORK	100	-0.880777	0.726727	0.857517	1
LAIHO_COLORECTAL_CANCER_SERRATED_DN	80	-0.880532	0.713816	0.857574	1
REACTOME_GLUCOSE_METABOLISM	89	-0.880314	0.704225	0.857603	1
ZHAN_MULTIPLE_MYELOMA_HP_UP	40	-0.879976	0.636364	0.857869	1
LEE_NEURAL_CREST_STEM_CELL_UP	144	-0.879179	0.821918	0.859298	1
TAVOR_CEBPA_TARGETS_DN	29	-0.878226	0.648148	0.861088	1
STEIN_ESTROGEN_RESPONSE_NOT_VIA_ESRRA	17	-0.877877	0.598109	0.861375	1
REACTOME_TAK1_ACTIVATES_NFKB_BY_PHOSPHORYLATION_AND_ACTIVATION_OF_IKKS_COMPLEX	30	-0.877836	0.669422	0.860971	1
WP_RELATIONSHIP_BETWEEN_INFLAMMATION_COX2_AND_EGFR	25	-0.877393	0.670185	0.861571	1
REACTOME_VEGFR2_MEDIATED_VASCULAR_PERMEABILITY	27	-0.876066	0.610667	0.864229	1
REACTOME_PI_3K_CASCADE_FGFR1	21	-0.875937	0.629156	0.864038	1
WP_NUCLEAR_RECEPTORS_IN_LIPID_METABOLISM_AND_TOXICITY	32	-0.87557	0.658031	0.8644	1
REACTOME_RAS_PROCESSING	23	-0.875148	0.593674	0.864929	1
PID_NEPHRIN_NEPH1_PATHWAY	31	-0.874999	0.652893	0.864763	1
REACTOME_IMMUNOREGULATORY_INTERACTIONS_BETWEEN_A_LYMPHOID_AND_A_NON_LYMPHOID_CELL	91	-0.87457	0.720635	0.86525	1
REACTOME_G2_M_DNA_DAMAGE_CHECKPOINT	66	-0.87453	0.705502	0.864842	1
MA_MYELOID_DIFFERENTIATION_UP	37	-0.87451	0.658263	0.864385	1
WP_NOVEL_INTRACELLULAR_COMPONENTS_OF_RIGILIKE_RECEPTOR_RLR_PATHWAY	56	-0.873571	0.696629	0.866129	1
LINDGREN_BLADDER_CANCER_WITH_LOH_IN_CHR9Q	112	-0.873225	0.784452	0.866396	1
REACTOME_DOWNSTREAM_SIGNAL_TRANSDUCTION	29	-0.87245	0.668478	0.867649	1
REACTOME_ASSEMBLY_OF_THE_ORC_COMPLEX_AT_THE_ORIGIN_OF_REPLICATION	21	-0.871609	0.661765	0.869059	1
VERNOCHET_ADIPOGENESIS	19	-0.870552	0.639687	0.871039	1
LEE_AGING_MUSCLE_DN	41	-0.868596	0.680912	0.87504	1
REACTOME_SIGNALING_BY_THE_B_CELL_RECEPTOR_BCR	113	-0.866615	0.77931	0.879037	1
EPPERT_PROGENITOR	136	-0.866011	0.766284	0.87996	1
WP_INFLAMMATORY_RESPONSE_PATHWAY	30	-0.865753	0.648571	0.880064	1
BIOCARTA_PML_PATHWAY	17	-0.865551	0.668407	0.880046	1
PID_BARD1_PATHWAY	29	-0.865325	0.632979	0.880059	1
ABE_INNER_EAR	43	-0.864839	0.717201	0.880618	1
MARCINIAK_ER_STRESS_RESPONSE_VIA_CHOP	22	-0.863826	0.6514	0.882402	1
REACTOME_THE_NLRP3_INFLAMMASOME	16	-0.863148	0.664908	0.883442	1
EHLERS_ANEUPLOIDY_UP	40	-0.862497	0.710914	0.884437	1
REACTOME_TRANSCRIPTIONAL_REGULATION_BY_TP53	345	-0.862421	0.933702	0.884114	1
HINATA_NFKB_TARGETS_FIBROBLAST_UP	78	-0.862336	0.779104	0.883794	1
SANDERSON_PPARA_TARGETS	15	-0.861514	0.648019	0.885187	1
REACTOME_RHOJ_GTPASE_CYCLE	55	-0.86075	0.71345	0.886385	1
REACTOME_BASIGIN_INTERACTIONS	24	-0.860612	0.686981	0.886211	1
WP_INITIATION_OF_TRANSCRIPTION_AND_TRANSLATION_ELONGATION_AT_THE_HIV1_LTR	32	-0.860425	0.665761	0.886151	1
REACTOME_NEGATIVE_REGULATORS_OF_DDX58_IFIH1_SIGNALING	33	-0.860058	0.724138	0.886479	1
GENTILE_UV_RESPONSE_CLUSTER_D7	37	-0.860049	0.738889	0.885991	1
XIE_LT_HSC_S1PR3_OE_UP	28	-0.859341	0.649596	0.887124	1
BIOCARTA_GCR_PATHWAY	17	-0.858664	0.658291	0.888125	1
REACTOME_TP53_REGULATES_TRANSCRIPTION_OF_GENES_INVOLVED_IN_G2_CELL_CYCLE_ARREST	18	-0.857666	0.664269	0.889804	1
WP_HEPATITIS_B_INFECTION	142	-0.857643	0.825	0.889354	1
REACTOME_FCERI_MEDIATED_MAPK_ACTIVATION	34	-0.857039	0.697479	0.890164	1
PID_ECADHERIN_NASCENT_AJ_PATHWAY	39	-0.856683	0.693151	0.89043	1
MANALO_HYPOXIA_DN	282	-0.856475	0.896226	0.890366	1
WP_IL5_SIGNALING_PATHWAY	40	-0.856194	0.700297	0.890467	1
KEGG_RIG_I_LIKE_RECEPTOR_SIGNALING_PATHWAY	60	-0.856156	0.735669	0.89004	1
KEGG_GLYCEROPHOSPHOLIPID_METABOLISM	75	-0.855961	0.759036	0.889973	1
REACTOME_SIGNALING_BY_ERBB2_ECD_MUTANTS	16	-0.855364	0.678218	0.890772	1
FUKUSHIMA_TNFSF11_TARGETS	16	-0.854282	0.670951	0.892651	1
BIOCARTA_RAS_PATHWAY	22	-0.854123	0.683938	0.892465	1
KEGG_ERBB_SIGNALING_PATHWAY	86	-0.853205	0.785714	0.893939	1
REACTOME_PI_3K_CASCADE_FGFR2	23	-0.853203	0.674419	0.893432	1
REACTOME_SIGNALING_BY_CTNNB1_PHOSPHO_SITE_MUTANTS	15	-0.851675	0.660147	0.896153	1
LASTOWSKA_COAMPLIFIED_WITH_MYCN	37	-0.851585	0.727749	0.895852	1
REACTOME_ROS_AND_RNS_PRODUCTION_IN_PHAGOCYTES	35	-0.851527	0.709239	0.895455	1
SHEN_SMARCA2_TARGETS_UP	417	-0.850909	0.982143	0.896305	1
REACTOME_FORMATION_OF_SENESCENCE_ASSOCIATED_HETEROCHROMATIN_FOCI_SAHF	15	-0.850886	0.667546	0.895846	1
NOUZOVA_TRETINOIN_AND_H4_ACETYLATION	125	-0.849398	0.862319	0.898623	1
LAIHO_COLORECTAL_CANCER_SERRATED_UP	110	-0.848138	0.8125	0.900767	1
BIOCARTA_BCR_PATHWAY	33	-0.848099	0.703125	0.900328	1
XU_CREBBP_TARGETS_UP	22	-0.847439	0.675192	0.901158	1
JAERVINEN_AMPLIFIED_IN_LARYNGEAL_CANCER	40	-0.846951	0.706422	0.901679	1
REACTOME_SUMOYLATION_OF_SUMOYLATION_PROTEINS	34	-0.846692	0.707182	0.901717	1
FERRANDO_TAL1_NEIGHBORS	16	-0.845937	0.653266	0.902806	1
REACTOME_G_ALPHA_12_13_SIGNALLING_EVENTS	78	-0.845901	0.792332	0.902368	1
REACTOME_G1_S_DNA_DAMAGE_CHECKPOINTS	68	-0.845735	0.769939	0.90221	1
CORRE_MULTIPLE_MYELOMA_UP	70	-0.845601	0.791907	0.901972	1
BIOCARTA_TEL_PATHWAY	17	-0.845331	0.694737	0.902024	1
ELLWOOD_MYC_TARGETS_DN	42	-0.845113	0.757895	0.901951	1
MAINA_VHL_TARGETS_DN	15	-0.843542	0.667482	0.904751	1
TUOMISTO_TUMOR_SUPPRESSION_BY_COL13A1_UP	19	-0.843075	0.699495	0.905228	1
WP_3Q29_COPY_NUMBER_VARIATION_SYNDROME	62	-0.842342	0.77044	0.906241	1
BIOCARTA_IL7_PATHWAY	16	-0.842173	0.701658	0.906094	1
WP_EPO_RECEPTOR_SIGNALING	25	-0.841846	0.649616	0.906267	1
LIN_TUMOR_ESCAPE_FROM_IMMUNE_ATTACK	20	-0.841476	0.688022	0.906496	1
FERRANDO_T_ALL_WITH_MLL_ENL_FUSION_DN	83	-0.841413	0.809668	0.90611	1
REACTOME_TRANSCRIPTION_COUPLED_NUCLEOTIDE_EXCISION_REPAIR_TC_NER	77	-0.841312	0.790698	0.905808	1
WP_APOPTOSIS	82	-0.840576	0.832845	0.906817	1
TONKS_TARGETS_OF_RUNX1_RUNX1T1_FUSION_SUSTAINDED_IN_ERYTHROCYTE_UP	43	-0.84012	0.720867	0.907232	1
REACTOME_CYCLIN_A_B1_B2_ASSOCIATED_EVENTS_DURING_G2_M_TRANSITION	25	-0.839374	0.723077	0.908261	1
MEBARKI_HCC_PROGENITOR_WNT_DN_CTNNB1_DEPENDENT_BLOCKED_BY_FZD8CRD	16	-0.839059	0.687671	0.908432	1
REACTOME_PYROPTOSIS	23	-0.838288	0.696658	0.909494	1
HOFFMANN_PRE_BI_TO_LARGE_PRE_BII_LYMPHOCYTE_UP	29	-0.837265	0.733509	0.911012	1
WP_PYRIMIDINE_METABOLISM	80	-0.837063	0.836991	0.910901	1
BIOCARTA_IGF1MTOR_PATHWAY	19	-0.836209	0.675749	0.912126	1
GARY_CD5_TARGETS_DN	420	-0.835823	0.986928	0.912369	1
REACTOME_DOWNSTREAM_SIGNALING_OF_ACTIVATED_FGFR4	27	-0.834763	0.683117	0.91395	1
DACOSTA_UV_RESPONSE_VIA_ERCC3_XPCS_UP	24	-0.834491	0.717647	0.913957	1
BIOCARTA_BAD_PATHWAY	24	-0.833477	0.715426	0.915489	1
REACTOME_DOWNSTREAM_SIGNALING_OF_ACTIVATED_FGFR3	25	-0.832841	0.690104	0.91624	1
PURBEY_TARGETS_OF_CTBP1_AND_SATB1_UP	71	-0.83277	0.8	0.915879	1
REACTOME_SARS_COV_1_INFECTION	48	-0.832562	0.772988	0.915757	1
KEGG_GLYOXYLATE_AND_DICARBOXYLATE_METABOLISM	16	-0.832161	0.679198	0.916055	1
MEBARKI_HCC_PROGENITOR_WNT_DN	67	-0.832077	0.795858	0.915698	1
REACTOME_DISEASES_OF_PROGRAMMED_CELL_DEATH	55	-0.832003	0.778761	0.915335	1
BERNARD_PPAPDC1B_TARGETS_DN	53	-0.831935	0.745043	0.914973	1
REACTOME_NEGATIVE_REGULATION_OF_NMDA_RECEPTOR_MEDIATED_NEURONAL_TRANSMISSION	21	-0.830457	0.732648	0.917333	1
PID_IFNG_PATHWAY	40	-0.830434	0.724868	0.916876	1
REACTOME_NUCLEOTIDE_BINDING_DOMAIN_LEUCINE_RICH_REPEAT_CONTAINING_RECEPTOR_NLR_SIGNALING_PATHWAYS	53	-0.830327	0.802941	0.916589	1
SHIN_B_CELL_LYMPHOMA_CLUSTER_7	27	-0.830279	0.745763	0.916171	1
ASTIER_INTEGRIN_SIGNALING	54	-0.829897	0.769231	0.916397	1
WP_TLR4_SIGNALING_AND_TOLERANCE	27	-0.829839	0.71875	0.915999	1
BILANGES_SERUM_RESPONSE_TRANSLATION	33	-0.829458	0.724675	0.916243	1
REACTOME_ASSEMBLY_OF_ACTIVE_LPL_AND_LIPC_LIPASE_COMPLEXES	19	-0.827032	0.746631	0.920416	1
REACTOME_SIGNALING_BY_NODAL	21	-0.826697	0.683938	0.920526	1
REACTOME_TICAM1_RIP1_MEDIATED_IKK_COMPLEX_RECRUITMENT	19	-0.825827	0.691667	0.921688	1
CHARAFE_BREAST_CANCER_BASAL_VS_MESENCHYMAL_UP	115	-0.825749	0.864238	0.921321	1
GYORFFY_MITOXANTRONE_RESISTANCE	31	-0.825525	0.745714	0.921226	1
WP_NRF2ARE_REGULATION	22	-0.824929	0.733333	0.921856	1
SMID_BREAST_CANCER_RELAPSE_IN_LUNG_DN	34	-0.823556	0.734104	0.923984	1
CHAUHAN_RESPONSE_TO_METHOXYESTRADIOL_DN	98	-0.822616	0.868098	0.925232	1
KIM_GASTRIC_CANCER_CHEMOSENSITIVITY	86	-0.821687	0.832797	0.926453	1
ZHAN_MULTIPLE_MYELOMA_MF_DN	41	-0.821372	0.797654	0.926535	1
REACTOME_SIGNALING_BY_KIT_IN_DISEASE	20	-0.82037	0.718919	0.927869	1
CHOW_RASSF1_TARGETS_UP	24	-0.820216	0.738342	0.927642	1
WP_CILIARY_LANDSCAPE	212	-0.819589	0.94902	0.92828	1
PRAMOONJAGO_SOX4_TARGETS_DN	48	-0.819221	0.793548	0.928437	1
AIGNER_ZEB1_TARGETS	35	-0.818785	0.787709	0.928679	1
REACTOME_ION_HOMEOSTASIS	51	-0.818506	0.803234	0.928678	1
KEGG_REGULATION_OF_ACTIN_CYTOSKELETON	203	-0.818381	0.942857	0.928434	1
KEGG_CYSTEINE_AND_METHIONINE_METABOLISM	33	-0.817953	0.736148	0.928678	1
FONTAINE_THYROID_TUMOR_UNCERTAIN_MALIGNANCY_DN	24	-0.817612	0.713198	0.92881	1
SESTO_RESPONSE_TO_UV_C2	53	-0.817436	0.812139	0.928596	1
SESTO_RESPONSE_TO_UV_C0	106	-0.817036	0.856115	0.928812	1
WP_MELANOMA	67	-0.817026	0.842105	0.928323	1
HERNANDEZ_MITOTIC_ARREST_BY_DOCETAXEL_1_DN	34	-0.81386	0.743094	0.933588	1
KYNG_ENVIRONMENTAL_STRESS_RESPONSE_UP	53	-0.813235	0.804734	0.934138	1
BLALOCK_ALZHEIMERS_DISEASE_INCIPIENT_DN	162	-0.811759	0.925267	0.936257	1
REACTOME_TNFR1_INDUCED_NFKAPPAB_SIGNALING_PATHWAY	30	-0.81158	0.789894	0.936072	1
REACTOME_SIGNALING_BY_EGFR	50	-0.81157	0.804094	0.93558	1
SESTO_RESPONSE_TO_UV_C7	67	-0.811214	0.858859	0.935692	1
JACKSON_DNMT1_TARGETS_UP	84	-0.810414	0.872483	0.936608	1
REACTOME_UPTAKE_AND_ACTIONS_OF_BACTERIAL_TOXINS	28	-0.810171	0.776596	0.936539	1
STONER_ESOPHAGEAL_CARCINOGENESIS_UP	37	-0.809968	0.787172	0.936366	1
KYNG_ENVIRONMENTAL_STRESS_RESPONSE_NOT_BY_GAMMA_IN_WS	31	-0.809669	0.796296	0.936382	1
REACTOME_INTRACELLULAR_SIGNALING_BY_SECOND_MESSENGERS	303	-0.80866	0.985294	0.93769	1
LIM_MAMMARY_LUMINAL_PROGENITOR_UP	58	-0.808635	0.819277	0.937222	1
BIOCARTA_CALCINEURIN_PATHWAY	18	-0.808446	0.752778	0.937016	1
MCBRYAN_PUBERTAL_BREAST_3_4WK_DN	41	-0.808215	0.785714	0.936885	1
REACTOME_DOWNSTREAM_SIGNALING_OF_ACTIVATED_FGFR2	30	-0.808141	0.738889	0.936503	1
REACTOME_BUTYRATE_RESPONSE_FACTOR_1_BRF1_BINDS_AND_DESTABILIZES_MRNA	16	-0.80766	0.730673	0.936812	1
ZHONG_SECRETOME_OF_LUNG_CANCER_AND_ENDOTHELIUM	67	-0.807658	0.811765	0.936309	1
REACTOME_HCMV_LATE_EVENTS	58	-0.807594	0.842424	0.935888	1
SCHLOSSER_SERUM_RESPONSE_UP	114	-0.806838	0.899306	0.936715	1
GENTLES_LEUKEMIC_STEM_CELL_UP	26	-0.806645	0.777159	0.936543	1
REACTOME_SEMA4D_IN_SEMAPHORIN_SIGNALING	23	-0.80641	0.76738	0.936426	1
WANG_TUMOR_INVASIVENESS_UP	379	-0.806248	0.994681	0.936209	1
KEGG_AMYOTROPHIC_LATERAL_SCLEROSIS_ALS	53	-0.804242	0.820669	0.939127	1
CHEOK_RESPONSE_TO_MERCAPTOPURINE_AND_LD_MTX_DN	17	-0.803758	0.71504	0.939482	1
REACTOME_NITRIC_OXIDE_STIMULATES_GUANYLATE_CYCLASE	20	-0.802875	0.751282	0.940464	1
KEGG_PYRIMIDINE_METABOLISM	92	-0.801107	0.873457	0.942975	1
REACTOME_CONSTITUTIVE_SIGNALING_BY_LIGAND_RESPONSIVE_EGFR_CANCER_VARIANTS	19	-0.801043	0.732591	0.942567	1
WP_GLYCEROPHOSPHOLIPID_BIOSYNTHETIC_PATHWAY	29	-0.79998	0.798942	0.943854	1
SCIBETTA_KDM5B_TARGETS_UP	19	-0.799862	0.74813	0.943524	1
WP_FOLLICLE_STIMULATING_HORMONE_FSH_SIGNALING_PATHWAY	26	-0.799705	0.782828	0.943271	1
RASHI_RESPONSE_TO_IONIZING_RADIATION_3	45	-0.798467	0.831461	0.944763	1
WANG_BARRETTS_ESOPHAGUS_UP	45	-0.798362	0.798408	0.944423	1
WENG_POR_DOSAGE	22	-0.797195	0.782946	0.945801	1
MUELLER_PLURINET	286	-0.797131	0.984211	0.945383	1
REACTOME_HDR_THROUGH_SINGLE_STRAND_ANNEALING_SSA	37	-0.796863	0.793103	0.945306	1
WP_WNT_SIGNALING_PATHWAY	51	-0.796734	0.861878	0.945029	1
KAMMINGA_SENESCENCE	39	-0.79656	0.818182	0.944825	1
KEGG_NOD_LIKE_RECEPTOR_SIGNALING_PATHWAY	53	-0.796506	0.823899	0.944393	1
REACTOME_SUMOYLATION_OF_UBIQUITINYLATION_PROTEINS	38	-0.795598	0.812849	0.945336	1
BIOCARTA_CXCR4_PATHWAY	19	-0.795129	0.73385	0.94556	1
LASTOWSKA_NEUROBLASTOMA_COPY_NUMBER_UP	174	-0.795094	0.958175	0.945107	1
PID_VEGFR1_2_PATHWAY	69	-0.794495	0.870091	0.945587	1
KEGG_PANCREATIC_CANCER	70	-0.794473	0.870769	0.945116	1
WANG_RESPONSE_TO_BEXAROTENE_UP	34	-0.794364	0.785901	0.944781	1
MARIADASON_RESPONSE_TO_CURCUMIN_SULINDAC_5	22	-0.793989	0.752	0.944859	1
HOLLMANN_APOPTOSIS_VIA_CD40_DN	236	-0.793469	0.979253	0.945151	1
KEGG_NON_SMALL_CELL_LUNG_CANCER	54	-0.792274	0.859195	0.946498	1
DITTMER_PTHLH_TARGETS_DN	65	-0.791731	0.827692	0.946839	1
KEGG_GLYCOSAMINOGLYCAN_BIOSYNTHESIS_HEPARAN_SULFATE	26	-0.79031	0.789333	0.948552	1
VANOEVELEN_MYOGENESIS_SIN3A_TARGETS	218	-0.789109	0.99177	0.94992	1
REACTOME_PEPTIDE_HORMONE_METABOLISM	84	-0.788521	0.891975	0.950325	1
WP_TP53_NETWORK	19	-0.788077	0.75	0.950528	1
OSADA_ASCL1_TARGETS_UP	45	-0.786207	0.818697	0.952907	1
REACTOME_REGULATION_OF_TP53_ACTIVITY_THROUGH_ACETYLATION	30	-0.78544	0.797844	0.953568	1
REACTOME_PLATELET_CALCIUM_HOMEOSTASIS	27	-0.785146	0.822404	0.953522	1
REACTOME_ACTIVATION_OF_IRF3_IRF7_MEDIATED_BY_TBK1_IKK_EPSILON	16	-0.784599	0.765586	0.953867	1
HUANG_FOXA2_TARGETS_UP	44	-0.783693	0.826923	0.95473	1
LEE_CALORIE_RESTRICTION_MUSCLE_DN	48	-0.783401	0.837209	0.954667	1
TOOKER_GEMCITABINE_RESISTANCE_UP	75	-0.783396	0.889968	0.954168	1
BIOCARTA_CARM_ER_PATHWAY	25	-0.78316	0.759791	0.954021	1
WAKABAYASHI_ADIPOGENESIS_PPARG_RXRA_BOUND_WITH_H4K20ME1_MARK	145	-0.782924	0.952555	0.953851	1
KEGG_OLFACTORY_TRANSDUCTION	50	-0.78222	0.848943	0.95438	1
WP_NOTCH_SIGNALING	44	-0.78217	0.85061	0.953946	1
HOOI_ST7_TARGETS_UP	84	-0.782118	0.916168	0.953527	1
WP_ONECARBON_METABOLISM_AND_RELATED_PATHWAYS	50	-0.782112	0.854167	0.95303	1
ROYLANCE_BREAST_CANCER_16Q_COPY_NUMBER_UP	57	-0.780856	0.884498	0.954341	1
KEGG_REGULATION_OF_AUTOPHAGY	28	-0.78013	0.817232	0.954905	1
REACTOME_TRANSLATION_OF_SARS_COV_1_STRUCTURAL_PROTEINS	29	-0.779726	0.805085	0.954986	1
PEPPER_CHRONIC_LYMPHOCYTIC_LEUKEMIA_DN	18	-0.77938	0.817416	0.955001	1
REACTOME_RUNX1_REGULATES_TRANSCRIPTION_OF_GENES_INVOLVED_IN_DIFFERENTIATION_OF_HSCS	82	-0.778184	0.889908	0.956272	1
REACTOME_TRANSCRIPTIONAL_REGULATION_BY_SMALL_RNAS	58	-0.777827	0.884012	0.956298	1
TERAMOTO_OPN_TARGETS_CLUSTER_4	15	-0.776167	0.779097	0.958159	1
LIU_COMMON_CANCER_GENES	57	-0.775881	0.852507	0.958068	1
STEGER_ADIPOGENESIS_UP	21	-0.775339	0.765306	0.95834	1
BIOCARTA_NDKDYNAMIN_PATHWAY	16	-0.775219	0.761421	0.958012	1
REACTOME_SLC_TRANSPORTER_DISORDERS	95	-0.775065	0.943144	0.957709	1
REACTOME_SIGNALING_BY_FGFR4	41	-0.774832	0.869681	0.957516	1
WP_ANTIVIRAL_AND_ANTIINFLAMMATORY_EFFECTS_OF_NRF2_ON_SARSCOV2_PATHWAY	28	-0.774832	0.799451	0.957013	1
KEGG_PROXIMAL_TUBULE_BICARBONATE_RECLAMATION	22	-0.772599	0.792915	0.959627	1
WANG_METASTASIS_OF_BREAST_CANCER_ESR1_UP	21	-0.772598	0.782369	0.959124	1
BIOCARTA_TCR_PATHWAY	43	-0.771976	0.858462	0.95951	1
REACTOME_PHOSPHORYLATION_OF_THE_APC_C	20	-0.771886	0.777487	0.959147	1
BIOCARTA_ARAP_PATHWAY	17	-0.771623	0.791774	0.958995	1
DER_IFN_GAMMA_RESPONSE_UP	67	-0.771073	0.906061	0.959231	1
REACTOME_THE_CITRIC_ACID_TCA_CYCLE_AND_RESPIRATORY_ELECTRON_TRANSPORT	162	-0.769477	0.96679	0.960936	1
SEIDEN_ONCOGENESIS_BY_MET	87	-0.768672	0.944625	0.961503	1
REACTOME_REGULATION_OF_TP53_ACTIVITY_THROUGH_METHYLATION	17	-0.767256	0.804233	0.962865	1
WP_CANONICAL_AND_NONCANONICAL_TGFB_SIGNALING	17	-0.766536	0.78877	0.963326	1
IBRAHIM_NRF1_UP	409	-0.765246	1	0.964536	1
YANAGIHARA_ESX1_TARGETS	28	-0.764059	0.84127	0.965584	1
REACTOME_IRE1ALPHA_ACTIVATES_CHAPERONES	48	-0.763834	0.870968	0.965362	1
VANTVEER_BREAST_CANCER_BRCA1_UP	34	-0.763174	0.851117	0.965707	1
REACTOME_N_GLYCAN_TRIMMING_IN_THE_ER_AND_CALNEXIN_CALRETICULIN_CYCLE	35	-0.76289	0.858311	0.965572	1
BIOCARTA_TOB1_PATHWAY	19	-0.762666	0.794667	0.965353	1
PID_HDAC_CLASSIII_PATHWAY	25	-0.761795	0.837629	0.96594	1
VANHARANTA_UTERINE_FIBROID_WITH_7Q_DELETION_UP	65	-0.760869	0.89375	0.966625	1
REACTOME_MATURATION_OF_SARS_COV_2_NUCLEOPROTEIN	15	-0.760557	0.782716	0.966524	1
IZADPANAH_STEM_CELL_ADIPOSE_VS_BONE_UP	117	-0.759748	0.972789	0.967034	1
REACTOME_CYCLIN_A_CDK2_ASSOCIATED_EVENTS_AT_S_PHASE_ENTRY	85	-0.759254	0.923841	0.967169	1
FLECHNER_PBL_KIDNEY_TRANSPLANT_REJECTED_VS_OK_DN	48	-0.758786	0.874644	0.967238	1
PID_EPHA2_FWD_PATHWAY	19	-0.75676	0.792271	0.969318	1
BROWNE_HCMV_INFECTION_1HR_UP	49	-0.755741	0.893491	0.97006	1
MOOTHA_FFA_OXYDATION	23	-0.755149	0.838624	0.970264	1
PID_ERBB2_ERBB3_PATHWAY	44	-0.751857	0.880886	0.973674	1
REACTOME_FC_EPSILON_RECEPTOR_FCERI_SIGNALING	133	-0.751316	0.996032	0.973813	1
KEGG_FATTY_ACID_METABOLISM	40	-0.751211	0.866864	0.973441	1
REACTOME_PROTEIN_FOLDING	93	-0.749495	0.947712	0.974997	1
REACTOME_INITIATION_OF_NUCLEAR_ENVELOPE_NE_REFORMATION	19	-0.749445	0.798469	0.974558	1
PID_TCPTP_PATHWAY	42	-0.749123	0.862069	0.974445	1
CHOI_ATL_CHRONIC_VS_ACUTE_DN	18	-0.748847	0.772959	0.974276	1
KEGG_CYTOSOLIC_DNA_SENSING_PATHWAY	47	-0.747657	0.895028	0.975165	1
REACTOME_SIGNALING_BY_EGFR_IN_CANCER	25	-0.747062	0.859281	0.975349	1
HINATA_NFKB_TARGETS_KERATINOCYTE_DN	21	-0.746857	0.828338	0.975082	1
FERRANDO_T_ALL_WITH_MLL_ENL_FUSION_UP	79	-0.746528	0.92459	0.974954	1
REACTOME_RESOLUTION_OF_D_LOOP_STRUCTURES_THROUGH_SYNTHESIS_DEPENDENT_STRAND_ANNEALING_SDSA	26	-0.745877	0.849057	0.975205	1
REACTOME_SIGNALING_BY_FGFR1	50	-0.745416	0.890909	0.975247	1
WP_CYTOSOLIC_DNASENSING_PATHWAY	64	-0.744259	0.914373	0.976062	1
BORCZUK_MALIGNANT_MESOTHELIOMA_UP	298	-0.743468	1	0.976476	1
REACTOME_INFECTION_WITH_MYCOBACTERIUM_TUBERCULOSIS	27	-0.742376	0.861789	0.977174	1
REACTOME_RAC2_GTPASE_CYCLE	87	-0.739551	0.951952	0.97988	1
REACTOME_SIGNALING_BY_TGF_BETA_RECEPTOR_COMPLEX	74	-0.73761	0.924012	0.981539	1
WP_ERBB_SIGNALING_PATHWAY	90	-0.735357	0.965079	0.983453	1
PID_SMAD2_3PATHWAY	16	-0.733182	0.833333	0.985236	1
WP_IL9_SIGNALING_PATHWAY	17	-0.727769	0.828283	0.990366	1
BIOCARTA_FMLP_PATHWAY	34	-0.727224	0.884507	0.990407	1
REACTOME_DISORDERS_OF_TRANSMEMBRANE_TRANSPORTERS	173	-0.726897	0.992095	0.990217	1
REACTOME_SIGNALING_BY_ERBB2	50	-0.726472	0.909091	0.99014	1
KEGG_RENAL_CELL_CARCINOMA	69	-0.72579	0.942249	0.990308	1
WP_RESISTIN_AS_A_REGULATOR_OF_INFLAMMATION	32	-0.724667	0.909326	0.990925	1
PID_PRL_SIGNALING_EVENTS_PATHWAY	23	-0.724209	0.888889	0.990855	1
REACTOME_CELLULAR_RESPONSE_TO_HYPOXIA	74	-0.723496	0.944805	0.991069	1
WP_AMINO_ACID_METABOLISM	90	-0.722825	0.983713	0.991205	1
REACTOME_INSULIN_PROCESSING	27	-0.72031	0.897574	0.993164	1
REACTOME_NOD1_2_SIGNALING_PATHWAY	35	-0.718228	0.913165	0.994644	1
ACEVEDO_NORMAL_TISSUE_ADJACENT_TO_LIVER_TUMOR_UP	157	-0.718015	0.992395	0.994355	1
REACTOME_GLYCEROPHOSPHOLIPID_BIOSYNTHESIS	119	-0.717722	0.981273	0.994133	1
REACTOME_GLUCONEOGENESIS	33	-0.716507	0.911051	0.994771	1
STAMBOLSKY_BOUND_BY_MUTATED_TP53	15	-0.715732	0.803234	0.994989	1
REACTOME_TRANSLESION_SYNTHESIS_BY_POLK	17	-0.715342	0.874674	0.994858	1
REACTOME_SYNTHESIS_OF_IP3_AND_IP4_IN_THE_CYTOSOL	26	-0.715152	0.861035	0.994523	1
JAZAG_TGFB1_SIGNALING_VIA_SMAD4_UP	100	-0.713687	0.986799	0.995329	1
REACTOME_DISASSEMBLY_OF_THE_DESTRUCTION_COMPLEX_AND_RECRUITMENT_OF_AXIN_TO_THE_MEMBRANE	31	-0.713342	0.910082	0.995141	1
BLUM_RESPONSE_TO_SALIRASIB_UP	242	-0.713206	1	0.99475	1
PID_CD8_TCR_PATHWAY	52	-0.712612	0.949296	0.994792	1
REACTOME_CELLULAR_RESPONSE_TO_STARVATION	149	-0.71259	0.992958	0.994305	1
REACTOME_CELLULAR_HEXOSE_TRANSPORT	18	-0.71149	0.842365	0.994806	1
REACTOME_METABOLISM_OF_COFACTORS	18	-0.711129	0.852792	0.994623	1
AIYAR_COBRA1_TARGETS_DN	29	-0.710202	0.903646	0.994901	1
[truncated: 3,117 more rows]

## Sheet: gsea_report_SS_vs_PHZ_d1
NAME	SIZE	NES	NOM p-val	FDR q-val	FWER p-val	"LOG10" of FDR q-val
REACTOME_CHOLESTEROL_BIOSYNTHESIS	25	2.1381	0	0.00327166	0.004	-2.48523
XIE_ST_HSC_S1PR3_OE_DN	18	2.1091	0	0.00324686	0.007	-2.48854
WENG_POR_TARGETS_GLOBAL_UP	19	2.09242	0	0.00297655	0.01	-2.52629
ABE_VEGFA_TARGETS_30MIN	28	2.07938	0	0.00345378	0.016	-2.4617
SCHMIDT_POR_TARGETS_IN_LIMB_BUD_UP	26	2.07141	0	0.00325002	0.019	-2.48811
WENG_POR_TARGETS_LIVER_UP	40	2.0688	0	0.00284372	0.02	-2.54611
HALLMARK_APICAL_JUNCTION	198	1.28129	0.0502035	0.25255	0.918
HALLMARK_KRAS_SIGNALING_DN	198	1.24053	0.0717132	0.312173	0.971
HALLMARK_EPITHELIAL_MESENCHYMAL_TRANSITION	196	1.1394	0.19411	0.581213	1
HALLMARK_ESTROGEN_RESPONSE_EARLY	197	1.07523	0.280585	0.776016	1
HALLMARK_ANGIOGENESIS	36	1.07223	0.353125	0.71815	1
HALLMARK_MTORC1_SIGNALING	197	1.05064	0.330239	0.743392	1
HALLMARK_KRAS_SIGNALING_UP	197	1.0123	0.424566	0.835191	1
HALLMARK_P53_PATHWAY	199	0.998407	0.464052	0.828318	1
HALLMARK_MYC_TARGETS_V2	57	0.980122	0.503058	0.841826	1
HALLMARK_WNT_BETA_CATENIN_SIGNALING	41	0.968224	0.50234	0.82956	1
HALLMARK_UV_RESPONSE_DN	143	0.965534	0.531207	0.790244	1
HALLMARK_UV_RESPONSE_UP	156	0.942997	0.569501	0.819564	1
HALLMARK_PEROXISOME	102	0.938383	0.57781	0.790032	1
HALLMARK_BILE_ACID_METABOLISM	112	0.922257	0.623498	0.795194	1
HALLMARK_TGF_BETA_SIGNALING	54	0.829894	0.754438	0.991788	1
HALLMARK_FATTY_ACID_METABOLISM	155	0.794148	0.915646	1	1
HALLMARK_INTERFERON_ALPHA_RESPONSE	94	0.727589	0.943854	1	1
HALLMARK_UNFOLDED_PROTEIN_RESPONSE	112	0.611245	0.998626	1	1
HALLMARK_DNA_REPAIR	149	0.526403	1	0.999171	1
NAGASHIMA_EGF_SIGNALING_UP	57	2.05864	0	0.00278402	0.023	-2.55533
HORTON_SREBF_TARGETS	24	2.01847	0	0.00629054	0.06	-2.20131
WP_CHOLESTEROL_BIOSYNTHESIS_PATHWAY	15	2.00763	0	0.00712825	0.077	-2.14702
WP_PREIMPLANTATION_EMBRYO	53	1.9496	0	0.0192954	0.217	-1.71455
GOBP_LUNG_EPITHELIUM_DEVELOPMENT	36	1.92259	0	0.238633	0.533	-0.62227
RIZ_ERYTHROID_DIFFERENTIATION_HEMGN	26	1.91343	0	0.0326197	0.346	-1.48652
PODAR_RESPONSE_TO_ADAPHOSTIN_DN	18	1.90416	0.00166389	0.0349185	0.394	-1.45694
MCLACHLAN_DENTAL_CARIES_DN	76	1.89955	0	0.0352961	0.429	-1.45227
PHONG_TNF_TARGETS_UP	61	1.89693	0	0.0339366	0.442	-1.46933
DIRMEIER_LMP1_RESPONSE_EARLY	61	1.89237	0	0.0344919	0.468	-1.46228
GOBP_ENDOTHELIAL_CELL_CHEMOTAXIS	27	1.89159	0.00159744	0.228308	0.678	-0.641479
GOBP_RESPONSE_TO_CORTICOSTERONE	17	1.87769	0.00325733	0.239318	0.766	-0.621024
HALLMARK_CHOLESTEROL_HOMEOSTASIS	74	1.87568	0	0.00226832	0.003	-2.6443
GOMF_LOW_DENSITY_LIPOPROTEIN_PARTICLE_BINDING	18	1.87341	0	0.22146	0.797	-0.654705
REACTOME_ACTIVATION_OF_GENE_EXPRESSION_BY_SREBF_SREBP	42	1.87017	0.00156986	0.0461022	0.579	-1.33628
SCHLESINGER_H3K27ME3_IN_NORMAL_AND_METHYLATED_IN_CANCER	26	1.85843	0	0.0522457	0.647	-1.28195
GESERICK_TERT_TARGETS_DN	21	1.84783	0	0.0577954	0.717	-1.23811
SUZUKI_AMPLIFIED_IN_ORAL_CANCER	17	1.83822	0.00164474	0.0624529	0.762	-1.20445
REACTOME_EGR2_AND_SOX10_MEDIATED_INITIATION_OF_SCHWANN_CELL_MYELINATION	28	1.83599	0	0.0611985	0.775	-1.21326
GUO_TARGETS_OF_IRS1_AND_IRS2	96	1.83541	0	0.0587853	0.777	-1.23073
GOMF_ORGANIC_ACID_BINDING	125	1.81085	0	0.248343	0.984	-0.604949
HP_OBSTRUCTIVE_AZOOSPERMIA	19	1.80816	0	0.242818	0.985	-0.614719
GOBP_NEGATIVE_REGULATION_OF_CYSTEINE_TYPE_ENDOPEPTIDASE_ACTIVITY	75	1.80321	0	0.244346	0.986	-0.611995
GOBP_NEGATIVE_REGULATION_OF_MUSCLE_CELL_APOPTOTIC_PROCESS	35	1.79901	0	0.245516	0.988	-0.60992
WP_STEROL_REGULATORY_ELEMENTBINDING_PROTEINS_SREBP_SIGNALING	68	1.79694	0	0.0984779	0.929	-1.00666
VALK_AML_CLUSTER_10	29	1.79053	0	0.102962	0.943	-0.987321
FIGUEROA_AML_METHYLATION_CLUSTER_2_UP	44	1.79041	0	0.0988073	0.943	-1.00521
REACTOME_METABOLISM_OF_STEROIDS	149	1.77549	0	0.117741	0.973	-0.929072
REACTOME_NGF_STIMULATED_TRANSCRIPTION	39	1.77185	0.0015748	0.11928	0.982	-0.923432
REACTOME_AMINE_LIGAND_BINDING_RECEPTORS	31	1.77183	0.00152207	0.114862	0.982	-0.939823
BOYLAN_MULTIPLE_MYELOMA_D_CLUSTER_UP	27	1.7617	0.00163934	0.125607	0.988	-0.900987
BURTON_ADIPOGENESIS_PEAK_AT_2HR	46	1.76102	0	0.122449	0.989	-0.912043
HALLMARK_MYOGENESIS	199	1.76073	0	0.00448701	0.013	-2.34804
REACTOME_SULFUR_AMINO_ACID_METABOLISM	27	1.75694	0	0.124624	0.99	-0.904397
WP_CHOLESTEROL_METABOLISM_WITH_BLOCH_AND_KANDUTSCHRUSSELL_PATHWAYS	46	1.75081	0	0.131705	0.993	-0.880397
ABE_VEGFA_TARGETS_2HR	31	1.75009	0.00455927	0.128583	0.993	-0.890816
REACTOME_REGULATION_OF_CHOLESTEROL_BIOSYNTHESIS_BY_SREBP_SREBF	55	1.73655	0.00150602	0.14862	0.995	-0.827924
KEGG_TERPENOID_BACKBONE_BIOSYNTHESIS	15	1.73098	0.0066335	0.154769	0.998	-0.810317
RIZ_ERYTHROID_DIFFERENTIATION_HBZ	37	1.72765	0.0078125	0.156547	0.998	-0.805354
WP_GALANIN_RECEPTOR_PATHWAY	21	1.72612	0.00158479	0.154863	0.998	-0.810053
HEIDENBLAD_AMPLICON_8Q24_DN	38	1.72535	0.00151515	0.152345	0.998	-0.817171
MCCLUNG_CREB1_TARGETS_DN	56	1.72003	0.00155763	0.157311	0.999	-0.803241
REACTOME_A_TETRASACCHARIDE_LINKER_SEQUENCE_IS_REQUIRED_FOR_GAG_SYNTHESIS	25	1.717	0.00986842	0.15935	1	-0.797647
WP_MONOAMINE_GPCRS	27	1.70975	0.0048	0.169016	1	-0.772072
AMIT_SERUM_RESPONSE_40_MCF10A	29	1.70713	0.00163132	0.170374	1	-0.768597
MIKKELSEN_MCV6_HCP_WITH_H3K27ME3	414	1.70644	0	0.167906	1	-0.774934
AMIT_EGF_RESPONSE_40_HELA	42	1.70592	0.00152207	0.165057	1	-0.782365
REACTOME_DEFECTIVE_B4GALT7_CAUSES_EDS_PROGEROID_TYPE	19	1.70546	0.00970874	0.162119	1	-0.790165
DACOSTA_ERCC3_ALLELE_XPCS_VS_TTD_UP	27	1.69338	0.00644122	0.183026	1	-0.737486
PLASARI_NFIC_TARGETS_BASAL_UP	28	1.69119	0.00324675	0.183576	1	-0.736185
REACTOME_SMOOTH_MUSCLE_CONTRACTION	34	1.68999	0.00618238	0.182476	1	-0.738794
PAPASPYRIDONOS_UNSTABLE_ATEROSCLEROTIC_PLAQUE_DN	42	1.68694	0.00444444	0.185236	1	-0.732274
FIGUEROA_AML_METHYLATION_CLUSTER_4_UP	99	1.68587	0	0.183878	1	-0.73547
GENTILE_UV_RESPONSE_CLUSTER_D6	34	1.6754	0.00161031	0.202621	1	-0.693316
WEST_ADRENOCORTICAL_TUMOR_MARKERS_DN	20	1.67072	0.00941915	0.20991	1	-0.677967
WP_OXYSTEROLS_DERIVED_FROM_CHOLESTEROL	44	1.66964	0.0015361	0.208313	1	-0.681283
KEGG_PRION_DISEASES	32	1.66692	0.00162075	0.210783	1	-0.676164
MEISSNER_NPC_HCP_WITH_H3K27ME3	75	1.66681	0.00307692	0.207165	1	-0.683683
PLASARI_TGFB1_TARGETS_10HR_UP	195	1.66278	0	0.212346	1	-0.672956
CORRE_MULTIPLE_MYELOMA_DN	53	1.66185	0.0029985	0.210545	1	-0.676654
WP_CORTICOTROPINRELEASING_HORMONE_SIGNALING_PATHWAY	91	1.65453	0	0.224393	1	-0.648991
ZHANG_ANTIVIRAL_RESPONSE_TO_RIBAVIRIN_DN	44	1.65266	0.00445765	0.225109	1	-0.647607
YAO_TEMPORAL_RESPONSE_TO_PROGESTERONE_CLUSTER_4	15	1.6517	0.00829187	0.223442	1	-0.650834
BIOCARTA_MPR_PATHWAY	20	1.63116	0.0113821	0.256941	1
MCDOWELL_ACUTE_LUNG_INJURY_DN	47	1.63103	0.00474683	0.253252	1
WP_STATIN_INHIBITION_OF_CHOLESTEROL_PRODUCTION	28	1.6297	0.0108865	0.253355	1
WP_CARDIAC_PROGENITOR_DIFFERENTIATION	53	1.62527	0.00895522	0.26128	1
OHM_METHYLATED_IN_ADULT_CANCERS	27	1.62485	0.0163666	0.258371	1
JI_RESPONSE_TO_FSH_UP	64	1.62363	0.00311526	0.257762	1
WP_CYSTEINE_AND_METHIONINE_CATABOLISM	15	1.62226	0.0144231	0.257543	1
WP_ENDOCHONDRAL_OSSIFICATION	63	1.62168	0.00304414	0.255369	1
CAIRO_LIVER_DEVELOPMENT_UP	166	1.62057	0	0.254667	1
NIKOLSKY_BREAST_CANCER_16Q24_AMPLICON	47	1.61857	0.00458015	0.256215	1
WP_SLEEP_REGULATION	34	1.61728	0.0152439	0.256502	1
WP_ENDOCHONDRAL_OSSIFICATION_WITH_SKELETAL_DYSPLASIAS	63	1.61474	0.00461538	0.259339	1
KEGG_STEROID_BIOSYNTHESIS	17	1.61178	0.0155521	0.264142	1
MISHRA_CARCINOMA_ASSOCIATED_FIBROBLAST_UP	22	1.60726	0.013468	0.272974	1
UZONYI_RESPONSE_TO_LEUKOTRIENE_AND_THROMBIN	35	1.60434	0.0142405	0.276872	1
MIKKELSEN_ES_HCP_WITH_H3K27ME3	39	1.59946	0.00917431	0.286608	1
LE_EGR2_TARGETS_DN	105	1.59697	0	0.290094	1
WANG_RESPONSE_TO_FORSKOLIN_UP	21	1.59549	0.0289634	0.291031	1
MIKKELSEN_MCV6_LCP_WITH_H3K27ME3	25	1.59392	0.00854701	0.291789	1
NAGASHIMA_NRG1_SIGNALING_UP	168	1.58474	0.00132979	0.314719	1
LIEN_BREAST_CARCINOMA_METAPLASTIC_VS_DUCTAL_UP	79	1.58458	0.00433526	0.311427	1
GARGALOVIC_RESPONSE_TO_OXIDIZED_PHOSPHOLIPIDS_BLACK_UP	34	1.5839	0.0107527	0.309905	1
HOWLIN_CITED1_TARGETS_2_DN	17	1.5839	0.0204082	0.306301	1
SEKI_INFLAMMATORY_RESPONSE_LPS_DN	22	1.58153	0.0201238	0.310171	1
BILANGES_SERUM_SENSITIVE_VIA_TSC1	20	1.5813	0.0186625	0.307331	1
SIG_REGULATION_OF_THE_ACTIN_CYTOSKELETON_BY_RHO_GTPASES	34	1.5793	0.0126183	0.310018	1
PROVENZANI_METASTASIS_DN	134	1.57713	0	0.313275	1
TRAYNOR_RETT_SYNDROM_DN	15	1.5742	0.0209677	0.318984	1
MIKKELSEN_IPS_WITH_HCP_H3K27ME3	96	1.57219	0.00437318	0.321476	1
WP_MAMMARY_GLAND_DEVELOPMENT_PATHWAY_EMBRYONIC_DEVELOPMENT_STAGE_1_OF_4	16	1.57208	0.0224719	0.318431	1
REACTOME_CLASS_B_2_SECRETIN_FAMILY_RECEPTORS	91	1.57105	0.00860832	0.318123	1
KEGG_MELANOGENESIS	99	1.57094	0.00720461	0.315109	1
WP_WHITE_FAT_CELL_DIFFERENTIATION	32	1.56741	0.0173776	0.322386	1
BIOCARTA_CDMAC_PATHWAY	16	1.56587	0.0247934	0.323687	1
SMID_BREAST_CANCER_RELAPSE_IN_PLEURA_DN	21	1.5641	0.0243902	0.325811	1
RIZ_ERYTHROID_DIFFERENTIATION_6HR	37	1.56358	0.0222222	0.324015	1
VANDESLUIS_COMMD1_TARGETS_GROUP_4_DN	17	1.56073	0.0298507	0.32953	1
SASSON_RESPONSE_TO_GONADOTROPHINS_DN	83	1.5596	0.0060698	0.329844	1
WP_RENINANGIOTENSINALDOSTERONE_SYSTEM_RAAS	43	1.55853	0.0164425	0.32983	1
SHETH_LIVER_CANCER_VS_TXNIP_LOSS_PAM5	108	1.55713	0.00285714	0.33071	1
SENESE_HDAC1_AND_HDAC2_TARGETS_DN	213	1.5569	0.00129032	0.328258	1
BIOCARTA_CHREBP_PATHWAY	18	1.55676	0.0254237	0.325518	1
WIEDERSCHAIN_TARGETS_OF_BMI1_AND_PCGF2	54	1.55403	0.0135135	0.330549	1
BOYAULT_LIVER_CANCER_SUBCLASS_G6_DN	19	1.55266	0.0326264	0.331435	1
GRANDVAUX_IRF3_TARGETS_DN	16	1.55263	0.019544	0.328457	1
TIAN_TNF_SIGNALING_NOT_VIA_NFKB	21	1.55245	0.028436	0.325952	1
MULLIGHAN_NPM1_MUTATED_SIGNATURE_2_DN	72	1.54917	0.0089153	0.33257	1
WP_GPR143_IN_MELANOCYTES_AND_RETINAL_PIGMENT_EPITHELIUM_CELLS	29	1.54813	0.024	0.332572	1
NIKOLSKY_OVERCONNECTED_IN_BREAST_CANCER	21	1.54196	0.0319489	0.34906	1
BIOCARTA_NO1_PATHWAY	27	1.54047	0.0224719	0.350778	1
JACKSON_DNMT1_TARGETS_DN	21	1.53678	0.0296053	0.358702	1
PID_AR_NONGENOMIC_PATHWAY	30	1.53675	0.0253968	0.355675	1
WP_PLURIPOTENT_STEM_CELL_DIFFERENTIATION_PATHWAY	46	1.53579	0.0164671	0.355366	1
REACTOME_METABOLISM_OF_FAT_SOLUBLE_VITAMINS	46	1.53411	0.0215717	0.357418	1
REACTOME_POTASSIUM_CHANNELS	92	1.53382	0.00714286	0.355231	1
NELSON_RESPONSE_TO_ANDROGEN_DN	17	1.5323	0.0347551	0.357282	1
WP_OREXIN_RECEPTOR_PATHWAY	147	1.53094	0	0.358565	1
WP_CELL_MIGRATION_AND_INVASION_THROUGH_P75NTR	29	1.53072	0.0287081	0.35632	1
SHAFFER_IRF4_TARGETS_IN_ACTIVATED_B_LYMPHOCYTE	79	1.52938	0.00437318	0.357762	1
AMIT_EGF_RESPONSE_240_MCF10A	18	1.52909	0.0426929	0.355798	1
REACTOME_SIGNALING_BY_HIPPO	20	1.52462	0.0332805	0.367642	1
HOWLIN_PUBERTAL_MAMMARY_GLAND	67	1.5245	0.0234604	0.365008	1
TOOKER_GEMCITABINE_RESISTANCE_DN	121	1.51816	0.00280505	0.382828	1
KYNG_DNA_DAMAGE_BY_4NQO	33	1.51702	0.0333333	0.383577	1
BOQUEST_STEM_CELL_UP	251	1.51687	0.00126103	0.38105	1
KIM_ALL_DISORDERS_OLIGODENDROCYTE_NUMBER_CORR_DN	30	1.51099	0.0276423	0.398388	1
WANG_METHYLATED_IN_BREAST_CANCER	31	1.50978	0.031614	0.399593	1
SHIN_B_CELL_LYMPHOMA_CLUSTER_2	31	1.50939	0.0395387	0.398052	1
MCCLUNG_DELTA_FOSB_TARGETS_2WK	49	1.50901	0.0231839	0.39635	1
GENTILE_UV_RESPONSE_CLUSTER_D8	36	1.50854	0.0214168	0.394858	1
HUMMERICH_MALIGNANT_SKIN_TUMOR_DN	20	1.50736	0.0420032	0.395953	1
WP_PHOTODYNAMIC_THERAPYINDUCED_UNFOLDED_PROTEIN_RESPONSE	27	1.50658	0.0242718	0.39561	1
FIGUEROA_AML_METHYLATION_CLUSTER_7_UP	104	1.50402	0.00817439	0.40139	1
MEISSNER_BRAIN_HCP_WITH_H3K27ME3	259	1.5032	0.00126422	0.401102	1
DAZARD_RESPONSE_TO_UV_NHEK_UP	206	1.50045	0.00520833	0.407263	1
HOLLERN_ADENOMYOEPITHELIAL_BREAST_TUMOR	17	1.49962	0.0420315	0.407095	1
KIM_HYPOXIA	17	1.4991	0.050571	0.405848	1
KOBAYASHI_EGFR_SIGNALING_6HR_DN	17	1.49757	0.0473186	0.408282	1
LOPEZ_MESOTHELIOMA_SURVIVAL_OVERALL_DN	15	1.49582	0.0545746	0.411567	1
SCHAEFFER_SOX9_TARGETS_IN_PROSTATE_DEVELOPMENT_DN	45	1.49571	0.0347958	0.409058	1
PLASARI_TGFB1_SIGNALING_VIA_NFIC_1HR_DN	107	1.49526	0.00867052	0.407805	1
WELCSH_BRCA1_TARGETS_DN	137	1.49496	0.00269542	0.406019	1
REN_ALVEOLAR_RHABDOMYOSARCOMA_UP	98	1.49439	0.00447761	0.405255	1
SASSON_RESPONSE_TO_FORSKOLIN_DN	83	1.49301	0.0129683	0.406811	1
SESTO_RESPONSE_TO_UV_C8	70	1.49263	0.017991	0.405454	1
YAO_TEMPORAL_RESPONSE_TO_PROGESTERONE_CLUSTER_16	77	1.49073	0.0179641	0.4095	1
TURASHVILI_BREAST_NORMAL_DUCTAL_VS_LOBULAR_UP	60	1.48989	0.0154321	0.409341	1
PID_TCR_CALCIUM_PATHWAY	28	1.48984	0.0311042	0.406743	1
WEST_ADRENOCORTICAL_CARCINOMA_VS_ADENOMA_UP	19	1.48898	0.0388979	0.406887	1
GERY_CEBP_TARGETS	130	1.48805	0.00573888	0.407328	1
BURTON_ADIPOGENESIS_10	31	1.48448	0.0462046	0.416997	1
SALVADOR_MARTIN_PEDIATRIC_TBD_ANTI_TNF_THERAPY_NONRESPONDER_POST_TREATMENT_UP	18	1.48386	0.0416667	0.416343	1
VALK_AML_WITH_EVI1	21	1.48348	0.0481728	0.414863	1
MURAKAMI_UV_RESPONSE_24HR	19	1.48326	0.0390625	0.41307	1
SCHAEFFER_PROSTATE_DEVELOPMENT_48HR_DN	407	1.48259	0	0.412728	1
RASHI_RESPONSE_TO_IONIZING_RADIATION_1	38	1.48128	0.0420032	0.41474	1
WP_METABOLIC_PATHWAY_OF_LDL_HDL_AND_TG_INCLUDING_DISEASES	15	1.48011	0.0426621	0.41626	1
TURASHVILI_BREAST_DUCTAL_CARCINOMA_VS_LOBULAR_NORMAL_DN	63	1.47944	0.0271903	0.415889	1
MIKKELSEN_MEF_ICP_WITH_H3K27ME3	189	1.47839	0.00548697	0.41708	1
WP_7OXOC_AND_7BETAHC_PATHWAYS	26	1.47803	0.0433387	0.415737	1
KEGG_INTESTINAL_IMMUNE_NETWORK_FOR_IGA_PRODUCTION	42	1.47736	0.030303	0.415651	1
KEGG_GLYCINE_SERINE_AND_THREONINE_METABOLISM	29	1.47708	0.0404355	0.414109	1
REACTOME_NEURONAL_SYSTEM	382	1.4762	0	0.414368	1
HUMMERICH_BENIGN_SKIN_TUMOR_DN	19	1.4737	0.0509554	0.420544	1
BAE_BRCA1_TARGETS_UP	71	1.47222	0.0165414	0.423048	1
REACTOME_SEMA3A_PAK_DEPENDENT_AXON_REPULSION	16	1.47148	0.0512397	0.42301	1
REACTOME_NUCLEAR_EVENTS_KINASE_AND_TRANSCRIPTION_FACTOR_ACTIVATION	60	1.47052	0.0339233	0.423833	1
REACTOME_REGULATION_OF_INSULIN_LIKE_GROWTH_FACTOR_IGF_TRANSPORT_AND_UPTAKE_BY_INSULIN_LIKE_GROWTH_FACTOR_BINDING_PROTEINS_IGFBPS	120	1.47032	0.0138889	0.422068	1
OLSSON_E2F3_TARGETS_UP	23	1.46991	0.0464396	0.42091	1
REACTOME_GAP_JUNCTION_ASSEMBLY	28	1.46948	0.0361248	0.420042	1
MIKKELSEN_NPC_HCP_WITH_H3K27ME3	341	1.46824	0	0.421753	1
REACTOME_PHASE_2_PLATEAU_PHASE	15	1.46745	0.0570962	0.422122	1
SANA_RESPONSE_TO_IFNG_UP	63	1.46403	0.0208024	0.431387	1
REACTOME_ENDOGENOUS_STEROLS	27	1.46376	0.035313	0.429855	1
LEE_LIVER_CANCER_DENA_DN	74	1.46358	0.0172662	0.428034	1
ZHU_CMV_24_HR_DN	83	1.46342	0.0190616	0.426207	1
DAVICIONI_MOLECULAR_ARMS_VS_ERMS_DN	173	1.46124	0.00666667	0.431372	1
REACTOME_NCAM1_INTERACTIONS	39	1.46048	0.0443131	0.431653	1
WP_QUERCETIN_AND_NFKB_AP1_INDUCED_APOPTOSIS	15	1.45997	0.0796748	0.431133	1
NIKOLSKY_BREAST_CANCER_1Q21_AMPLICON	35	1.45992	0.0444444	0.428897	1
CEBALLOS_TARGETS_OF_TP53_AND_MYC_UP	19	1.45802	0.046549	0.43336	1
MATZUK_CENTRAL_FOR_FEMALE_FERTILITY	27	1.45762	0.0524642	0.432372	1
BIOCARTA_STATHMIN_PATHWAY	19	1.45726	0.0600316	0.431342	1
NAKAYAMA_SOFT_TISSUE_TUMORS_PCA1_DN	73	1.45671	0.0162963	0.430944	1
REACTOME_NCAM_SIGNALING_FOR_NEURITE_OUT_GROWTH	59	1.45655	0.0263158	0.42924	1
TERAO_AOX4_TARGETS_SKIN_DN	22	1.455	0.0541401	0.432352	1
PETRETTO_HEART_MASS_QTL_CIS_DN	26	1.45316	0.0507132	0.436719	1
REACTOME_PHASE_4_RESTING_MEMBRANE_POTENTIAL	17	1.45269	0.0527183	0.436101	1
BOYLAN_MULTIPLE_MYELOMA_D_UP	90	1.45262	0.0161527	0.434101	1
GARGALOVIC_RESPONSE_TO_OXIDIZED_PHOSPHOLIPIDS_BLUE_UP	127	1.45212	0.0156919	0.433607	1
GAUSSMANN_MLL_AF4_FUSION_TARGETS_E_UP	98	1.45106	0.0291667	0.435029	1
BIOCARTA_CSK_PATHWAY	19	1.45103	0.0628099	0.432869	1
WP_RANKLRANK_SIGNALING_PATHWAY	55	1.45083	0.0212121	0.431354	1
NAKAMURA_ADIPOGENESIS_LATE_DN	34	1.45049	0.0549451	0.430272	1
VALK_AML_CLUSTER_5	23	1.44921	0.052459	0.432374	1
DELYS_THYROID_CANCER_DN	214	1.4473	0.00389105	0.436845	1
REACTOME_NICOTINAMIDE_SALVAGING	19	1.44728	0.0766823	0.434718	1
REACTOME_GAP_JUNCTION_TRAFFICKING_AND_REGULATION	40	1.44704	0.0425867	0.433315	1
VALK_AML_WITH_FLT3_ITD	38	1.44589	0.0323102	0.435161	1
MEISSNER_NPC_HCP_WITH_H3K4ME2	478	1.44544	0	0.434398	1
ABE_VEGFA_TARGETS	16	1.44436	0.0608553	0.436027	1
ROVERSI_GLIOMA_COPY_NUMBER_UP	91	1.44234	0.0165414	0.440897	1
WP_MAPK_PATHWAY_IN_CONGENITAL_THYROID_CANCER	16	1.44154	0.0664506	0.441306	1
EBAUER_MYOGENIC_TARGETS_OF_PAX3_FOXO1_FUSION	47	1.44081	0.0329341	0.441682	1
WP_TYPE_I_COLLAGEN_SYNTHESIS_IN_THE_CONTEXT_OF_OSTEOGENESIS_IMPERFECTA	33	1.44034	0.0358814	0.441169	1
ZHU_CMV_8_HR_UP	38	1.43904	0.0364188	0.443473	1
KANG_FLUOROURACIL_RESISTANCE_UP	21	1.4384	0.0636215	0.443485	1
JIANG_TIP30_TARGETS_DN	23	1.43793	0.0569106	0.443061	1
HOLLERN_SQUAMOUS_BREAST_TUMOR	173	1.43736	0.00966851	0.442943	1
LIM_MAMMARY_STEM_CELL_UP	477	1.43652	0.00117647	0.443742	1
WP_SEROTONIN_HTR1_GROUP_AND_FOS_PATHWAY	32	1.43589	0.066879	0.443823	1
REACTOME_ADORA2B_MEDIATED_ANTI_INFLAMMATORY_CYTOKINES_PRODUCTION	114	1.43453	0.0160116	0.446331	1
ODONNELL_METASTASIS_UP	69	1.4329	0.0303907	0.449588	1
WP_OLIGODENDROCYTE_SPECIFICATION_AND_DIFFERENTIATION_LEADING_TO_MYELIN_COMPONENTS_FOR_CNS	30	1.43137	0.046875	0.452918	1
REACTOME_NEUROTRANSMITTER_RELEASE_CYCLE	51	1.43137	0.0296875	0.450859	1
WP_NEURAL_CREST_DIFFERENTIATION	101	1.4299	0.0268362	0.453896	1
WP_SPLICING_FACTOR_NOVA_REGULATED_SYNAPTIC_PROTEINS	41	1.42939	0.0401855	0.45368	1
REACTOME_BBSOME_MEDIATED_CARGO_TARGETING_TO_CILIUM	23	1.42779	0.0471698	0.457054	1
NIKOLSKY_BREAST_CANCER_20Q12_Q13_AMPLICON	128	1.42773	0.0137552	0.455285	1
WELCH_GATA1_TARGETS	24	1.42642	0.0607029	0.457719	1
REACTOME_MUSCLE_CONTRACTION	185	1.42545	0.00529801	0.458926	1
REACTOME_VOLTAGE_GATED_POTASSIUM_CHANNELS	37	1.4245	0.0490798	0.460199	1
WANG_METASTASIS_OF_BREAST_CANCER_ESR1_DN	29	1.42335	0.0487421	0.461956	1
WP_ALLOGRAFT_REJECTION	75	1.42183	0.025	0.46498	1
REACTOME_CRMPS_IN_SEMA3A_SIGNALING	16	1.42102	0.085209	0.465774	1
PEDERSEN_METASTASIS_BY_ERBB2_ISOFORM_4	100	1.41989	0.0251479	0.467808	1
REACTOME_SIGNALING_BY_NTRKS	133	1.41956	0.0198582	0.466965	1
KEGG_HISTIDINE_METABOLISM	28	1.41892	0.0700637	0.467176	1
HELLER_HDAC_TARGETS_SILENCED_BY_METHYLATION_UP	397	1.41741	0.00481928	0.470688	1
WU_ALZHEIMER_DISEASE_DN	17	1.4172	0.0825397	0.469467	1
MODY_HIPPOCAMPUS_POSTNATAL	56	1.41615	0.03125	0.471352	1
WP_SREBF_AND_MIR33_IN_CHOLESTEROL_AND_LIPID_HOMEOSTASIS	16	1.41553	0.0736498	0.471676	1
PID_ALPHA_SYNUCLEIN_PATHWAY	32	1.41542	0.0532081	0.470022	1
MCBRYAN_PUBERTAL_BREAST_5_6WK_DN	131	1.41227	0.0213675	0.479352	1
REACTOME_HIV_TRANSCRIPTION_INITIATION	46	1.41016	0.0519084	0.484873	1
PLASARI_TGFB1_SIGNALING_VIA_NFIC_1HR_UP	33	1.40939	0.0634146	0.485718	1
CHANGOLKAR_H2AFY_TARGETS_DN	41	1.4084	0.0585366	0.487067	1
KANG_GLIS3_TARGETS	36	1.40678	0.068038	0.490736	1
WP_ENDOTHELIN_PATHWAYS	32	1.40662	0.0661539	0.489253	1
BROWNE_HCMV_INFECTION_18HR_DN	166	1.40581	0.0153203	0.490164	1
VANHARANTA_UTERINE_FIBROID_DN	63	1.40329	0.0338733	0.496967	1
WP_NCRNAS_INVOLVED_IN_WNT_SIGNALING_IN_HEPATOCELLULAR_CARCINOMA	84	1.40214	0.0399408	0.499106	1
PID_NFAT_TFPATHWAY	43	1.40131	0.0627871	0.500093	1
KEGG_ASTHMA	23	1.40113	0.0759289	0.498764	1
BIOCARTA_IGF1_PATHWAY	21	1.40049	0.0783646	0.499157	1
MCCLUNG_CREB1_TARGETS_UP	101	1.39839	0.0360231	0.505091	1
REACTOME_METABOLISM_OF_VITAMINS_AND_COFACTORS	180	1.39811	0.00910273	0.504073	1
ISSAEVA_MLL2_TARGETS	57	1.39807	0.0500759	0.502217	1
WENG_POR_TARGETS_LIVER_DN	22	1.39727	0.0804416	0.503096	1
BIOCARTA_NFAT_PATHWAY	49	1.39706	0.0644172	0.50195	1
MULLIGHAN_NPM1_MUTATED_SIGNATURE_1_DN	116	1.39534	0.0231548	0.50611	1
MATTIOLI_MULTIPLE_MYELOMA_WITH_14Q32_TRANSLOCATIONS	35	1.39433	0.0685358	0.508042	1
HUMMERICH_SKIN_CANCER_PROGRESSION_DN	103	1.39376	0.0278552	0.50818	1
JAZAERI_BREAST_CANCER_BRCA1_VS_BRCA2_DN	40	1.39368	0.0524738	0.506477	1
REACTOME_NETRIN_1_SIGNALING	49	1.39322	0.0618401	0.506308	1
CUI_TCF21_TARGETS_UP	36	1.39247	0.0629921	0.507141	1
RIZKI_TUMOR_INVASIVENESS_2D_UP	65	1.39165	0.0505201	0.508248	1
WP_EXTRACELLULAR_VESICLES_IN_THE_CROSSTALK_OF_CARDIAC_CELLS	19	1.3914	0.07743	0.507301	1
WP_CIRCADIAN_RHYTHM_GENES	196	1.39049	0.0128866	0.508807	1
FRASOR_RESPONSE_TO_SERM_OR_FULVESTRANT_UP	22	1.38946	0.0851419	0.510689	1
DAZARD_UV_RESPONSE_CLUSTER_G4	20	1.38796	0.0791599	0.514394	1
OUYANG_PROSTATE_CANCER_PROGRESSION_UP	21	1.38776	0.0839937	0.513107	1
WANG_ADIPOGENIC_GENES_REPRESSED_BY_SIRT1	26	1.38756	0.0809969	0.511985	1
NAKAMURA_ADIPOGENESIS_EARLY_DN	34	1.38747	0.0580645	0.510403	1
GUENTHER_GROWTH_SPHERICAL_VS_ADHERENT_UP	21	1.38693	0.078125	0.510635	1
CHIANG_LIVER_CANCER_SUBCLASS_UNANNOTATED_UP	77	1.38506	0.0369823	0.51571	1
WP_IMMUNE_RESPONSE_TO_TUBERCULOSIS	22	1.38481	0.0810373	0.514665	1
VANDESLUIS_COMMD1_TARGETS_GROUP_3_UP	82	1.38457	0.0378215	0.513683	1
NADLER_OBESITY_DN	49	1.38452	0.0667702	0.511938	1
CHYLA_CBFA2T3_TARGETS_DN	237	1.38366	0.00780234	0.513241	1
BROWNE_HCMV_INFECTION_2HR_UP	35	1.38231	0.0744186	0.516429	1
REACTOME_TNFS_BIND_THEIR_PHYSIOLOGICAL_RECEPTORS	26	1.38179	0.0866774	0.516528	1
KHETCHOUMIAN_TRIM24_TARGETS_UP	46	1.38042	0.0702782	0.519736	1
GROSS_ELK3_TARGETS_UP	27	1.37969	0.0770466	0.520599	1
IVANOVA_HEMATOPOIESIS_STEM_CELL_LONG_TERM	211	1.37876	0.0212202	0.522082	1
REACTOME_ATTENUATION_PHASE	27	1.37745	0.0770492	0.525055	1
BILD_SRC_ONCOGENIC_SIGNATURE	56	1.37683	0.0621118	0.525434	1
REACTOME_BINDING_AND_UPTAKE_OF_LIGANDS_BY_SCAVENGER_RECEPTORS	41	1.37609	0.0641628	0.526304	1
MCCABE_HOXC6_TARGETS_CANCER_DN	20	1.37567	0.09699	0.526031	1
WP_MALE_INFERTILITY	129	1.37416	0.0246914	0.529924	1
HUNSBERGER_EXERCISE_REGULATED_GENES	31	1.37381	0.0897227	0.529339	1
KEGG_BASAL_CELL_CARCINOMA	55	1.37234	0.058104	0.53308	1
RICKMAN_HEAD_AND_NECK_CANCER_E	70	1.37219	0.045045	0.531823	1
LEE_TARGETS_OF_PTCH1_AND_SUFU_UP	56	1.37149	0.0522273	0.532493	1
PID_LYSOPHOSPHOLIPID_PATHWAY	64	1.36834	0.0376766	0.542758	1
SHAFFER_IRF4_TARGETS_IN_ACTIVATED_DENDRITIC_CELL	61	1.36808	0.0460624	0.541846	1
REACTOME_CREATION_OF_C4_AND_C2_ACTIVATORS	15	1.368	0.12623	0.540284	1
SANSOM_APC_TARGETS_REQUIRE_MYC	225	1.3678	0.0173103	0.539207	1
TOMLINS_PROSTATE_CANCER_DN	38	1.36772	0.0709877	0.53765	1
LIEN_BREAST_CARCINOMA_METAPLASTIC	33	1.36756	0.0667702	0.536365	1
SCHLINGEMANN_SKIN_CARCINOGENESIS_TPA_UP	37	1.36569	0.0825688	0.541736	1
WP_HAIR_FOLLICLE_DEVELOPMENT_ORGANOGENESIS_PART_2_OF_3	31	1.36415	0.0825688	0.545701	1
SWEET_KRAS_TARGETS_DN	59	1.3637	0.0652504	0.545515	1
REACTOME_SEALING_OF_THE_NUCLEAR_ENVELOPE_NE_BY_ESCRT_III	23	1.3635	0.0950156	0.544434	1
YAO_TEMPORAL_RESPONSE_TO_PROGESTERONE_CLUSTER_11	99	1.36201	0.0398352	0.548409	1
MCMURRAY_TP53_HRAS_COOPERATION_RESPONSE_DN	67	1.36067	0.0498489	0.5517	1
REACTOME_METABOLIC_DISORDERS_OF_BIOLOGICAL_OXIDATION_ENZYMES	31	1.36011	0.0805687	0.552066	1
CHIANG_LIVER_CANCER_SUBCLASS_INTERFERON_DN	48	1.35983	0.0674847	0.551353	1
FIGUEROA_AML_METHYLATION_CLUSTER_1_UP	103	1.35755	0.0510345	0.558153	1
REACTOME_GLUTAMATE_NEUROTRANSMITTER_RELEASE_CYCLE	24	1.35716	0.106624	0.557863	1
SMID_BREAST_CANCER_LUMINAL_A_UP	81	1.35693	0.0500736	0.556864	1
BAELDE_DIABETIC_NEPHROPATHY_DN	420	1.35632	0.00352941	0.557397	1
ROPERO_HDAC2_TARGETS	97	1.35501	0.0407876	0.560478	1
LEIN_LOCALIZED_TO_DISTAL_AND_PROXIMAL_DENDRITES	17	1.35407	0.105096	0.562414	1
REACTOME_GLYCOSAMINOGLYCAN_METABOLISM	122	1.35393	0.0324859	0.56115	1
SENESE_HDAC2_TARGETS_DN	118	1.35223	0.0349162	0.565949	1
BIOCARTA_TPO_PATHWAY	24	1.34929	0.107765	0.575457	1
WANG_NFKB_TARGETS	24	1.34914	0.114105	0.574172	1
REACTOME_HSP90_CHAPERONE_CYCLE_FOR_STEROID_HORMONE_RECEPTORS_SHR_IN_THE_PRESENCE_OF_LIGAND	50	1.34849	0.0705706	0.574928	1
KAAB_HEART_ATRIUM_VS_VENTRICLE_UP	246	1.34804	0.0168176	0.57494	1
BIOCARTA_IL6_PATHWAY	21	1.34767	0.121113	0.574634	1
WP_NUCLEAR_RECEPTORS	38	1.34742	0.0838415	0.573799	1
REACTOME_PEPTIDE_LIGAND_BINDING_RECEPTORS	164	1.34717	0.0288858	0.572938	1
WP_DOPAMINERGIC_NEUROGENESIS	30	1.34691	0.0917722	0.5722	1
BIOCARTA_CCR3_PATHWAY	18	1.34688	0.107256	0.570557	1
ZHANG_TARGETS_OF_EWSR1_FLI1_FUSION	82	1.3467	0.0482456	0.569449	1
WAMUNYOKOLI_OVARIAN_CANCER_LMP_DN	186	1.34616	0.023968	0.569647	1
PASINI_SUZ12_TARGETS_DN	316	1.34469	0.0115237	0.573773	1
VANDESLUIS_COMMD1_TARGETS_GROUP_4_UP	17	1.34394	0.109325	0.574947	1
WP_COMPLEMENT_ACTIVATION	20	1.34375	0.11303	0.573873	1
PEDERSEN_METASTASIS_BY_ERBB2_ISOFORM_1	45	1.34375	0.0948148	0.572104	1
AFFAR_YY1_TARGETS_UP	197	1.34316	0.0363392	0.572549	1
OSWALD_HEMATOPOIETIC_STEM_CELL_IN_COLLAGEN_GEL_DN	251	1.34208	0.0114213	0.574968	1
CHEN_HOXA5_TARGETS_9HR_DN	41	1.3418	0.0953101	0.574304	1
BILD_CTNNB1_ONCOGENIC_SIGNATURE	73	1.34129	0.0668605	0.574734	1
REACTOME_RECEPTOR_TYPE_TYROSINE_PROTEIN_PHOSPHATASES	20	1.34126	0.105348	0.573061	1
FIGUEROA_AML_METHYLATION_CLUSTER_3_UP	142	1.34105	0.0411523	0.572136	1
MALONEY_RESPONSE_TO_17AAG_UP	38	1.34053	0.0876133	0.572475	1
CAFFAREL_RESPONSE_TO_THC_DN	29	1.33971	0.102073	0.573951	1
BHAT_ESR1_TARGETS_NOT_VIA_AKT1_UP	207	1.33835	0.0245232	0.577611	1
TORCHIA_TARGETS_OF_EWSR1_FLI1_FUSION_TOP20_DN	19	1.33831	0.114428	0.576042	1
FLECHNER_BIOPSY_KIDNEY_TRANSPLANT_OK_VS_DONOR_DN	23	1.33776	0.0990415	0.576391	1
HELLER_SILENCED_BY_METHYLATION_DN	102	1.3371	0.0321678	0.577161	1
RODRIGUES_NTN1_TARGETS_UP	16	1.33653	0.10443	0.577763	1
KEGG_AXON_GUIDANCE	128	1.33643	0.0475524	0.576402	1
REACTOME_DISEASES_ASSOCIATED_WITH_GLYCOSAMINOGLYCAN_METABOLISM	40	1.3358	0.100977	0.577188	1
TONKS_TARGETS_OF_RUNX1_RUNX1T1_FUSION_GRANULOCYTE_UP	54	1.33575	0.0891239	0.575689	1
TUOMISTO_TUMOR_SUPPRESSION_BY_COL13A1_DN	19	1.33538	0.123778	0.575476	1
LI_WILMS_TUMOR_VS_FETAL_KIDNEY_2_UP	27	1.33502	0.103668	0.575026	1
BOYLAN_MULTIPLE_MYELOMA_C_D_UP	141	1.33462	0.0319444	0.574813	1
WONG_ENDMETRIUM_CANCER_DN	74	1.3346	0.0646109	0.573262	1
YOSHIMURA_MAPK8_TARGETS_DN	353	1.33293	0.00367197	0.57821	1
REACTOME_GPCR_LIGAND_BINDING	376	1.33092	0.00590319	0.584586	1
KEGG_TIGHT_JUNCTION	125	1.33054	0.0490884	0.584384	1
CAIRO_HEPATOBLASTOMA_DN	251	1.33048	0.0236531	0.582947	1
HOLLERN_MICROACINAR_BREAST_TUMOR_DN	15	1.32969	0.134775	0.584394	1
WEST_ADRENOCORTICAL_CARCINOMA_VS_ADENOMA_DN	21	1.32942	0.127625	0.583856	1
JAEGER_METASTASIS_DN	239	1.32789	0.0194553	0.588154	1
KEGG_BASAL_TRANSCRIPTION_FACTORS	32	1.32774	0.099026	0.587053	1
DESERT_PERIPORTAL_HEPATOCELLULAR_CARCINOMA_SUBCLASS_UP	147	1.32723	0.0327869	0.587418	1
BIOCARTA_CK1_PATHWAY	15	1.32696	0.131757	0.58685	1
IIZUKA_LIVER_CANCER_PROGRESSION_L1_G1_UP	17	1.32477	0.114809	0.59382	1
WP_THYROID_STIMULATING_HORMONE_TSH_SIGNALING_PATHWAY	64	1.32412	0.0621212	0.594673	1
REACTOME_ESTROGEN_DEPENDENT_NUCLEAR_EVENTS_DOWNSTREAM_OF_ESR_MEMBRANE_SIGNALING	24	1.32383	0.121359	0.594215	1
ZHOU_TNF_SIGNALING_30MIN	50	1.32373	0.0847201	0.592964	1
NATSUME_RESPONSE_TO_INTERFERON_BETA_UP	68	1.32368	0.0880121	0.591492	1
WANG_RECURRENT_LIVER_CANCER_DN	16	1.32331	0.125796	0.591289	1
NABA_SECRETED_FACTORS	289	1.32211	0.0125156	0.594216	1
REACTOME_CHONDROITIN_SULFATE_DERMATAN_SULFATE_METABOLISM	49	1.32183	0.092084	0.593634	1
YAO_HOXA10_TARGETS_VIA_PROGESTERONE_UP	80	1.32174	0.0851371	0.592402	1
BOWIE_RESPONSE_TO_EXTRACELLULAR_MATRIX	15	1.32164	0.127986	0.591166	1
WP_ENDODERM_DIFFERENTIATION	138	1.32155	0.0429363	0.589914	1
FERREIRA_EWINGS_SARCOMA_UNSTABLE_VS_STABLE_DN	88	1.32147	0.0661041	0.588549	1
PECE_MAMMARY_STEM_CELL_DN	137	1.32145	0.0446686	0.58701	1
HELLER_HDAC_TARGETS_UP	278	1.32043	0.0229592	0.589471	1
FARMER_BREAST_CANCER_APOCRINE_VS_LUMINAL	308	1.31859	0.0134639	0.595155	1
COATES_MACROPHAGE_M1_VS_M2_DN	84	1.31855	0.0588235	0.59368	1
REACTOME_INTEGRATION_OF_ENERGY_METABOLISM	106	1.31846	0.0643777	0.592464	1
REACTOME_MITOCHONDRIAL_CALCIUM_ION_TRANSPORT	23	1.31805	0.107717	0.592454	1
REACTOME_NA_CL_DEPENDENT_NEUROTRANSMITTER_TRANSPORTERS	19	1.31781	0.143556	0.591854	1
LIN_NPAS4_TARGETS_UP	170	1.31764	0.0398406	0.59097	1
MENSE_HYPOXIA_UP	95	1.31701	0.0538574	0.591861	1
WP_FOXA2_PATHWAY	19	1.31687	0.127796	0.590852	1
CROMER_METASTASIS_DN	74	1.31606	0.0714286	0.592472	1
RODRIGUES_THYROID_CARCINOMA_ANAPLASTIC_DN	496	1.31604	0.011534	0.59098	1
VANDESLUIS_NORMAL_EMBRYOS_DN	20	1.31485	0.129393	0.593989	1
GARGALOVIC_RESPONSE_TO_OXIDIZED_PHOSPHOLIPIDS_GREEN_UP	25	1.31462	0.128368	0.593283	1
GRADE_COLON_VS_RECTAL_CANCER_DN	50	1.31451	0.090776	0.592196	1
BILD_HRAS_ONCOGENIC_SIGNATURE	228	1.3145	0.025974	0.590701	1
PID_AP1_PATHWAY	67	1.31425	0.0736994	0.590079	1
VALK_AML_WITH_CEBPA	35	1.31418	0.0973312	0.588828	1
BLANCO_MELO_BRONCHIAL_EPITHELIAL_CELLS_INFLUENZA_A_INFECTION_UP	118	1.31412	0.0647482	0.587514	1
REACTOME_SENSORY_PROCESSING_OF_SOUND_BY_OUTER_HAIR_CELLS_OF_THE_COCHLEA	47	1.31407	0.100457	0.586142	1
REACTOME_NUCLEAR_RECEPTOR_TRANSCRIPTION_PATHWAY	53	1.31407	0.0893417	0.584635	1
PHONG_TNF_RESPONSE_VIA_P38_PARTIAL	159	1.31346	0.0476839	0.585445	1
EBAUER_TARGETS_OF_PAX3_FOXO1_FUSION_UP	183	1.31335	0.0353261	0.584296	1
NIKOLSKY_BREAST_CANCER_6P24_P22_AMPLICON	21	1.31295	0.116585	0.584307	1
REACTOME_ACETYLCHOLINE_NEUROTRANSMITTER_RELEASE_CYCLE	17	1.31293	0.141215	0.582877	1
REACTOME_G_ALPHA_S_SIGNALLING_EVENTS	123	1.31279	0.0543478	0.581919	1
REACTOME_ACTIVATION_OF_NMDA_RECEPTORS_AND_POSTSYNAPTIC_EVENTS	86	1.31105	0.0757143	0.587255	1
ALCALAY_AML_BY_NPM1_LOCALIZATION_UP	131	1.31034	0.0480905	0.588417	1
HOFFMANN_IMMATURE_TO_MATURE_B_LYMPHOCYTE_DN	47	1.31002	0.115207	0.588136	1
PAL_PRMT5_TARGETS_DN	28	1.30935	0.118483	0.589248	1
LAMB_CCND1_TARGETS	20	1.3091	0.146865	0.588733	1
GRAESSMANN_RESPONSE_TO_MC_AND_SERUM_DEPRIVATION_UP	219	1.30864	0.0327654	0.588943	1
REACTOME_HEPARAN_SULFATE_HEPARIN_HS_GAG_METABOLISM	54	1.30837	0.105344	0.588599	1
TARTE_PLASMA_CELL_VS_PLASMABLAST_UP	350	1.30813	0.0185874	0.588043	1
WP_PEPTIDE_GPCRS	70	1.30808	0.0854573	0.586765	1
BIOCARTA_COMP_PATHWAY	17	1.30801	0.151667	0.58558	1
REACTOME_SENSORY_PROCESSING_OF_SOUND	68	1.30737	0.0939394	0.586561	1
REACTOME_ASSEMBLY_AND_CELL_SURFACE_PRESENTATION_OF_NMDA_RECEPTORS	37	1.30734	0.119195	0.585199	1
KOBAYASHI_RESPONSE_TO_ROMIDEPSIN	17	1.3058	0.146865	0.589508	1
BHAT_ESR1_TARGETS_VIA_AKT1_UP	271	1.30558	0.0268199	0.588832	1
YAUCH_HEDGEHOG_SIGNALING_PARACRINE_DN	250	1.30516	0.0223881	0.58894	1
REACTOME_ACTIVATION_OF_AMPK_DOWNSTREAM_OF_NMDARS	22	1.30471	0.123153	0.589186	1
LEE_DOUBLE_POLAR_THYMOCYTE	25	1.30426	0.141026	0.589454	1
PID_RHODOPSIN_PATHWAY	21	1.30394	0.133663	0.589207	1
IGARASHI_ATF4_TARGETS_DN	90	1.30362	0.0630373	0.589021	1
DURAND_STROMA_NS_UP	166	1.30313	0.0500677	0.589553	1
HUI_MAPK14_TARGETS_UP	20	1.30276	0.147975	0.589488	1
NOUZOVA_METHYLATED_IN_APL	56	1.30221	0.0971015	0.590163	1
HEDENFALK_BREAST_CANCER_BRACX_DN	19	1.30091	0.165854	0.593661	1
RODRIGUES_THYROID_CARCINOMA_UP	16	1.30004	0.15894	0.595511	1
CHUANG_OXIDATIVE_STRESS_RESPONSE_UP	26	1.29972	0.128205	0.595339	1
LUI_THYROID_CANCER_PAX8_PPARG_DN	45	1.29929	0.10574	0.595503	1
ACEVEDO_LIVER_TUMOR_VS_NORMAL_ADJACENT_TISSUE_DN	251	1.29889	0.0249671	0.595647	1
DARWICHE_PAPILLOMA_RISK_HIGH_UP	147	1.29874	0.0542741	0.594714	1
YIH_RESPONSE_TO_ARSENITE_C3	29	1.29841	0.124214	0.594543	1
CAIRO_HEPATOBLASTOMA_UP	208	1.29794	0.0379085	0.595024	1
XU_GH1_AUTOCRINE_TARGETS_DN	125	1.29756	0.0502092	0.595085	1
REACTOME_RHOU_GTPASE_CYCLE	40	1.29754	0.105666	0.593765	1
WP_NICOTINE_EFFECT_ON_DOPAMINERGIC_NEURONS	21	1.29719	0.139384	0.593739	1
CHESLER_BRAIN_QTL_CIS	73	1.29658	0.0853835	0.594529	1
ZHANG_GATA6_TARGETS_DN	62	1.29609	0.0939394	0.594933	1
BILANGES_SERUM_SENSITIVE_GENES	78	1.2956	0.079096	0.595378	1
REACTOME_TRANSLOCATION_OF_SLC2A4_GLUT4_TO_THE_PLASMA_MEMBRANE	65	1.29534	0.0863636	0.595012	1
KONDO_PROSTATE_CANCER_HCP_WITH_H3K27ME3	89	1.29475	0.0876672	0.595946	1
SU_KIDNEY	15	1.2947	0.151703	0.594758	1
GARGALOVIC_RESPONSE_TO_OXIDIZED_PHOSPHOLIPIDS_YELLOW_UP	32	1.29463	0.137097	0.593649	1
DACOSTA_UV_RESPONSE_VIA_ERCC3_TTD_UP	57	1.29418	0.0918836	0.59399	1
REACTOME_REGULATION_OF_INSULIN_SECRETION	76	1.29417	0.0813954	0.592661	1
WP_BLOOD_CLOTTING_CASCADE	22	1.2929	0.145188	0.596092	1
MANALO_HYPOXIA_UP	198	1.2917	0.0355677	0.599325	1
KIM_WT1_TARGETS_12HR_UP	157	1.29156	0.0471567	0.59853	1
WP_HEART_DEVELOPMENT	44	1.29068	0.115899	0.600524	1
CHARAFE_BREAST_CANCER_BASAL_VS_MESENCHYMAL_DN	50	1.28972	0.111792	0.602872	1
GRUETZMANN_PANCREATIC_CANCER_DN	193	1.28944	0.0419947	0.602557	1
DING_LUNG_CANCER_MUTATED_SIGNIFICANTLY	26	1.28862	0.136792	0.604251	1
REACTOME_HSF1_DEPENDENT_TRANSACTIVATION	37	1.28842	0.144172	0.603626	1
HANN_RESISTANCE_TO_BCL2_INHIBITOR_DN	46	1.28806	0.139144	0.603643	1
REACTOME_NUCLEAR_SIGNALING_BY_ERBB4	32	1.28662	0.129296	0.60776	1
WP_PHYSICOCHEMICAL_FEATURES_AND_TOXICITYASSOCIATED_PATHWAYS	66	1.28542	0.107829	0.611117	1
KASLER_HDAC7_TARGETS_2_DN	33	1.28538	0.137195	0.609903	1
REACTOME_RRNA_MODIFICATION_IN_THE_NUCLEUS_AND_CYTOSOL	60	1.28474	0.0993976	0.610925	1
MEDINA_SMARCA4_TARGETS	36	1.28366	0.14697	0.613816	1
AMIT_SERUM_RESPONSE_120_MCF10A	62	1.28329	0.12029	0.613845	1
UEDA_CENTRAL_CLOCK	90	1.2828	0.0884058	0.614344	1
WP_TARGET_OF_RAPAMYCIN_TOR_SIGNALING	35	1.28187	0.134884	0.616661	1
LINDGREN_BLADDER_CANCER_HIGH_RECURRENCE	47	1.28138	0.126718	0.617216	1
SPIELMAN_LYMPHOBLAST_EUROPEAN_VS_ASIAN_2FC_DN	17	1.28105	0.171289	0.617219	1
WP_MFAP5_EFFECT_ON_PERMEABILITY_AND_MOTILITY_OF_ENDOTHELIAL_CELLS_VIA_CYTOSKELETON_REARRANGEMENT	18	1.28104	0.163166	0.615901	1
BERTUCCI_MEDULLARY_VS_DUCTAL_BREAST_CANCER_DN	163	1.28082	0.0632258	0.61545	1
REACTOME_PLASMA_LIPOPROTEIN_ASSEMBLY	18	1.28074	0.14673	0.614381	1
WP_GABA_RECEPTOR_SIGNALING	30	1.28002	0.144201	0.61574	1
MOREAUX_B_LYMPHOCYTE_MATURATION_BY_TACI_UP	75	1.28001	0.0967742	0.614463	1
LEE_TARGETS_OF_PTCH1_AND_SUFU_DN	87	1.27957	0.0994152	0.614851	1
NAKAMURA_METASTASIS_MODEL_UP	42	1.27872	0.1488	0.616749	1
NOJIMA_SFRP2_TARGETS_UP	29	1.27816	0.154331	0.617609	1
CHO_NR4A1_TARGETS	29	1.27717	0.122939	0.620048	1
SERVITJA_LIVER_HNF1A_TARGETS_DN	166	1.27701	0.0627558	0.619375	1
LEE_NEURAL_CREST_STEM_CELL_DN	113	1.27657	0.0802213	0.619709	1
REACTOME_ANTI_INFLAMMATORY_RESPONSE_FAVOURING_LEISHMANIA_PARASITE_INFECTION	149	1.27617	0.0597826	0.619963	1
WP_PRADERWILLI_AND_ANGELMAN_SYNDROME	56	1.27581	0.110439	0.619996	1
SHAFFER_IRF4_TARGETS_IN_PLASMA_CELL_VS_MATURE_B_LYMPHOCYTE	65	1.27403	0.0989505	0.625364	1
BOHN_PRIMARY_IMMUNODEFICIENCY_SYNDROM_DN	37	1.27372	0.132331	0.625215	1
LUI_THYROID_CANCER_CLUSTER_1	50	1.27363	0.125364	0.624252	1
BURTON_ADIPOGENESIS_8	79	1.27304	0.0910448	0.625258	1
VISALA_AGING_LYMPHOCYTE_DN	19	1.27304	0.14975	0.623935	1
VERHAAK_GLIOBLASTOMA_CLASSICAL	152	1.27278	0.0757143	0.62363	1
REACTOME_TRANSMISSION_ACROSS_CHEMICAL_SYNAPSES	254	1.27268	0.0442133	0.622695	1
LUI_THYROID_CANCER_CLUSTER_2	42	1.27241	0.145706	0.622431	1
SATO_SILENCED_BY_METHYLATION_IN_PANCREATIC_CANCER_2	41	1.27222	0.14486	0.621857	1
BOSCO_TH1_CYTOTOXIC_MODULE	102	1.2719	0.0896861	0.621698	1
REACTOME_CHEMOKINE_RECEPTORS_BIND_CHEMOKINES	48	1.2713	0.124224	0.622765	1
CHEBOTAEV_GR_TARGETS_DN	126	1.27059	0.0653686	0.62424	1
CHIBA_RESPONSE_TO_TSA_UP	48	1.27047	0.122671	0.62339	1
SHETH_LIVER_CANCER_VS_TXNIP_LOSS_PAM1	259	1.26962	0.0419847	0.6253	1
OUELLET_CULTURED_OVARIAN_CANCER_INVASIVE_VS_LMP_DN	31	1.26957	0.14992	0.62418	1
JAIN_NFKB_SIGNALING	71	1.26945	0.11756	0.623355	1
REACTOME_OTHER_SEMAPHORIN_INTERACTIONS	19	1.26929	0.168634	0.622635	1
NIKOLSKY_BREAST_CANCER_8Q12_Q22_AMPLICON	121	1.26878	0.0854342	0.62324	1
LUI_THYROID_CANCER_PAX8_PPARG_UP	42	1.26869	0.132219	0.622339	1
WP_MITOCHONDRIAL_GENE_EXPRESSION	19	1.26849	0.176373	0.621815	1
WP_FGF23_SIGNALING_IN_HYPOPHOSPHATEMIC_RICKETS_AND_RELATED_DISORDERS	22	1.26818	0.176563	0.621665	1
REACTOME_KINESINS	51	1.26768	0.128931	0.622361	1
ZHOU_INFLAMMATORY_RESPONSE_FIMA_UP	425	1.26765	0.0193939	0.621205	1
REACTOME_FORMATION_OF_THE_CORNIFIED_ENVELOPE	93	1.26765	0.0945559	0.619966	1
PID_BETA_CATENIN_NUC_PATHWAY	77	1.26677	0.111278	0.622046	1
GARGALOVIC_RESPONSE_TO_OXIDIZED_PHOSPHOLIPIDS_BLUE_DN	59	1.26654	0.11288	0.621624	1
VANDESLUIS_COMMD1_TARGETS_GROUP_3_DN	37	1.26642	0.136778	0.620842	1
REACTOME_INITIAL_TRIGGERING_OF_COMPLEMENT	22	1.26626	0.172303	0.620214	1
OSWALD_HEMATOPOIETIC_STEM_CELL_IN_COLLAGEN_GEL_UP	210	1.26596	0.060567	0.620177	1
RIZ_ERYTHROID_DIFFERENTIATION_12HR	36	1.26417	0.146067	0.625908	1
DAZARD_UV_RESPONSE_CLUSTER_G1	59	1.26405	0.122357	0.625095	1
WEIGEL_OXIDATIVE_STRESS_BY_HNE_AND_TBH	58	1.26396	0.127436	0.624192	1
WP_HAIR_FOLLICLE_DEVELOPMENT_CYTODIFFERENTIATION_PART_3_OF_3	82	1.26391	0.11731	0.623128	1
BRUECKNER_TARGETS_OF_MIRLET7A3_UP	105	1.26365	0.0849195	0.622881	1
REACTOME_NEGATIVE_REGULATION_OF_MAPK_PATHWAY	40	1.26337	0.151745	0.622742	1
STARK_HYPPOCAMPUS_22Q11_DELETION_UP	54	1.26312	0.131376	0.622446	1
ULE_SPLICING_VIA_NOVA2	42	1.26296	0.132812	0.621814	1
REACTOME_RNA_POLYMERASE_III_TRANSCRIPTION_TERMINATION	23	1.26286	0.167464	0.621011	1
GARGALOVIC_RESPONSE_TO_OXIDIZED_PHOSPHOLIPIDS_BROWN_UP	16	1.26282	0.195946	0.619925	1
POOLA_INVASIVE_BREAST_CANCER_DN	123	1.26279	0.0865922	0.618835	1
KIM_WT1_TARGETS_8HR_UP	161	1.26247	0.0703851	0.618853	1
ELVIDGE_HIF1A_AND_HIF2A_TARGETS_UP	40	1.26203	0.138934	0.619377	1
REACTOME_EPHRIN_SIGNALING	19	1.26153	0.18	0.620014	1
PHONG_TNF_RESPONSE_NOT_VIA_P38	331	1.26127	0.029601	0.619792	1
SAGIV_CD24_TARGETS_DN	42	1.26053	0.136778	0.621208	1
SU_PLACENTA	25	1.26051	0.170732	0.62009	1
KEGG_GRAFT_VERSUS_HOST_DISEASE	24	1.26032	0.157724	0.619638	1
LENAOUR_DENDRITIC_CELL_MATURATION_UP	107	1.26003	0.101248	0.619571	1
WNT_SIGNALING	88	1.25998	0.101983	0.618548	1
BIOCARTA_PDZS_PATHWAY	17	1.25986	0.191558	0.617761	1
GERHOLD_ADIPOGENESIS_UP	48	1.25969	0.145897	0.617255	1
PID_SYNDECAN_4_PATHWAY	32	1.25959	0.148867	0.616464	1
KARLSSON_TGFB1_TARGETS_UP	123	1.25907	0.0952381	0.617317	1
PEREZ_TP63_TARGETS	319	1.25884	0.0349398	0.616983	1
MEISSNER_NPC_HCP_WITH_H3K4ME2_AND_H3K27ME3	330	1.2588	0.0347395	0.615913	1
SPIRA_SMOKERS_LUNG_CANCER_UP	38	1.25731	0.162379	0.620354	1
BONOME_OVARIAN_CANCER_SURVIVAL_SUBOPTIMAL_DEBULKING	475	1.25694	0.0212766	0.620522	1
DALESSIO_TSA_RESPONSE	20	1.25642	0.170772	0.621319	1
BIOCARTA_AT1R_PATHWAY	27	1.25564	0.17609	0.623157	1
FONTAINE_PAPILLARY_THYROID_CARCINOMA_UP	64	1.25543	0.128527	0.622732	1
LIM_MAMMARY_LUMINAL_MATURE_DN	95	1.25521	0.104412	0.622373	1
WP_LIPID_METABOLISM_PATHWAY	28	1.25444	0.152066	0.624205	1
WP_1Q211_COPY_NUMBER_VARIATION_SYNDROME	26	1.25409	0.171849	0.624418	1
WP_TRIACYLGLYCERIDE_SYNTHESIS	23	1.25368	0.16913	0.624806	1
PLASARI_TGFB1_SIGNALING_VIA_NFIC_10HR_DN	31	1.25357	0.173846	0.624048	1
REACTOME_METABOLISM_OF_WATER_SOLUBLE_VITAMINS_AND_COFACTORS	116	1.25284	0.0938416	0.625551	1
BLANCO_MELO_INFLUENZA_A_INFECTION_A594_CELLS_UP	34	1.25238	0.16411	0.626084	1
IWANAGA_CARCINOGENESIS_BY_KRAS_UP	171	1.25166	0.0694259	0.627675	1
SATO_SILENCED_BY_METHYLATION_IN_PANCREATIC_CANCER_1	366	1.25109	0.0440098	0.628708	1
REACTOME_DOPAMINE_NEUROTRANSMITTER_RELEASE_CYCLE	23	1.25014	0.192	0.631177	1
HOSHIDA_LIVER_CANCER_SUBCLASS_S2	115	1.25007	0.0863309	0.630256	1
WP_S1P_RECEPTOR_SIGNAL_TRANSDUCTION	24	1.24967	0.186084	0.630533	1
LEE_INTRATHYMIC_T_PROGENITOR	18	1.249	0.194352	0.631857	1
KONDO_EZH2_TARGETS	209	1.24889	0.0772201	0.631116	1
DORN_ADENOVIRUS_INFECTION_24HR_DN	41	1.24883	0.150235	0.630212	1
KEGG_GLYCOSAMINOGLYCAN_BIOSYNTHESIS_KERATAN_SULFATE	15	1.24782	0.214527	0.632938	1
KEGG_VASCULAR_SMOOTH_MUSCLE_CONTRACTION	109	1.24765	0.108146	0.632451	1
WP_AIRWAY_SMOOTH_MUSCLE_CELL_CONTRACTION	17	1.24697	0.192846	0.633839	1
STAEGE_EWING_FAMILY_TUMOR	29	1.24682	0.160436	0.633246	1
UROSEVIC_RESPONSE_TO_IMIQUIMOD	16	1.24654	0.19544	0.633118	1
GROSS_HYPOXIA_VIA_ELK3_AND_HIF1A_UP	141	1.24644	0.0810056	0.632345	1
REACTOME_INWARDLY_RECTIFYING_K_CHANNELS	34	1.24639	0.1744	0.631418	1
BERTUCCI_INVASIVE_CARCINOMA_DUCTAL_VS_LOBULAR_UP	24	1.246	0.172819	0.631762	1
REACTOME_CARBOXYTERMINAL_POST_TRANSLATIONAL_MODIFICATIONS_OF_TUBULIN	35	1.24588	0.177419	0.631063	1
LOPEZ_TRANSLATION_VIA_FN1_SIGNALING	35	1.24576	0.18283	0.630332	1
WAKABAYASHI_ADIPOGENESIS_PPARG_BOUND_36HR	29	1.24555	0.172303	0.629925	1
SEITZ_NEOPLASTIC_TRANSFORMATION_BY_8P_DELETION_UP	66	1.24432	0.136294	0.633307	1
MANNE_COVID19_COMBINED_COHORT_VS_HEALTHY_DONOR_PLATELETS_UP	161	1.24417	0.095675	0.632732	1
AMIT_EGF_RESPONSE_60_HELA	46	1.24398	0.146688	0.632333	1
FAELT_B_CLL_WITH_VH_REARRANGEMENTS_DN	48	1.2434	0.138931	0.633426	1
WP_WNT_SIGNALING_PATHWAY_AND_PLURIPOTENCY	101	1.24287	0.106443	0.634271	1
RAY_TUMORIGENESIS_BY_ERBB2_CDC25A_DN	263	1.24281	0.059194	0.633348	1
WATANABE_COLON_CANCER_MSI_VS_MSS_DN	60	1.24227	0.138508	0.634235	1
PID_RXR_VDR_PATHWAY	26	1.241	0.186414	0.63797	1
PICCALUGA_ANGIOIMMUNOBLASTIC_LYMPHOMA_UP	199	1.24066	0.0771242	0.638138	1
RIGGI_EWING_SARCOMA_PROGENITOR_UP	405	1.24062	0.0365408	0.637167	1
COULOUARN_TEMPORAL_TGFB1_SIGNATURE_DN	132	1.24036	0.102288	0.636992	1
WP_ANGIOGENESIS	24	1.23951	0.168634	0.638999	1
BILANGES_RAPAMYCIN_SENSITIVE_GENES	37	1.23944	0.177953	0.63813	1
REACTOME_RESPONSE_OF_EIF2AK1_HRI_TO_HEME_DEFICIENCY	15	1.23941	0.197655	0.637121	1
MAGRANGEAS_MULTIPLE_MYELOMA_IGLL_VS_IGLK_DN	23	1.2393	0.169304	0.636352	1
SHEPARD_CRASH_AND_BURN_MUTANT_UP	200	1.23889	0.076129	0.636792	1
REACTOME_CYTOSOLIC_SULFONATION_OF_SMALL_MOLECULES	20	1.23879	0.185065	0.636063	1
ADDYA_ERYTHROID_DIFFERENTIATION_BY_HEMIN	66	1.23871	0.15184	0.635312	1
ZHENG_GLIOBLASTOMA_PLASTICITY_DN	60	1.23783	0.129179	0.637484	1
KEGG_RIBOFLAVIN_METABOLISM	15	1.23779	0.211765	0.636533	1
MIKKELSEN_ES_ICP_WITH_H3K4ME3_AND_H3K27ME3	136	1.23746	0.0934959	0.636635	1
WP_CALCIUM_REGULATION_IN_CARDIAC_CELLS	145	1.23724	0.0921409	0.636354	1
RICKMAN_HEAD_AND_NECK_CANCER_A	94	1.23686	0.114685	0.636651	1
WUNDER_INFLAMMATORY_RESPONSE_AND_CHOLESTEROL_UP	64	1.2356	0.137134	0.640419	1
WP_COMMON_PATHWAYS_UNDERLYING_DRUG_ADDICTION	41	1.23458	0.166667	0.643049	1
WEINMANN_ADAPTATION_TO_HYPOXIA_DN	37	1.23456	0.168929	0.642001	1
BIOCARTA_GLEEVEC_PATHWAY	23	1.23456	0.203915	0.64092	1
BIOCARTA_MCALPAIN_PATHWAY	18	1.23442	0.182848	0.640321	1
XU_CREBBP_TARGETS_DN	38	1.23422	0.16875	0.639977	1
ABRAHAM_ALPC_VS_MULTIPLE_MYELOMA_UP	26	1.23368	0.192716	0.640903	1
LIU_PROSTATE_CANCER_DN	464	1.23361	0.0344418	0.640039	1
CERIBELLI_GENES_INACTIVE_AND_BOUND_BY_NFY	27	1.23339	0.168	0.63979	1
KEGG_SELENOAMINO_ACID_METABOLISM	25	1.23336	0.161342	0.638785	1
ZHANG_ANTIVIRAL_RESPONSE_TO_RIBAVIRIN_UP	25	1.23254	0.18507	0.640775	1
REACTOME_RECYCLING_OF_BILE_ACIDS_AND_SALTS	17	1.23243	0.194805	0.640107	1
REACTOME_CLASS_A_1_RHODOPSIN_LIKE_RECEPTORS	270	1.23234	0.0573248	0.639311	1
LEE_AGING_CEREBELLUM_DN	73	1.23203	0.128284	0.639365	1
PEREZ_TP53_AND_TP63_TARGETS	193	1.23186	0.0918367	0.638952	1
NAKAMURA_METASTASIS_MODEL_DN	42	1.23176	0.171032	0.638255	1
DOANE_BREAST_CANCER_ESR1_DN	44	1.23154	0.15861	0.638007	1
FRASOR_RESPONSE_TO_ESTRADIOL_UP	35	1.23147	0.174881	0.637211	1
HADDAD_B_LYMPHOCYTE_PROGENITOR	251	1.23141	0.0602564	0.636374	1
WP_AMPLIFICATION_AND_EXPANSION_OF_ONCOGENIC_PATHWAYS_AS_METASTATIC_TRAITS	17	1.23108	0.178388	0.636569	1
TAKEDA_TARGETS_OF_NUP98_HOXA9_FUSION_6HR_UP	80	1.23034	0.147275	0.638189	1
KEGG_VIRAL_MYOCARDITIS	58	1.22997	0.157407	0.638421	1
AZARE_NEOPLASTIC_TRANSFORMATION_BY_STAT3_UP	118	1.2299	0.110482	0.637607	1
BLANCO_MELO_COVID19_SARS_COV_2_LOW_MOI_INFECTION_A594_ACE2_EXPRESSING_CELLS_UP	124	1.22958	0.120226	0.63772	1
BIOCARTA_BARRESTIN_SRC_PATHWAY	17	1.22895	0.21157	0.638973	1
CHEOK_RESPONSE_TO_MERCAPTOPURINE_DN	18	1.22881	0.210863	0.63844	1
YAGI_AML_WITH_INV_16_TRANSLOCATION	382	1.2288	0.0432633	0.637392	1
WP_WNT_SIGNALING	112	1.22843	0.112376	0.637735	1
LEE_CALORIE_RESTRICTION_MUSCLE_UP	39	1.22835	0.1808	0.637005	1
MIKKELSEN_MEF_ICP_WITH_H3K4ME3_AND_H3K27ME3	38	1.22778	0.184012	0.638067	1
RODWELL_AGING_KIDNEY_DN	129	1.22725	0.108883	0.638951	1
SIMBULAN_UV_RESPONSE_NORMAL_DN	33	1.22684	0.18612	0.639402	1
NIKOLSKY_BREAST_CANCER_11Q12_Q14_AMPLICON	136	1.22674	0.103933	0.638739	1
REACTOME_NICOTINATE_METABOLISM	31	1.22627	0.187107	0.639371	1
KEGG_ALLOGRAFT_REJECTION	27	1.22625	0.183413	0.638403	1
HASLINGER_B_CLL_WITH_13Q14_DELETION	23	1.22598	0.180645	0.638329	1
AMIT_EGF_RESPONSE_480_HELA	159	1.2247	0.0890411	0.642014	1
CONRAD_STEM_CELL	37	1.22449	0.175655	0.641806	1
PID_NETRIN_PATHWAY	31	1.22363	0.177743	0.643864	1
NAKAMURA_METASTASIS	46	1.22235	0.184012	0.64753	1
KORKOLA_YOLK_SAC_TUMOR	59	1.22214	0.167435	0.647276	1
REACTOME_COLLAGEN_BIOSYNTHESIS_AND_MODIFYING_ENZYMES	62	1.22209	0.146413	0.646453	1
WP_EXERCISEINDUCED_CIRCADIAN_REGULATION	47	1.22156	0.164179	0.647328	1
WP_GASTRIN_SIGNALING_PATHWAY	113	1.22145	0.125904	0.646672	1
HUPER_BREAST_BASAL_VS_LUMINAL_DN	54	1.22021	0.166168	0.650154	1
RICKMAN_METASTASIS_UP	312	1.21896	0.0765432	0.653799	1
SERVITJA_ISLET_HNF1A_TARGETS_UP	168	1.21861	0.100955	0.654058	1
SANA_TNF_SIGNALING_DN	84	1.21759	0.149927	0.656726	1
BIOCARTA_CARDIACEGF_PATHWAY	18	1.21637	0.212318	0.660375	1
TAKEDA_TARGETS_OF_NUP98_HOXA9_FUSION_6HR_DN	41	1.21614	0.1792	0.660246	1
BAELDE_DIABETIC_NEPHROPATHY_UP	82	1.21557	0.136701	0.661341	1
NAKAYAMA_SOFT_TISSUE_TUMORS_PCA2_DN	74	1.21463	0.15727	0.663778	1
SHIN_B_CELL_LYMPHOMA_CLUSTER_3	28	1.21409	0.193093	0.664788	1
ACEVEDO_NORMAL_TISSUE_ADJACENT_TO_LIVER_TUMOR_DN	339	1.21371	0.0666667	0.665211	1
CASORELLI_APL_SECONDARY_VS_DE_NOVO_UP	38	1.21355	0.193146	0.664791	1
WANG_RESPONSE_TO_ANDROGEN_UP	27	1.21306	0.217527	0.665576	1
KLEIN_PRIMARY_EFFUSION_LYMPHOMA_UP	48	1.21286	0.161631	0.665289	1
REACTOME_GLUCAGON_TYPE_LIGAND_RECEPTORS	32	1.21215	0.195925	0.666926	1
MURAKAMI_UV_RESPONSE_6HR_UP	32	1.21129	0.207373	0.669144	1
TSAI_RESPONSE_TO_RADIATION_THERAPY	30	1.21073	0.198413	0.67023	1
WP_SPINAL_CORD_INJURY	112	1.21058	0.155028	0.66978	1
SIMBULAN_PARP1_TARGETS_UP	31	1.21047	0.185008	0.66915	1
WP_NAD_METABOLISM_IN_ONCOGENEINDUCED_SENESCENCE_AND_MITOCHONDRIAL_DYSFUNCTIONASSOCIATED_SENESCENCE	23	1.21025	0.202552	0.668955	1
KEGG_STEROID_HORMONE_BIOSYNTHESIS	35	1.21014	0.184887	0.6683	1
MOREAUX_MULTIPLE_MYELOMA_BY_TACI_UP	325	1.20958	0.0652447	0.669309	1
WP_GLYCOLYSIS_AND_GLUCONEOGENESIS	44	1.20817	0.171429	0.673651	1
KEGG_ARGININE_AND_PROLINE_METABOLISM	52	1.20806	0.172566	0.673021	1
BONCI_TARGETS_OF_MIR15A_AND_MIR16_1	90	1.20783	0.142029	0.672774	1
JEPSEN_SMRT_TARGETS	33	1.20767	0.187291	0.672371	1
YAUCH_HEDGEHOG_SIGNALING_PARACRINE_UP	146	1.20766	0.112125	0.67135	1
PID_BMP_PATHWAY	42	1.20744	0.209953	0.671153	1
NAKAMURA_ADIPOGENESIS_LATE_UP	95	1.20742	0.14058	0.670171	1
CROONQUIST_STROMAL_STIMULATION_UP	52	1.20636	0.18038	0.673125	1
REACTOME_PKA_MEDIATED_PHOSPHORYLATION_OF_CREB	19	1.20577	0.22439	0.674299	1
BEIER_GLIOMA_STEM_CELL_DN	61	1.20539	0.184451	0.674708	1
MCBRYAN_PUBERTAL_BREAST_3_4WK_UP	212	1.20512	0.105744	0.674611	1
REACTOME_GRB2_EVENTS_IN_ERBB2_SIGNALING	16	1.20496	0.237937	0.674221	1
ZHANG_RESPONSE_TO_CANTHARIDIN_UP	15	1.20474	0.242623	0.673996	1
PACHER_TARGETS_OF_IGF1_AND_IGF2_UP	36	1.20461	0.198758	0.673505	1
WP_FGFR3_SIGNALING_IN_CHONDROCYTE_PROLIFERATION_AND_TERMINAL_DIFFERENTIATION	27	1.20439	0.227848	0.673272	1
MANNE_COVID19_ICU_VS_HEALTHY_DONOR_PLATELETS_UP	117	1.20389	0.140669	0.674252	1
KEGG_NEUROACTIVE_LIGAND_RECEPTOR_INTERACTION	238	1.2033	0.104775	0.675432	1
WP_MESODERMAL_COMMITMENT_PATHWAY	146	1.20288	0.134864	0.676014	1
SHEN_SMARCA2_TARGETS_DN	255	1.20271	0.10567	0.675658	1
GAUSSMANN_MLL_AF4_FUSION_TARGETS_B_UP	27	1.20226	0.230274	0.676288	1
NABA_ECM_AFFILIATED	134	1.20196	0.141304	0.676408	1
MULLIGHAN_NPM1_SIGNATURE_3_DN	152	1.20164	0.125	0.67661	1
WANG_BARRETTS_ESOPHAGUS_AND_ESOPHAGUS_CANCER_DN	34	1.20154	0.189441	0.675996	1
TIEN_INTESTINE_PROBIOTICS_2HR_UP	28	1.20146	0.219285	0.675259	1
DARWICHE_PAPILLOMA_PROGRESSION_RISK	78	1.2013	0.156951	0.674845	1
SANSOM_APC_MYC_TARGETS	239	1.20077	0.111959	0.67579	1
SCIBETTA_KDM5B_TARGETS_DN	77	1.20037	0.150746	0.676233	1
LEE_AGING_MUSCLE_UP	38	1.19992	0.207937	0.676861	1
KEGG_TYROSINE_METABOLISM	38	1.1996	0.213415	0.677026	1
WP_GENES_RELATED_TO_PRIMARY_CILIUM_DEVELOPMENT_BASED_ON_CRISPR	100	1.19939	0.164964	0.67684	1
REACTOME_CYTOCHROME_P450_ARRANGED_BY_SUBSTRATE_TYPE	55	1.1991	0.178674	0.676931	1
LA_MEN1_TARGETS	25	1.19888	0.217886	0.676748	1
DOANE_BREAST_CANCER_CLASSES_UP	65	1.19874	0.150388	0.676237	1
WP_MITOCHONDRIAL_COMPLEX_IV_ASSEMBLY	28	1.19868	0.232813	0.675487	1
DORN_ADENOVIRUS_INFECTION_32HR_DN	38	1.19842	0.210445	0.675466	1
TIMOFEEVA_GROWTH_STRESS_VIA_STAT1_DN	16	1.19839	0.227124	0.674597	1
BARRIER_CANCER_RELAPSE_NORMAL_SAMPLE_DN	30	1.19742	0.222395	0.677143	1
HUMMERICH_BENIGN_SKIN_TUMOR_UP	16	1.19628	0.244698	0.68044	1
MIKKELSEN_NPC_LCP_WITH_H3K4ME3	58	1.1959	0.177116	0.680875	1
GENTILE_UV_RESPONSE_CLUSTER_D9	26	1.19585	0.228972	0.680072	1
TIEN_INTESTINE_PROBIOTICS_6HR_UP	49	1.19518	0.192133	0.681585	1
BANDRES_RESPONSE_TO_CARMUSTIN_MGMT_24HR_DN	32	1.1943	0.205212	0.683873	1
JECHLINGER_EPITHELIAL_TO_MESENCHYMAL_TRANSITION_DN	62	1.19428	0.180153	0.682921	1
CASORELLI_ACUTE_PROMYELOCYTIC_LEUKEMIA_UP	152	1.19357	0.15956	0.684649	1
WP_DEVELOPMENT_AND_HETEROGENEITY_OF_THE_ILC_FAMILY	32	1.19355	0.225197	0.683728	1
BIOCARTA_NGF_PATHWAY	20	1.19346	0.250789	0.683057	1
BIOCARTA_EGF_PATHWAY	27	1.19336	0.217988	0.682467	1
WP_SUDDEN_INFANT_DEATH_SYNDROME_SIDS_SUSCEPTIBILITY_PATHWAYS	150	1.19335	0.114865	0.681524	1
WOOD_EBV_EBNA1_TARGETS_DN	44	1.1928	0.193893	0.682642	1
HEIDENBLAD_AMPLICON_12P11_12_UP	35	1.19276	0.210098	0.681802	1
MADAN_DPPA4_TARGETS	61	1.1925	0.204268	0.681785	1
JOHANSSON_GLIOMAGENESIS_BY_PDGFB_DN	22	1.19221	0.2416	0.681885	1
ZWANG_EGF_INTERVAL_UP	71	1.192	0.177054	0.681711	1
REACTOME_HYALURONAN_METABOLISM	17	1.19195	0.240741	0.680885	1
MEISSNER_BRAIN_HCP_WITH_H3K4ME2_AND_H3K27ME3	54	1.19193	0.196541	0.679983	1
HERNANDEZ_MITOTIC_ARREST_BY_DOCETAXEL_1_UP	28	1.19186	0.242424	0.679265	1
DORSAM_HOXA9_TARGETS_DN	31	1.19182	0.232114	0.678443	1
PEPPER_CHRONIC_LYMPHOCYTIC_LEUKEMIA_UP	27	1.19179	0.218009	0.67758	1
REACTOME_ESTROGEN_DEPENDENT_GENE_EXPRESSION	102	1.19139	0.155396	0.678065	1
TERAO_AOX4_TARGETS_SKIN_UP	30	1.19079	0.22561	0.679312	1
XU_HGF_TARGETS_INDUCED_BY_AKT1_6HR	17	1.19064	0.256735	0.678957	1
DUTERTRE_ESTRADIOL_RESPONSE_6HR_UP	220	1.19039	0.11008	0.678901	1
REACTOME_PROTEIN_PROTEIN_INTERACTIONS_AT_SYNAPSES	84	1.19004	0.175872	0.679225	1
HELLEBREKERS_SILENCED_DURING_TUMOR_ANGIOGENESIS	72	1.18988	0.167927	0.678824	1
CHANGOLKAR_H2AFY_TARGETS_UP	50	1.18964	0.174312	0.678758	1
ZHAN_MULTIPLE_MYELOMA_CD2_UP	44	1.18929	0.207547	0.679132	1
WP_UREA_CYCLE_AND_ASSOCIATED_PATHWAYS	24	1.18921	0.230892	0.678475	1
WP_WNT_SIGNALING_IN_KIDNEY_DISEASE	36	1.18824	0.211838	0.681084	1
CHEMELLO_SOLEUS_VS_EDL_MYOFIBERS_UP	20	1.18786	0.237232	0.681493	1
NABA_PROTEOGLYCANS	33	1.18774	0.243902	0.680979	1
LANDIS_ERBB2_BREAST_PRENEOPLASTIC_UP	19	1.18753	0.225649	0.680772	1
ENGELMANN_CANCER_PROGENITORS_UP	47	1.18741	0.204856	0.680296	1
POMEROY_MEDULLOBLASTOMA_PROGNOSIS_UP	44	1.18695	0.215478	0.681096	1
KEGG_STARCH_AND_SUCROSE_METABOLISM	32	1.18693	0.246154	0.680209	1
CONCANNON_APOPTOSIS_BY_EPOXOMICIN_DN	161	1.18673	0.136729	0.679979	1
HU_ANGIOGENESIS_DN	36	1.18665	0.226357	0.679293	1
BOQUEST_STEM_CELL_CULTURED_VS_FRESH_UP	414	1.1866	0.0681818	0.678543	1
SYED_ESTRADIOL_RESPONSE	18	1.18653	0.267101	0.677871	1
REACTOME_NEUROTRANSMITTER_RECEPTORS_AND_POSTSYNAPTIC_SIGNAL_TRANSMISSION	190	1.18616	0.14191	0.678321	1
BANDRES_RESPONSE_TO_CARMUSTIN_MGMT_48HR_DN	149	1.18535	0.142661	0.680345	1
ASTON_MAJOR_DEPRESSIVE_DISORDER_UP	46	1.18497	0.212894	0.680753	1
LI_CISPLATIN_RESISTANCE_DN	29	1.1849	0.229236	0.680084	1
KAAB_HEART_ATRIUM_VS_VENTRICLE_DN	249	1.18457	0.107188	0.680371	1
MCBRYAN_PUBERTAL_BREAST_4_5WK_UP	269	1.1844	0.104725	0.680155	1
YAMAZAKI_TCEB3_TARGETS_UP	166	1.1842	0.136872	0.679998	1
REACTOME_NEUREXINS_AND_NEUROLIGINS	53	1.18384	0.195084	0.680447	1
PID_INTEGRIN_A4B1_PATHWAY	32	1.18172	0.25	0.68746	1
REACTOME_RHOV_GTPASE_CYCLE	36	1.18118	0.221698	0.688593	1
REACTOME_TRANSCRIPTIONAL_ACTIVATION_OF_MITOCHONDRIAL_BIOGENESIS	54	1.18104	0.186916	0.68819	1
BURTON_ADIPOGENESIS_5	117	1.18082	0.172269	0.688095	1
LIN_MELANOMA_COPY_NUMBER_UP	71	1.18082	0.186317	0.687172	1
BIOCARTA_INTRINSIC_PATHWAY	23	1.18043	0.248397	0.687753	1
BURTON_ADIPOGENESIS_9	85	1.18042	0.186969	0.686829	1
DAWSON_METHYLATED_IN_LYMPHOMA_TCL1	59	1.18023	0.203264	0.686603	1
TURASHVILI_BREAST_LOBULAR_CARCINOMA_VS_DUCTAL_NORMAL_DN	84	1.18016	0.195225	0.685952	1
GAUSSMANN_MLL_AF4_FUSION_TARGETS_D_UP	38	1.18006	0.227343	0.685342	1
KEGG_BUTANOATE_METABOLISM	32	1.1799	0.233871	0.685006	1
PLASARI_NFIC_TARGETS_BASAL_DN	21	1.17939	0.246667	0.685995	1
REACTOME_KERATINIZATION	116	1.17931	0.172891	0.685368	1
RICKMAN_HEAD_AND_NECK_CANCER_B	39	1.17904	0.224242	0.685455	1
HOFFMANN_LARGE_TO_SMALL_PRE_BII_LYMPHOCYTE_DN	66	1.17824	0.187959	0.687482	1
BIOCARTA_EPO_PATHWAY	18	1.17806	0.260726	0.687242	1
LANDIS_ERBB2_BREAST_TUMORS_65_DN	39	1.17801	0.226415	0.686502	1
AMIT_SERUM_RESPONSE_60_MCF10A	56	1.17799	0.207407	0.685622	1
REACTOME_RESPONSE_TO_ELEVATED_PLATELET_CYTOSOLIC_CA2	127	1.17774	0.17284	0.685631	1
WP_GENES_CONTROLLING_NEPHROGENESIS	43	1.177	0.213235	0.687368	1
WP_EICOSANOID_SYNTHESIS	21	1.17658	0.248322	0.688007	1
KIM_WT1_TARGETS_UP	210	1.17651	0.122555	0.687338	1
WP_BMP_SIGNALING_IN_EYELID_DEVELOPMENT	20	1.17621	0.25	0.687528	1
XU_HGF_SIGNALING_NOT_VIA_AKT1_48HR_UP	35	1.17557	0.228346	0.689004	1
REACTOME_HSF1_ACTIVATION	30	1.17553	0.23125	0.688249	1
NOJIMA_SFRP2_TARGETS_DN	23	1.17499	0.248377	0.68937	1
BILBAN_B_CLL_LPL_DN	37	1.1746	0.224522	0.689913	1
SMITH_TERT_TARGETS_DN	86	1.174	0.190544	0.691173	1
HUPER_BREAST_BASAL_VS_LUMINAL_UP	47	1.17397	0.214502	0.690353	1
BRIDEAU_IMPRINTED_GENES	62	1.17385	0.202381	0.689865	1
MIKKELSEN_IPS_ICP_WITH_H3K4ME3_AND_H327ME3	117	1.17305	0.176901	0.691968	1
MAHAJAN_RESPONSE_TO_IL1A_DN	67	1.17297	0.218841	0.69132	1
HAHTOLA_CTCL_CUTANEOUS	23	1.17278	0.246353	0.691148	1
REACTOME_ADP_SIGNALLING_THROUGH_P2Y_PURINOCEPTOR_12	21	1.17266	0.252765	0.690682	1
GAZDA_DIAMOND_BLACKFAN_ANEMIA_MYELOID_DN	33	1.17229	0.228707	0.691139	1
REACTOME_PRESYNAPTIC_FUNCTION_OF_KAINATE_RECEPTORS	21	1.17178	0.249605	0.692106	1
REACTOME_CIRCADIAN_CLOCK	69	1.17153	0.222714	0.692163	1
ELVIDGE_HIF1A_TARGETS_DN	91	1.17124	0.190612	0.69231	1
KYNG_RESPONSE_TO_H2O2_VIA_ERCC6_DN	40	1.1709	0.231355	0.692682	1
KEGG_PROSTATE_CANCER	88	1.17082	0.184799	0.692109	1
WP_LNCRNA_IN_CANONICAL_WNT_SIGNALING_AND_COLORECTAL_CANCER	91	1.17079	0.176556	0.691329	1
LINDGREN_BLADDER_CANCER_CLUSTER_2B	363	1.17075	0.102959	0.690561	1
PASQUALUCCI_LYMPHOMA_BY_GC_STAGE_UP	285	1.17063	0.121328	0.690127	1
GRAESSMANN_APOPTOSIS_BY_SERUM_DEPRIVATION_DN	233	1.17014	0.107792	0.69096	1
VART_KSHV_INFECTION_ANGIOGENIC_MARKERS_DN	124	1.16964	0.186557	0.691852	1
SUBTIL_PROGESTIN_TARGETS	35	1.16956	0.238636	0.691271	1
RODWELL_AGING_KIDNEY_NO_BLOOD_UP	209	1.16884	0.140584	0.692989	1
WP_MICRORNAS_IN_CARDIOMYOCYTE_HYPERTROPHY	85	1.16826	0.193642	0.694239	1
KRASNOSELSKAYA_ILF3_TARGETS_DN	46	1.16825	0.229607	0.693406	1
ZWANG_CLASS_3_TRANSIENTLY_INDUCED_BY_EGF	211	1.16697	0.149733	0.697279	1
GAVIN_FOXP3_TARGETS_CLUSTER_P7	92	1.1669	0.176978	0.696634	1
WP_DISRUPTION_OF_POSTSYNAPTIC_SIGNALING_BY_CNV	32	1.16651	0.250399	0.697202	1
HOSHIDA_LIVER_CANCER_SUBCLASS_S3	252	1.16646	0.125984	0.696484	1
TAKEDA_TARGETS_OF_NUP98_HOXA9_FUSION_16D_UP	154	1.16613	0.17036	0.696808	1
MCCABE_HOXC6_TARGETS_DN	21	1.16528	0.261218	0.698977	1
PETROVA_PROX1_TARGETS_DN	53	1.16506	0.233945	0.698948	1
CHIBA_RESPONSE_TO_TSA	45	1.16503	0.232855	0.698163	1
DEBIASI_APOPTOSIS_BY_REOVIRUS_INFECTION_DN	267	1.16477	0.128302	0.698222	1
WP_FAMILIAL_HYPERLIPIDEMIA_TYPE_1	16	1.16477	0.261981	0.69736	1
REACTOME_COPI_MEDIATED_ANTEROGRADE_TRANSPORT	93	1.16469	0.194805	0.696789	1
BROWNE_HCMV_INFECTION_48HR_DN	442	1.16467	0.0916767	0.695948	1
ROESSLER_LIVER_CANCER_METASTASIS_DN	46	1.16462	0.23628	0.695276	1
MARZEC_IL2_SIGNALING_UP	110	1.16453	0.187853	0.694735	1
WP_BLADDER_CANCER	39	1.16446	0.231818	0.694053	1
SANA_TNF_SIGNALING_UP	75	1.16438	0.215543	0.693474	1
VILIMAS_NOTCH1_TARGETS_UP	51	1.16434	0.238235	0.692768	1
REACTOME_CARGO_RECOGNITION_FOR_CLATHRIN_MEDIATED_ENDOCYTOSIS	101	1.16366	0.200873	0.694293	1
WP_MELATONIN_METABOLISM_AND_EFFECTS	34	1.16304	0.256569	0.695634	1
BLANCO_MELO_HUMAN_PARAINFLUENZA_VIRUS_3_INFECTION_A594_CELLS_DN	98	1.16287	0.191092	0.695393	1
MURAKAMI_UV_RESPONSE_6HR_DN	20	1.16257	0.265546	0.695661	1
REACTOME_REGULATION_OF_HSF1_MEDIATED_HEAT_SHOCK_RESPONSE	80	1.16247	0.19403	0.695104	1
REACTOME_STRIATED_MUSCLE_CONTRACTION	36	1.16237	0.261981	0.69461	1
BOQUEST_STEM_CELL_DN	206	1.16225	0.146667	0.694138	1
REACTOME_TRANSPORT_OF_INORGANIC_CATIONS_ANIONS_AND_AMINO_ACIDS_OLIGOPEPTIDES	101	1.16225	0.18915	0.693273	1
REACTOME_CARDIAC_CONDUCTION	121	1.16185	0.185237	0.693892	1
CHANDRAN_METASTASIS_DN	294	1.16172	0.129676	0.693515	1
YOKOE_CANCER_TESTIS_ANTIGENS	32	1.16143	0.249216	0.693736	1
KEGG_CELL_ADHESION_MOLECULES_CAMS	117	1.16131	0.177215	0.693268	1
KEGG_THYROID_CANCER	29	1.16127	0.246377	0.692585	1
PID_SHP2_PATHWAY	57	1.16046	0.216058	0.69476	1
LINDVALL_IMMORTALIZED_BY_TERT_UP	63	1.16003	0.216012	0.695513	1
KASLER_HDAC7_TARGETS_1_DN	17	1.15998	0.270142	0.6948	1
BLANCO_MELO_COVID19_SARS_COV_2_INFECTION_CALU3_CELLS_UP	288	1.15992	0.13815	0.694168	1
BROWNE_HCMV_INFECTION_6HR_UP	59	1.15955	0.219033	0.694685	1
HUANG_GATA2_TARGETS_DN	73	1.15953	0.203125	0.693879	1
NUTT_GBM_VS_AO_GLIOMA_DN	44	1.15942	0.219474	0.693462	1
SCHAEFFER_PROSTATE_DEVELOPMENT_12HR_DN	53	1.15921	0.237288	0.693361	1
REACTOME_COPI_DEPENDENT_GOLGI_TO_ER_RETROGRADE_TRAFFIC	89	1.159	0.203938	0.693271	1
VALK_AML_CLUSTER_1	28	1.15893	0.274168	0.692682	1
KEGG_RNA_POLYMERASE	27	1.15881	0.25966	0.692269	1
REACTOME_REGULATION_OF_KIT_SIGNALING	16	1.15848	0.280125	0.692669	1
LIU_CDX2_TARGETS_UP	33	1.15794	0.264943	0.693783	1
SHETH_LIVER_CANCER_VS_TXNIP_LOSS_PAM6	54	1.15791	0.231125	0.693035	1
VILLANUEVA_LIVER_CANCER_KRT19_DN	58	1.15762	0.221529	0.693218	1
GOUYER_TATI_TARGETS_DN	16	1.15759	0.276596	0.6925	1
WP_THERMOGENESIS	107	1.15734	0.210756	0.692483	1
REACTOME_CA2_PATHWAY	62	1.15692	0.216867	0.693137	1
DARWICHE_PAPILLOMA_RISK_LOW_UP	161	1.15673	0.173565	0.692986	1
REACTOME_GOLGI_TO_ER_RETROGRADE_TRANSPORT	123	1.15655	0.193687	0.692848	1
WP_TGFBETA_RECEPTOR_SIGNALING_IN_SKELETAL_DYSPLASIAS	58	1.15645	0.22694	0.692373	1
MIKKELSEN_NPC_HCP_WITH_H3K4ME3_AND_H3K27ME3	208	1.15621	0.142105	0.692399	1
REACTOME_FACTORS_INVOLVED_IN_MEGAKARYOCYTE_DEVELOPMENT_AND_PLATELET_PRODUCTION	138	1.15617	0.191092	0.691696	1
BROWNE_HCMV_INFECTION_24HR_UP	140	1.15589	0.172275	0.691873	1
WP_NETRINUNC5B_SIGNALING_PATHWAY	50	1.1554	0.23065	0.692867	1
SWEET_LUNG_CANCER_KRAS_DN	422	1.15515	0.107855	0.692925	1
REACTOME_HS_GAG_BIOSYNTHESIS	30	1.1549	0.256281	0.693007	1
WP_TGFBETA_RECEPTOR_SIGNALING	54	1.15451	0.219512	0.693651	1
REACTOME_CARGO_TRAFFICKING_TO_THE_PERICILIARY_MEMBRANE	51	1.15322	0.248175	0.697442	1
WP_INTRACELLULAR_TRAFFICKING_PROTEINS_INVOLVED_IN_CMT_NEUROPATHY	27	1.15291	0.259819	0.697772	1
ABRAHAM_ALPC_VS_MULTIPLE_MYELOMA_DN	20	1.15287	0.271973	0.697062	1
BROWNE_HCMV_INFECTION_24HR_DN	138	1.15223	0.192572	0.698462	1
SARTIPY_BLUNTED_BY_INSULIN_RESISTANCE_DN	18	1.15207	0.300763	0.698188	1
DEMAGALHAES_AGING_DN	16	1.15207	0.286179	0.69737	1
JIANG_TIP30_TARGETS_UP	46	1.15196	0.26227	0.696949	1
SARTIPY_NORMAL_AT_INSULIN_RESISTANCE_UP	30	1.15186	0.265924	0.696453	1
PID_SYNDECAN_1_PATHWAY	46	1.15168	0.234628	0.696271	1
LIANG_SILENCED_BY_METHYLATION_UP	26	1.15123	0.265781	0.6971	1
NIKOLSKY_BREAST_CANCER_16P13_AMPLICON	105	1.15104	0.206657	0.696936	1
REACTOME_TRANSCRIPTIONAL_REGULATION_OF_PLURIPOTENT_STEM_CELLS	31	1.15098	0.255023	0.6963	1
SENESE_HDAC1_TARGETS_DN	238	1.15023	0.163871	0.698316	1
HOLLERN_MICROACINAR_BREAST_TUMOR_UP	46	1.15009	0.264943	0.697981	1
WP_OVERVIEW_OF_PROINFLAMMATORY_AND_PROFIBROTIC_MEDIATORS	97	1.1499	0.198822	0.697874	1
GOTZMANN_EPITHELIAL_TO_MESENCHYMAL_TRANSITION_DN	207	1.14989	0.17139	0.697104	1
HECKER_IFNB1_TARGETS	78	1.14977	0.250373	0.696728	1
KUNINGER_IGF1_VS_PDGFB_TARGETS_UP	82	1.14966	0.225664	0.696287	1
NUTT_GBM_VS_AO_GLIOMA_UP	44	1.14916	0.256956	0.697222	1
DAVICIONI_PAX_FOXO1_SIGNATURE_IN_ARMS_DN	18	1.14874	0.27422	0.697912	1
BIOCARTA_41BB_PATHWAY	18	1.14852	0.30217	0.697937	1
DELLA_RESPONSE_TO_TSA_AND_BUTYRATE	20	1.14851	0.272285	0.697153	1
BILD_E2F3_ONCOGENIC_SIGNATURE	233	1.14826	0.162371	0.697252	1
JAATINEN_HEMATOPOIETIC_STEM_CELL_UP	298	1.14774	0.147668	0.698271	1
HESS_TARGETS_OF_HOXA9_AND_MEIS1_UP	69	1.14691	0.223547	0.700408	1
HAN_SATB1_TARGETS_UP	400	1.14682	0.127251	0.699932	1
YAO_TEMPORAL_RESPONSE_TO_PROGESTERONE_CLUSTER_10	70	1.14626	0.230885	0.701115	1
REACTOME_SYNTHESIS_OF_BILE_ACIDS_AND_BILE_SALTS_VIA_7ALPHA_HYDROXYCHOLESTEROL	22	1.1446	0.27563	0.706364	1
TSENG_IRS1_TARGETS_UP	119	1.1444	0.210454	0.70635	1
MULLIGHAN_NPM1_MUTATED_SIGNATURE_2_UP	121	1.1442	0.200286	0.706268	1
ZHU_CMV_ALL_DN	118	1.14363	0.234332	0.707464	1
HANN_RESISTANCE_TO_BCL2_INHIBITOR_UP	30	1.14351	0.281351	0.707077	1
CHANG_IMMORTALIZED_BY_HPV31_UP	64	1.14341	0.259819	0.706618	1
KORKOLA_SEMINOMA_UP	42	1.14335	0.25585	0.706032	1
REACTOME_REGULATION_OF_TLR_BY_ENDOGENOUS_LIGAND	20	1.14329	0.297209	0.705397	1
HOWLIN_CITED1_TARGETS_1_DN	37	1.1431	0.255418	0.705275	1
CROMER_TUMORIGENESIS_DN	44	1.14246	0.268634	0.706911	1
MANNE_COVID19_NONICU_VS_HEALTHY_DONOR_PLATELETS_DN	179	1.14237	0.197452	0.706428	1
MARTORIATI_MDM4_TARGETS_NEUROEPITHELIUM_UP	177	1.14209	0.198658	0.706573	1
REACTOME_ESR_MEDIATED_SIGNALING	172	1.14126	0.192098	0.708793	1
CHANDRAN_METASTASIS_TOP50_UP	33	1.14116	0.256135	0.708316	1
KEGG_LEISHMANIA_INFECTION	62	1.14089	0.236311	0.708507	1
WP_MAMMARY_GLAND_DEVELOPMENT_PATHWAY_PREGNANCY_AND_LACTATION_STAGE_3_OF_4	32	1.14067	0.261755	0.708468	1
CHEMNITZ_RESPONSE_TO_PROSTAGLANDIN_E2_DN	350	1.14054	0.160556	0.708124	1
BROWN_MYELOID_CELL_DEVELOPMENT_DN	131	1.14048	0.220363	0.70753	1
KEGG_GALACTOSE_METABOLISM	26	1.14016	0.28189	0.707912	1
REACTOME_TRNA_MODIFICATION_IN_THE_NUCLEUS_AND_CYTOSOL	43	1.13999	0.24961	0.707754	1
WP_CYTOKINES_AND_INFLAMMATORY_RESPONSE	25	1.13973	0.292453	0.707873	1
GAUSSMANN_MLL_AF4_FUSION_TARGETS_A_DN	95	1.13968	0.23845	0.707263	1
SILIGAN_TARGETS_OF_EWS_FLI1_FUSION_DN	18	1.13866	0.307317	0.710198	1
WP_STRIATED_MUSCLE_CONTRACTION_PATHWAY	38	1.13779	0.284615	0.712532	1
CERVERA_SDHB_TARGETS_1_DN	34	1.13754	0.282813	0.712631	1
ALONSO_METASTASIS_DN	24	1.13717	0.27395	0.713154	1
CERVERA_SDHB_TARGETS_1_UP	109	1.13712	0.228022	0.712539	1
WP_HOSTPATHOGEN_INTERACTION_OF_HUMAN_CORONAVIRUSES_INTERFERON_INDUCTION	33	1.1367	0.277259	0.713322	1
REACTOME_FORMATION_OF_THE_EARLY_ELONGATION_COMPLEX	33	1.13636	0.273021	0.713748	1
WESTON_VEGFA_TARGETS_12HR	26	1.13589	0.270736	0.714702	1
LI_WILMS_TUMOR_VS_FETAL_KIDNEY_1_UP	177	1.13569	0.200798	0.714646	1
WP_MAPK_CASCADE	33	1.13558	0.283677	0.714264	1
KANG_IMMORTALIZED_BY_TERT_UP	82	1.13553	0.250373	0.713685	1
MARTIN_NFKB_TARGETS_UP	41	1.13494	0.253918	0.715041	1
REACTOME_RHO_GTPASES_ACTIVATE_PAKS	20	1.13492	0.29477	0.714294	1
TIAN_TNF_SIGNALING_VIA_NFKB	25	1.13423	0.297125	0.716018	1
WP_PROSTAGLANDIN_SYNTHESIS_AND_REGULATION	43	1.13409	0.276827	0.715711	1
WP_VEGFAVEGFR2_SIGNALING_PATHWAY	424	1.13389	0.144068	0.715607	1
VERHAAK_GLIOBLASTOMA_NEURAL	121	1.13384	0.235905	0.714987	1
LIANG_HEMATOPOIESIS_STEM_CELL_NUMBER_SMALL_VS_HUGE_DN	33	1.13373	0.268025	0.714547	1
SHETH_LIVER_CANCER_VS_TXNIP_LOSS_PAM4	287	1.13365	0.180077	0.714059	1
REACTOME_SEMAPHORIN_INTERACTIONS	63	1.13353	0.265554	0.713745	1
KANG_CISPLATIN_RESISTANCE_UP	20	1.13332	0.314729	0.7137	1
WP_G_PROTEIN_SIGNALING_PATHWAYS	90	1.13325	0.24344	0.713161	1
KIM_MYC_AMPLIFICATION_TARGETS_UP	193	1.13258	0.197903	0.714873	1
LEE_LIVER_CANCER_MYC_TGFA_UP	59	1.1323	0.256757	0.715058	1
BOYLAN_MULTIPLE_MYELOMA_D_CLUSTER_DN	36	1.13207	0.271028	0.715089	1
PANGAS_TUMOR_SUPPRESSION_BY_SMAD1_AND_SMAD5_DN	147	1.13198	0.198621	0.714627	1
QI_PLASMACYTOMA_DN	97	1.13197	0.235971	0.713879	1
LIN_MELANOMA_COPY_NUMBER_DN	41	1.13123	0.275385	0.715668	1
KAMIKUBO_MYELOID_CEBPA_NETWORK	30	1.13108	0.280255	0.715415	1
SILIGAN_BOUND_BY_EWS_FLT1_FUSION	43	1.131	0.25625	0.714927	1
SENGUPTA_NASOPHARYNGEAL_CARCINOMA_DN	319	1.13093	0.167901	0.714366	1
DURAND_STROMA_S_UP	298	1.13065	0.164736	0.714641	1
LEE_CALORIE_RESTRICTION_NEOCORTEX_UP	68	1.12913	0.261905	0.719381	1
BIOCARTA_ETS_PATHWAY	17	1.12903	0.308682	0.718972	1
KOYAMA_SEMA3B_TARGETS_UP	244	1.12854	0.186701	0.719988	1
WESTON_VEGFA_TARGETS	92	1.12811	0.248538	0.720729	1
REN_ALVEOLAR_RHABDOMYOSARCOMA_DN	405	1.12807	0.165644	0.720101	1
REACTOME_REGULATION_OF_BETA_CELL_DEVELOPMENT	39	1.12793	0.279809	0.719858	1
YAMASHITA_LIVER_CANCER_STEM_CELL_UP	46	1.12708	0.250394	0.722182	1
SUMI_HNF4A_TARGETS	26	1.12672	0.294304	0.722684	1
HOLLERN_PAPILLARY_BREAST_TUMOR	19	1.12644	0.29794	0.722917	1
SAMOLS_TARGETS_OF_KHSV_MIRNAS_DN	55	1.12644	0.268518	0.722142	1
WP_EBSTEINBARR_VIRUS_LMP1_SIGNALING	22	1.12618	0.302439	0.72225	1
DESERT_PERIVENOUS_HEPATOCELLULAR_CARCINOMA_SUBCLASS_UP	152	1.12618	0.225392	0.721473	1
MULLIGHAN_NPM1_MUTATED_SIGNATURE_1_UP	238	1.12568	0.210875	0.722478	1
ELVIDGE_HIF1A_TARGETS_UP	66	1.12544	0.247678	0.722536	1
KEGG_TYPE_I_DIABETES_MELLITUS	32	1.12473	0.274168	0.724337	1
POS_HISTAMINE_RESPONSE_NETWORK	32	1.12396	0.295238	0.726367	1
BIOCARTA_CCR5_PATHWAY	16	1.12384	0.311558	0.725988	1
ELVIDGE_HYPOXIA_UP	168	1.12356	0.21875	0.726209	1
BIOCARTA_GPCR_PATHWAY	29	1.12355	0.288431	0.72545	1
BIOCARTA_PPARA_PATHWAY	51	1.1235	0.284375	0.72486	1
BENITEZ_GBM_PROTEASOME_INHIBITION_RESPONSE	45	1.12329	0.267267	0.724836	1
GOZGIT_ESR1_TARGETS_UP	134	1.12319	0.239221	0.724422	1
WANG_MLL_TARGETS	287	1.12296	0.17866	0.724455	1
WP_SEROTONIN_AND_ANXIETY	16	1.12287	0.314845	0.723989	1
YEGNASUBRAMANIAN_PROSTATE_CANCER	106	1.12256	0.232168	0.724335	1
WP_EICOSANOID_METABOLISM_VIA_CYCLOOXYGENASES_COX	28	1.12249	0.300166	0.723851	1
CHEN_PDGF_TARGETS	18	1.12222	0.308943	0.724013	1
REACTOME_METABOLISM_OF_AMINO_ACIDS_AND_DERIVATIVES	358	1.12216	0.184049	0.723437	1
REACTOME_RND1_GTPASE_CYCLE	40	1.12206	0.292913	0.723024	1
JIANG_HYPOXIA_NORMAL	196	1.12195	0.227086	0.722652	1
PID_DELTA_NP63_PATHWAY	46	1.12177	0.275385	0.722594	1
RIGGINS_TAMOXIFEN_RESISTANCE_UP	63	1.12169	0.274924	0.722121	1
SUNG_METASTASIS_STROMA_UP	107	1.12149	0.250708	0.722058	1
DELACROIX_RARG_BOUND_MEF	361	1.12142	0.169927	0.721542	1
HAMAI_APOPTOSIS_VIA_TRAIL_DN	180	1.12118	0.230148	0.721592	1
STEIN_ESRRA_TARGETS_UP	369	1.12099	0.180812	0.721538	1
WP_PRIMARY_FOCAL_SEGMENTAL_GLOMERULOSCLEROSIS_FSGS	69	1.12013	0.257871	0.723882	1
QI_HYPOXIA	132	1.11957	0.252468	0.725177	1
REACTOME_TRANSCRIPTION_OF_THE_HIV_GENOME	68	1.1193	0.276316	0.725345	1
REACTOME_PLASMA_LIPOPROTEIN_REMODELING	32	1.11922	0.29771	0.724934	1
RAMASWAMY_METASTASIS_DN	56	1.11903	0.29351	0.724831	1
SESTO_RESPONSE_TO_UV_C3	20	1.11889	0.3136	0.724584	1
REACTOME_PHASE_0_RAPID_DEPOLARISATION	31	1.11609	0.286645	0.733899	1
REACTOME_NOREPINEPHRINE_NEUROTRANSMITTER_RELEASE_CYCLE	18	1.11608	0.318027	0.73319	1
PID_CONE_PATHWAY	19	1.11589	0.313694	0.733105	1
RIZ_ERYTHROID_DIFFERENTIATION_APOBEC2	24	1.11586	0.300501	0.732456	1
WP_BREAST_CANCER_PATHWAY	152	1.1158	0.23489	0.731897	1
WP_CHEMOKINE_SIGNALING_PATHWAY	158	1.11564	0.25	0.731676	1
ZHANG_GATA6_TARGETS_UP	16	1.11555	0.337838	0.731242	1
REACTOME_ENDOSOMAL_SORTING_COMPLEX_REQUIRED_FOR_TRANSPORT_ESCRT	29	1.11554	0.299525	0.730525	1
PID_CXCR4_PATHWAY	99	1.11533	0.250364	0.730525	1
PEDERSEN_TARGETS_OF_611CTF_ISOFORM_OF_ERBB2	72	1.11485	0.296131	0.731467	1
BLANCO_MELO_MERS_COV_INFECTION_MCR5_CELLS_UP	231	1.11443	0.21375	0.732186	1
BEGUM_TARGETS_OF_PAX3_FOXO1_FUSION_DN	46	1.11416	0.301349	0.732355	1
VALK_AML_CLUSTER_4	27	1.11416	0.333874	0.731627	1
BIOCARTA_SHH_PATHWAY	15	1.11415	0.301325	0.730889	1
GAUSSMANN_MLL_AF4_FUSION_TARGETS_G_UP	242	1.11403	0.212276	0.730587	1
LEE_AGING_CEREBELLUM_UP	84	1.11341	0.26492	0.732025	1
RICKMAN_HEAD_AND_NECK_CANCER_F	53	1.11317	0.313178	0.732129	1
WP_ENERGY_METABOLISM	47	1.11312	0.295666	0.731583	1
MATSUDA_NATURAL_KILLER_DIFFERENTIATION	485	1.11255	0.168047	0.732877	1
SHAFFER_IRF4_TARGETS_IN_MYELOMA_VS_MATURE_B_LYMPHOCYTE	99	1.11251	0.252924	0.732273	1
AMIT_SERUM_RESPONSE_480_MCF10A	34	1.11246	0.295385	0.731702	1
PLASARI_TGFB1_TARGETS_1HR_UP	33	1.11236	0.311248	0.731294	1
CUI_TCF21_TARGETS_2_UP	433	1.11172	0.183626	0.732809	1
MIKKELSEN_IPS_HCP_WITH_H3_UNMETHYLATED	80	1.11144	0.281065	0.73308	1
WANG_SMARCE1_TARGETS_DN	347	1.11134	0.206349	0.732684	1
WP_OXIDATION_BY_CYTOCHROME_P450	50	1.11096	0.273002	0.73326	1
WINZEN_DEGRADED_VIA_KHSRP	95	1.11053	0.258671	0.73405	1
WATANABE_ULCERATIVE_COLITIS_WITH_CANCER_UP	18	1.11035	0.333333	0.733971	1
WP_DEVELOPMENT_OF_URETERIC_COLLECTION_SYSTEM	58	1.10907	0.306061	0.737675	1
BIOCARTA_VIP_PATHWAY	25	1.10892	0.324534	0.737474	1
PID_P38_ALPHA_BETA_DOWNSTREAM_PATHWAY	38	1.10875	0.316535	0.737345	1
KYNG_WERNER_SYNDROM_AND_NORMAL_AGING_DN	172	1.10841	0.241192	0.737842	1
MEISSNER_NPC_HCP_WITH_H3K4ME3_AND_H3K27ME3	138	1.1084	0.25	0.737117	1
REACTOME_FGFR2_ALTERNATIVE_SPLICING	27	1.10835	0.318482	0.736552	1
REACTOME_RNA_POLYMERASE_III_CHAIN_ELONGATION	18	1.1081	0.337115	0.736714	1
WP_IL7_SIGNALING_PATHWAY	25	1.10756	0.321712	0.737936	1
WEI_MIR34A_TARGETS	141	1.10756	0.246575	0.737205	1
COATES_MACROPHAGE_M1_VS_M2_UP	86	1.10746	0.270349	0.736829	1
RUTELLA_RESPONSE_TO_CSF2RB_AND_IL4_UP	326	1.10716	0.212714	0.737212	1
DARWICHE_SKIN_TUMOR_PROMOTER_UP	140	1.10713	0.234795	0.736556	1
KEGG_COMPLEMENT_AND_COAGULATION_CASCADES	64	1.10658	0.278351	0.737761	1
PID_INTEGRIN_A9B1_PATHWAY	25	1.10653	0.330097	0.737188	1
REACTOME_METABOLISM_OF_STEROID_HORMONES	34	1.10651	0.312694	0.736532	1
REACTOME_DEFECTS_OF_CONTACT_ACTIVATION_SYSTEM_CAS_AND_KALLIKREIN_KININ_SYSTEM_KKS	16	1.10629	0.311005	0.736581	1
WP_NRF2_PATHWAY	129	1.10557	0.255172	0.73843	1
GAVIN_FOXP3_TARGETS_CLUSTER_P4	101	1.1051	0.273529	0.739333	1
KEGG_GLYCOSPHINGOLIPID_BIOSYNTHESIS_GANGLIO_SERIES	15	1.10508	0.336079	0.738665	1
RUAN_RESPONSE_TO_TROGLITAZONE_DN	17	1.10489	0.326159	0.738611	1
AMIT_EGF_RESPONSE_60_MCF10A	38	1.10463	0.302181	0.738823	1
WOTTON_RUNX_TARGETS_UP	21	1.10448	0.330592	0.738582	1
YAN_ESCAPE_FROM_ANOIKIS	23	1.10393	0.319249	0.7398	1
REACTOME_TNFR2_NON_CANONICAL_NF_KB_PATHWAY	98	1.10366	0.285914	0.740017	1
LUI_TARGETS_OF_PAX8_PPARG_FUSION	32	1.10362	0.331797	0.739461	1
YAO_TEMPORAL_RESPONSE_TO_PROGESTERONE_CLUSTER_6	75	1.10346	0.293003	0.739294	1
LINDSTEDT_DENDRITIC_CELL_MATURATION_B	47	1.1027	0.29257	0.741168	1
REACTOME_BLOOD_GROUP_SYSTEMS_BIOSYNTHESIS	17	1.10255	0.306709	0.740956	1
HSIAO_LIVER_SPECIFIC_GENES	234	1.10236	0.246803	0.74094	1
CHESLER_BRAIN_HIGHEST_GENETIC_VARIANCE	38	1.10231	0.315789	0.74039	1
NUMATA_CSF3_SIGNALING_VIA_STAT3	21	1.10191	0.333333	0.741113	1
REACTOME_BILE_ACID_AND_BILE_SALT_METABOLISM	42	1.1017	0.313846	0.741112	1
SCHLOSSER_MYC_TARGETS_AND_SERUM_RESPONSE_UP	48	1.10147	0.301043	0.741187	1
ICHIBA_GRAFT_VERSUS_HOST_DISEASE_D7_DN	46	1.10136	0.343606	0.740868	1
PASINI_SUZ12_TARGETS_UP	112	1.10122	0.285307	0.740609	1
LU_TUMOR_ANGIOGENESIS_UP	25	1.10029	0.337815	0.743099	1
RICKMAN_HEAD_AND_NECK_CANCER_D	29	1.09943	0.308562	0.745434	1
WP_FAMILIAL_HYPERLIPIDEMIA_TYPE_4	20	1.09942	0.331761	0.744777	1
REACTOME_TNF_RECEPTOR_SUPERFAMILY_TNFSF_MEMBERS_MEDIATING_NON_CANONICAL_NF_KB_PATHWAY	17	1.09926	0.331126	0.744615	1
BERENJENO_TRANSFORMED_BY_RHOA_FOREVER_DN	30	1.09922	0.320127	0.74401	1
SEKI_INFLAMMATORY_RESPONSE_LPS_UP	78	1.09915	0.323099	0.743535	1
LEONARD_HYPOXIA	41	1.09893	0.320896	0.743559	1
LEIN_NEURON_MARKERS	68	1.09864	0.301187	0.74392	1
WP_OVARIAN_INFERTILITY	32	1.09847	0.3296	0.743786	1
SMID_BREAST_CANCER_LUMINAL_B_UP	161	1.09841	0.246996	0.743284	1
BOYLAN_MULTIPLE_MYELOMA_PCA3_UP	83	1.0983	0.280753	0.742983	1
REACTOME_MRNA_CAPPING	29	1.09802	0.342271	0.743239	1
BENNETT_SYSTEMIC_LUPUS_ERYTHEMATOSUS	27	1.09711	0.330097	0.745762	1
CAIRO_HEPATOBLASTOMA_CLASSES_DN	201	1.09681	0.241333	0.746081	1
AMIT_EGF_RESPONSE_120_HELA	63	1.09663	0.320417	0.745994	1
MANNE_COVID19_ICU_VS_HEALTHY_DONOR_PLATELETS_DN	131	1.09657	0.278642	0.745494	1
BIOCARTA_GSK3_PATHWAY	20	1.09608	0.348172	0.746505	1
REACTOME_SIGNALING_BY_SCF_KIT	43	1.09547	0.327795	0.747968	1
LINDGREN_BLADDER_CANCER_CLUSTER_2A_DN	128	1.09528	0.28264	0.747885	1
VECCHI_GASTRIC_CANCER_ADVANCED_VS_EARLY_DN	129	1.09502	0.266289	0.748077	1
REACTOME_TRANSCRIPTIONAL_REGULATION_OF_WHITE_ADIPOCYTE_DIFFERENTIATION	83	1.09439	0.315341	0.749462	1
REACTOME_METABOLISM_OF_CARBOHYDRATES	282	1.09433	0.240409	0.748949	1
SCIAN_INVERSED_TARGETS_OF_TP53_AND_TP73_DN	30	1.09277	0.333839	0.753816	1
GRAHAM_CML_QUIESCENT_VS_NORMAL_DIVIDING_UP	51	1.0925	0.312312	0.75404	1
REACTOME_REGULATION_OF_FZD_BY_UBIQUITINATION	21	1.0924	0.340206	0.75368	1
IZADPANAH_STEM_CELL_ADIPOSE_VS_BONE_DN	105	1.09184	0.287143	0.754872	1
SATO_SILENCED_EPIGENETICALLY_IN_PANCREATIC_CANCER	37	1.09165	0.336493	0.75481	1
SEITZ_NEOPLASTIC_TRANSFORMATION_BY_8P_DELETION_DN	30	1.09147	0.322476	0.75471	1
GRAHAM_CML_QUIESCENT_VS_NORMAL_QUIESCENT_DN	40	1.09099	0.323988	0.755656	1
BAUS_TFF2_TARGETS_UP	33	1.09047	0.34	0.756738	1
HELLER_HDAC_TARGETS_SILENCED_BY_METHYLATION_DN	264	1.09035	0.258023	0.75645	1
NAGY_TFTC_COMPONENTS_HUMAN	18	1.0902	0.366013	0.75629	1
PODAR_RESPONSE_TO_ADAPHOSTIN_UP	138	1.09004	0.276109	0.756122	1
MISSIAGLIA_REGULATED_BY_METHYLATION_UP	111	1.08969	0.289326	0.756602	1
KEGG_GLYCOSAMINOGLYCAN_DEGRADATION	21	1.08968	0.353519	0.755902	1
REACTOME_RND3_GTPASE_CYCLE	41	1.08913	0.327586	0.75712	1
KEGG_GAP_JUNCTION	82	1.08835	0.296898	0.759142	1
FIRESTEIN_PROLIFERATION	163	1.08767	0.273427	0.760805	1
LE_NEURONAL_DIFFERENTIATION_UP	18	1.08764	0.339775	0.76021	1
RODWELL_AGING_KIDNEY_NO_BLOOD_DN	134	1.08759	0.296143	0.759689	1
LEE_LIVER_CANCER_MYC_TGFA_DN	65	1.08757	0.31918	0.759029	1
BALDWIN_PRKCI_TARGETS_UP	39	1.08732	0.344774	0.75916	1
SESTO_RESPONSE_TO_UV_C6	38	1.08731	0.324201	0.758478	1
PELLICCIOTTA_HDAC_IN_ANTIGEN_PRESENTATION_DN	46	1.08705	0.341426	0.758655	1
REACTOME_SIGNALING_BY_ERBB4	58	1.08566	0.328197	0.762791	1
BIOCARTA_PDGF_PATHWAY	28	1.08559	0.333333	0.762293	1
LEIN_ASTROCYTE_MARKERS	42	1.08507	0.340524	0.763492	1
CHEN_HOXA5_TARGETS_9HR_UP	203	1.08503	0.270748	0.762895	1
TURASHVILI_BREAST_DUCTAL_CARCINOMA_VS_DUCTAL_NORMAL_DN	183	1.08483	0.278296	0.762883	1
REACTOME_FATTY_ACID_METABOLISM	166	1.08471	0.279841	0.762626	1
PID_ERBB1_RECEPTOR_PROXIMAL_PATHWAY	35	1.0846	0.347626	0.762304	1
REACTOME_RECYCLING_PATHWAY_OF_L1	41	1.08398	0.316667	0.76379	1
PID_ER_NONGENOMIC_PATHWAY	40	1.08393	0.319287	0.763243	1
STAMBOLSKY_TARGETS_OF_MUTATED_TP53_DN	46	1.08378	0.348092	0.76303	1
WP_UREA_CYCLE_AND_METABOLISM_OF_AMINO_GROUPS	21	1.08353	0.361983	0.763232	1
SABATES_COLORECTAL_ADENOMA_DN	265	1.08344	0.256757	0.762863	1
WP_EUKARYOTIC_TRANSCRIPTION_INITIATION	41	1.08302	0.341085	0.763634	1
REACTOME_SEROTONIN_NEUROTRANSMITTER_RELEASE_CYCLE	18	1.08289	0.344498	0.763363	1
REACTOME_SYNTHESIS_SECRETION_AND_DEACYLATION_OF_GHRELIN	19	1.08262	0.368421	0.763585	1
WHITEHURST_PACLITAXEL_SENSITIVITY	35	1.08226	0.317384	0.764171	1
NIKOLSKY_BREAST_CANCER_22Q13_AMPLICON	16	1.082	0.357945	0.764386	1
REACTOME_PIWI_INTERACTING_RNA_PIRNA_BIOGENESIS	28	1.0802	0.343042	0.770228	1
IVANOVA_HEMATOPOIESIS_STEM_CELL	189	1.08012	0.287565	0.769796	1
REACTOME_MYOGENESIS	28	1.08001	0.346457	0.769468	1
REACTOME_TRANSCRIPTIONAL_REGULATION_BY_VENTX	38	1.07988	0.325472	0.769206	1
REACTOME_EXTRA_NUCLEAR_ESTROGEN_SIGNALING	74	1.07986	0.33142	0.768551	1
REACTOME_DISEASES_OF_METABOLISM	228	1.07953	0.278137	0.769028	1
ZHAN_MULTIPLE_MYELOMA_HP_DN	46	1.07948	0.35312	0.768487	1
KIM_ALL_DISORDERS_CALB1_CORR_DN	33	1.07944	0.332258	0.767945	1
WP_ADIPOGENESIS	127	1.07932	0.30014	0.767629	1
GROSS_HIF1A_TARGETS_DN	24	1.07913	0.360791	0.767586	1
PID_GLYPICAN_1PATHWAY	27	1.07801	0.370861	0.770816	1
SCHLOSSER_MYC_TARGETS_AND_SERUM_RESPONSE_DN	48	1.07682	0.33282	0.774227	1
REACTOME_FATTY_ACYL_COA_BIOSYNTHESIS	35	1.07631	0.347626	0.775297	1
MEISSNER_NPC_ICP_WITH_H3_UNMETHYLATED	21	1.07622	0.358521	0.774936	1
WESTON_VEGFA_TARGETS_3HR	63	1.07601	0.317365	0.774985	1
SCHUHMACHER_MYC_TARGETS_UP	80	1.07593	0.330484	0.774568	1
KUMAR_PATHOGEN_LOAD_BY_MACROPHAGES	231	1.0754	0.304847	0.77573	1
WP_EGFR_TYROSINE_KINASE_INHIBITOR_RESISTANCE	84	1.07527	0.347384	0.775502	1
WP_TYPE_I_INTERFERON_INDUCTION_AND_SIGNALING_DURING_SARSCOV2_INFECTION	31	1.07457	0.376176	0.777258	1
REACTOME_RAF_INDEPENDENT_MAPK1_3_ACTIVATION	22	1.07363	0.373626	0.779937	1
WP_EMBRYONIC_STEM_CELL_PLURIPOTENCY_PATHWAYS	116	1.07322	0.319149	0.780701	1
WP_METAPATHWAY_BIOTRANSFORMATION_PHASE_I_AND_II	143	1.07283	0.310153	0.781383	1
KARLSSON_TGFB1_TARGETS_DN	194	1.07279	0.307383	0.780789	1
WP_OSTEOBLAST_DIFFERENTIATION_AND_RELATED_DISEASES	117	1.07274	0.309293	0.780288	1
WP_HEDGEHOG_SIGNALING_PATHWAY_WP4249	41	1.07241	0.355769	0.780848	1
WP_PHOTODYNAMIC_THERAPYINDUCED_NFE2L2_NRF2_SURVIVAL_SIGNALING	23	1.0724	0.378862	0.780164	1
SASSON_RESPONSE_TO_FORSKOLIN_UP	85	1.07209	0.323398	0.780536	1
MCBRYAN_PUBERTAL_TGFB1_TARGETS_UP	168	1.07171	0.307588	0.781199	1
KRIGE_AMINO_ACID_DEPRIVATION	28	1.07151	0.37397	0.781172	1
REACTOME_METAL_ION_SLC_TRANSPORTERS	26	1.07145	0.361248	0.780672	1
CUI_TCF21_TARGETS_DN	33	1.07128	0.351735	0.780574	1
MAHAJAN_RESPONSE_TO_IL1A_UP	74	1.07001	0.341426	0.784379	1
REACTOME_REGULATION_OF_LIPID_METABOLISM_BY_PPARALPHA	118	1.06978	0.318248	0.784514	1
BARRIER_CANCER_RELAPSE_NORMAL_SAMPLE_UP	31	1.06971	0.333866	0.784024	1
REACTOME_HEME_SIGNALING	46	1.0696	0.357585	0.783701	1
KEGG_WNT_SIGNALING_PATHWAY	146	1.06951	0.314917	0.783307	1
HOEBEKE_LYMPHOID_STEM_CELL_DN	88	1.06924	0.325073	0.78355	1
ENK_UV_RESPONSE_EPIDERMIS_DN	496	1.06836	0.271649	0.786005	1
HOOI_ST7_TARGETS_DN	104	1.06804	0.329149	0.786474	1
ZHOU_INFLAMMATORY_RESPONSE_LIVE_UP	398	1.06769	0.305226	0.787029	1
LIM_MAMMARY_LUMINAL_MATURE_UP	110	1.06648	0.343262	0.790644	1
NABA_CORE_MATRISOME	247	1.06621	0.303071	0.790915	1
DARWICHE_SQUAMOUS_CELL_CARCINOMA_UP	147	1.06613	0.326531	0.790485	1
SHIN_B_CELL_LYMPHOMA_CLUSTER_9	19	1.06588	0.394453	0.790653	1
WP_COPPER_HOMEOSTASIS	45	1.06582	0.355322	0.790172	1
BROWNE_HCMV_INFECTION_20HR_UP	221	1.06534	0.325033	0.791137	1
SCHAEFFER_PROSTATE_DEVELOPMENT_6HR_DN	460	1.06519	0.277066	0.790979	1
ONDER_CDH1_TARGETS_2_UP	250	1.06475	0.292839	0.791747	1
ONDER_CDH1_TARGETS_2_DN	440	1.06436	0.275	0.792388	1
WESTON_VEGFA_TARGETS_6HR	49	1.06433	0.37156	0.791801	1
REACTOME_AMYLOID_FIBER_FORMATION	62	1.06391	0.352423	0.792558	1
FRASOR_TAMOXIFEN_RESPONSE_UP	49	1.0637	0.368341	0.792598	1
ZHAN_MULTIPLE_MYELOMA_SPIKED	23	1.06357	0.385852	0.792315	1
SHEDDEN_LUNG_CANCER_GOOD_SURVIVAL_A5	63	1.06343	0.344037	0.792124	1
REACTOME_ACTIVATION_OF_ANTERIOR_HOX_GENES_IN_HINDBRAIN_DEVELOPMENT_DURING_EARLY_EMBRYOGENESIS	74	1.06337	0.354642	0.791659	1
BLANCO_MELO_BETA_INTERFERON_TREATED_BRONCHIAL_EPITHELIAL_CELLS_DN	170	1.0632	0.329184	0.791556	1
SHIPP_DLBCL_CURED_VS_FATAL_DN	39	1.06301	0.353488	0.791559	1
REACTOME_LEISHMANIA_INFECTION	230	1.06263	0.310616	0.79218	1
FISCHER_DIRECT_P53_TARGETS_META_ANALYSIS	290	1.06142	0.322785	0.79576	1
MEISSNER_BRAIN_HCP_WITH_H3_UNMETHYLATED	38	1.06095	0.368167	0.796664	1
NABA_ECM_GLYCOPROTEINS	174	1.0609	0.341656	0.796181	1
TAKEDA_TARGETS_OF_NUP98_HOXA9_FUSION_8D_DN	180	1.06056	0.331989	0.796715	1
WP_THYROID_HORMONES_PRODUCTION_AND_PERIPHERAL_DOWNSTREAM_SIGNALING_EFFECTS	92	1.06052	0.353362	0.796129	1
GENTILE_UV_RESPONSE_CLUSTER_D1	16	1.06023	0.389408	0.796435	1
IKEDA_MIR1_TARGETS_UP	54	1.06021	0.351393	0.79582	1
CREIGHTON_ENDOCRINE_THERAPY_RESISTANCE_5	457	1.05958	0.290247	0.797288	1
WP_COMPLEMENT_AND_COAGULATION_CASCADES	55	1.05954	0.377845	0.796742	1
KEGG_BLADDER_CANCER	41	1.05936	0.37788	0.79667	1
TURASHVILI_BREAST_LOBULAR_CARCINOMA_VS_LOBULAR_NORMAL_UP	92	1.05887	0.350801	0.797772	1
HAN_SATB1_TARGETS_DN	367	1.0587	0.284663	0.797638	1
HU_GENOTOXIC_DAMAGE_24HR	36	1.05868	0.381818	0.79704	1
REACTOME_ADRENALINE_NORADRENALINE_INHIBITS_INSULIN_SECRETION	28	1.05865	0.390169	0.796451	1
REACTOME_GABA_RECEPTOR_ACTIVATION	57	1.05842	0.368263	0.796553	1
LEI_HOXC8_TARGETS_DN	17	1.05825	0.385484	0.796425	1
WATANABE_RECTAL_CANCER_RADIOTHERAPY_RESPONSIVE_UP	104	1.058	0.329429	0.796626	1
BLANCO_MELO_COVID19_SARS_COV_2_INFECTION_A594_CELLS_DN	68	1.05793	0.358382	0.796163	1
PID_ENDOTHELIN_PATHWAY	63	1.05766	0.35982	0.796411	1
REACTOME_MITOCHONDRIAL_BIOGENESIS	91	1.05764	0.37305	0.795768	1
GRAESSMANN_RESPONSE_TO_MC_AND_SERUM_DEPRIVATION_DN	83	1.05749	0.375	0.795554	1
FIGUEROA_AML_METHYLATION_CLUSTER_6_UP	124	1.0573	0.344733	0.795528	1
KINSEY_TARGETS_OF_EWSR1_FLII_FUSION_DN	317	1.05688	0.310433	0.796272	1
REACTOME_FORMATION_OF_TUBULIN_FOLDING_INTERMEDIATES_BY_CCT_TRIC	21	1.05685	0.386124	0.795678	1
VERHAAK_GLIOBLASTOMA_PRONEURAL	164	1.05624	0.34375	0.797079	1
HONMA_DOCETAXEL_RESISTANCE	33	1.05567	0.373293	0.798297	1
MARTINEZ_RESPONSE_TO_TRABECTEDIN	49	1.05537	0.372781	0.79868	1
DASU_IL6_SIGNALING_UP	57	1.0552	0.372126	0.798612	1
TONKS_TARGETS_OF_RUNX1_RUNX1T1_FUSION_MONOCYTE_UP	195	1.0551	0.335968	0.798247	1
WP_CELL_DIFFERENTIATION_EXPANDED_INDEX	19	1.05504	0.404075	0.79778	1
REACTOME_ACTIVATION_OF_SMO	18	1.05496	0.365646	0.797343	1
MOHANKUMAR_HOXA1_TARGETS_DN	155	1.0547	0.352459	0.797587	1
GAZDA_DIAMOND_BLACKFAN_ANEMIA_PROGENITOR_UP	34	1.05442	0.36478	0.797884	1
MIKKELSEN_MEF_LCP_WITH_H3K4ME3	125	1.05385	0.368715	0.799204	1
SASSON_RESPONSE_TO_GONADOTROPHINS_UP	84	1.0536	0.356495	0.799379	1
WP_CAMKK2_PATHWAY	34	1.05351	0.388235	0.799003	1
REACTOME_SELECTIVE_AUTOPHAGY	75	1.0526	0.356835	0.801458	1
WP_KISSPEPTINKISSPEPTIN_RECEPTOR_SYSTEM_IN_THE_OVARY	38	1.0526	0.384615	0.800782	1
LU_AGING_BRAIN_DN	148	1.0522	0.360963	0.801437	1
ELVIDGE_HIF1A_AND_HIF2A_TARGETS_DN	104	1.0522	0.33662	0.800757	1
BIOCARTA_CTLA4_PATHWAY	20	1.05214	0.423588	0.800309	1
PID_RET_PATHWAY	38	1.05208	0.381395	0.799844	1
WP_PI3KAKTMTOR_VITD3_SIGNALING	22	1.05204	0.407285	0.799295	1
SMITH_LIVER_CANCER	43	1.05196	0.366826	0.798908	1
WANG_LSD1_TARGETS_DN	37	1.0519	0.37156	0.798438	1
ZHAN_MULTIPLE_MYELOMA_LB_DN	33	1.05148	0.38924	0.799238	1
GAZIN_EPIGENETIC_SILENCING_BY_KRAS	23	1.05103	0.391015	0.800081	1
JINESH_BLEBBISHIELD_TO_IMMUNE_CELL_FUSION_PBSHMS_DN	355	1.05083	0.330025	0.800082	1
WP_PURINERGIC_SIGNALING	30	1.05079	0.399046	0.799567	1
APPIERTO_RESPONSE_TO_FENRETINIDE_UP	35	1.05049	0.390966	0.799919	1
REACTOME_CASPASE_ACTIVATION_VIA_EXTRINSIC_APOPTOTIC_SIGNALLING_PATHWAY	24	1.0502	0.396525	0.800203	1
PID_S1P_S1P2_PATHWAY	24	1.05005	0.402985	0.800092	1
MCGARVEY_SILENCED_BY_METHYLATION_IN_COLON_CANCER	42	1.05004	0.386364	0.799426	1
WP_SYNAPTIC_SIGNALING_PATHWAYS_ASSOCIATED_WITH_AUTISM_SPECTRUM_DISORDER	50	1.04951	0.370253	0.800586	1
WP_GPCRS_CLASS_A_RHODOPSINLIKE	180	1.04924	0.336436	0.800817	1
WOO_LIVER_CANCER_RECURRENCE_UP	101	1.04923	0.374121	0.800211	1
REACTOME_INTERLEUKIN_12_FAMILY_SIGNALING	51	1.04919	0.379808	0.799648	1
HUMMERICH_MALIGNANT_SKIN_TUMOR_UP	18	1.04916	0.410214	0.799102	1
PID_TELOMERASE_PATHWAY	67	1.0491	0.383721	0.798648	1
STEIN_ESRRA_TARGETS_RESPONSIVE_TO_ESTROGEN_UP	27	1.04903	0.393791	0.798235	1
COLDREN_GEFITINIB_RESISTANCE_UP	83	1.04902	0.363359	0.797622	1
VECCHI_GASTRIC_CANCER_EARLY_DN	342	1.04841	0.335373	0.799001	1
CAMPS_COLON_CANCER_COPY_NUMBER_DN	37	1.04817	0.382911	0.799188	1
TORCHIA_TARGETS_OF_EWSR1_FLI1_FUSION_TOP20_UP	20	1.0476	0.376054	0.800499	1
WP_MAMMALIAN_DISORDER_OF_SEXUAL_DEVELOPMENT	25	1.04757	0.387917	0.799933	1
HATADA_METHYLATED_IN_LUNG_CANCER_UP	342	1.04728	0.348193	0.800213	1
CREIGHTON_AKT1_SIGNALING_VIA_MTOR_DN	23	1.047	0.430956	0.800478	1
JAZAG_TGFB1_SIGNALING_DN	34	1.04664	0.396497	0.801096	1
WP_HEPATOCYTE_GROWTH_FACTOR_RECEPTOR_SIGNALING	34	1.04645	0.397083	0.801077	1
REACTOME_AGGREPHAGY	37	1.04639	0.386327	0.800618	1
REACTOME_ACTIVATION_OF_KAINATE_RECEPTORS_UPON_GLUTAMATE_BINDING	30	1.04595	0.405449	0.801502	1
DORN_ADENOVIRUS_INFECTION_48HR_DN	39	1.04525	0.39075	0.803292	1
RIZKI_TUMOR_INVASIVENESS_3D_UP	195	1.04496	0.379642	0.80362	1
REACTOME_RNA_POLYMERASE_I_TRANSCRIPTION_TERMINATION	31	1.04495	0.388525	0.802972	1
SESTO_RESPONSE_TO_UV_C5	46	1.04488	0.410575	0.802503	1
JIANG_AGING_HYPOTHALAMUS_DN	35	1.04483	0.392344	0.802017	1
NAM_FXYD5_TARGETS_DN	17	1.04475	0.39557	0.801658	1
MIKKELSEN_MCV6_LCP_WITH_H3K4ME3	156	1.04465	0.361732	0.801303	1
YAMASHITA_METHYLATED_IN_PROSTATE_CANCER	59	1.04464	0.393632	0.800679	1
LEE_LIVER_CANCER_E2F1_DN	64	1.04409	0.376682	0.801962	1
YAMASHITA_LIVER_CANCER_STEM_CELL_DN	71	1.04386	0.372372	0.802106	1
REACTOME_INTERACTION_BETWEEN_L1_AND_ANKYRINS	29	1.04312	0.3968	0.80397	1
REACTOME_G_PROTEIN_ACTIVATION	24	1.04298	0.413313	0.803813	1
BIOCARTA_ARF_PATHWAY	17	1.04237	0.423272	0.805244	1
REACTOME_SENSORY_PERCEPTION	191	1.04198	0.355643	0.805908	1
GAUSSMANN_MLL_AF4_FUSION_TARGETS_F_UP	183	1.04197	0.370667	0.80529	1
WP_22Q112_COPY_NUMBER_VARIATION_SYNDROME	111	1.0417	0.385144	0.805614	1
WP_SYNAPTIC_VESICLE_PATHWAY	49	1.04148	0.391236	0.805665	1
REACTOME_ABORTIVE_ELONGATION_OF_HIV_1_TRANSCRIPT_IN_THE_ABSENCE_OF_TAT	23	1.04131	0.430948	0.805595	1
REACTOME_CELL_CELL_JUNCTION_ORGANIZATION	60	1.04128	0.378505	0.805043	1
MOLENAAR_TARGETS_OF_CCND1_AND_CDK4_UP	53	1.04027	0.374429	0.807829	1
PUIFFE_INVASION_INHIBITED_BY_ASCITES_DN	139	1.04005	0.364771	0.807944	1
WP_CLASSICAL_PATHWAY_OF_STEROIDOGENESIS_WITH_GLUCOCORTICOID_AND_MINERALOCORTICOID_METABOLISM	16	1.03964	0.409756	0.8087	1
PID_IL12_STAT4_PATHWAY	32	1.03955	0.396285	0.808368	1
SHETH_LIVER_CANCER_VS_TXNIP_LOSS_PAM2	167	1.0395	0.363513	0.807851	1
REACTOME_G_PROTEIN_MEDIATED_EVENTS	52	1.03941	0.384496	0.807516	1
DARWICHE_SQUAMOUS_CELL_CARCINOMA_DN	182	1.0393	0.357049	0.807234	1
WANG_LSD1_TARGETS_UP	24	1.0392	0.415435	0.806936	1
FURUKAWA_DUSP6_TARGETS_PCI35_UP	60	1.03919	0.397301	0.806342	1
REACTOME_COPI_INDEPENDENT_GOLGI_TO_ER_RETROGRADE_TRAFFIC	46	1.03914	0.410413	0.805832	1
SCHLOSSER_SERUM_RESPONSE_AUGMENTED_BY_MYC	104	1.03903	0.385524	0.805599	1
UDAYAKUMAR_MED1_TARGETS_UP	131	1.03881	0.390345	0.805713	1
DURCHDEWALD_SKIN_CARCINOGENESIS_DN	261	1.03873	0.354381	0.805364	1
GUO_HEX_TARGETS_DN	65	1.03857	0.393241	0.805262	1
KEGG_ENDOCYTOSIS	169	1.03817	0.383978	0.805985	1
PHONG_TNF_RESPONSE_VIA_P38_COMPLETE	217	1.03807	0.37484	0.805676	1
REACTOME_CYTOSOLIC_TRNA_AMINOACYLATION	24	1.03572	0.42654	0.812994	1
COLINA_TARGETS_OF_4EBP1_AND_4EBP2	358	1.03425	0.36747	0.817429	1
REACTOME_TRANSCRIPTIONAL_REGULATION_BY_THE_AP_2_TFAP2_FAMILY_OF_TRANSCRIPTION_FACTORS	35	1.03406	0.4034	0.817431	1
BERENJENO_TRANSFORMED_BY_RHOA_DN	398	1.03387	0.37935	0.817419	1
SMIRNOV_RESPONSE_TO_IR_2HR_DN	54	1.03387	0.389231	0.816767	1
CHIANG_LIVER_CANCER_SUBCLASS_POLYSOMY7_DN	25	1.03381	0.405844	0.816322	1
REACTOME_GABA_B_RECEPTOR_ACTIVATION	41	1.03372	0.410959	0.816011	1
HEIDENBLAD_AMPLICON_8Q24_UP	37	1.03367	0.422427	0.815532	1
SANSOM_APC_TARGETS_DN	353	1.0336	0.381011	0.815093	1
HOFMANN_MYELODYSPLASTIC_SYNDROM_HIGH_RISK_DN	16	1.03356	0.428344	0.814547	1
REACTOME_CHONDROITIN_SULFATE_BIOSYNTHESIS	20	1.03346	0.40796	0.814263	1
HUANG_DASATINIB_RESISTANCE_DN	69	1.03326	0.425439	0.814266	1
MCBRYAN_PUBERTAL_BREAST_6_7WK_UP	195	1.0325	0.369565	0.8162	1
MARKEY_RB1_CHRONIC_LOF_UP	112	1.03222	0.410511	0.816476	1
LEE_CALORIE_RESTRICTION_NEOCORTEX_DN	67	1.03191	0.391496	0.816893	1
WOO_LIVER_CANCER_RECURRENCE_DN	76	1.03164	0.400888	0.817183	1
MANNE_COVID19_COMBINED_COHORT_VS_HEALTHY_DONOR_PLATELETS_DN	186	1.03155	0.411451	0.816846	1
ACEVEDO_LIVER_CANCER_WITH_H3K9ME3_UP	110	1.0312	0.37	0.817423	1
REACTOME_COLLAGEN_FORMATION	85	1.03029	0.399123	0.819882	1
ZHOU_INFLAMMATORY_RESPONSE_FIMA_DN	248	1.03016	0.396619	0.819651	1
ROZANOV_MMP14_TARGETS_UP	253	1.03004	0.383736	0.819419	1
STANELLE_E2F1_TARGETS	29	1.02949	0.42381	0.820651	1
KORKOLA_EMBRYONIC_CARCINOMA_VS_SEMINOMA_DN	22	1.0292	0.416532	0.820994	1
KEGG_BIOSYNTHESIS_OF_UNSATURATED_FATTY_ACIDS	20	1.02893	0.421053	0.821287	1
REACTOME_INSERTION_OF_TAIL_ANCHORED_PROTEINS_INTO_THE_ENDOPLASMIC_RETICULUM_MEMBRANE	22	1.02864	0.439807	0.821601	1
KEGG_MTOR_SIGNALING_PATHWAY	51	1.02849	0.428571	0.82148	1
WP_DIFFERENTIATION_OF_WHITE_AND_BROWN_ADIPOCYTE	25	1.02844	0.429022	0.820995	1
SETLUR_PROSTATE_CANCER_TMPRSS2_ERG_FUSION_DN	19	1.02838	0.438003	0.82053	1
LIANG_SILENCED_BY_METHYLATION_2	43	1.02834	0.41876	0.82	1
SCHEIDEREIT_IKK_TARGETS	17	1.028	0.441224	0.82053	1
MAHADEVAN_IMATINIB_RESISTANCE_UP	18	1.02782	0.452342	0.820491	1
REACTOME_INTRA_GOLGI_AND_RETROGRADE_GOLGI_TO_ER_TRAFFIC	189	1.02773	0.407457	0.820149	1
MARCHINI_TRABECTEDIN_RESISTANCE_DN	46	1.02727	0.386792	0.82104	1
SMID_BREAST_CANCER_RELAPSE_IN_BONE_DN	278	1.0267	0.381194	0.822343	1
MCBRYAN_PUBERTAL_BREAST_4_5WK_DN	199	1.02666	0.418478	0.821846	1
MOOTHA_VOXPHOS	86	1.02616	0.407681	0.822906	1
FOSTER_KDM1A_TARGETS_UP	259	1.02557	0.397135	0.82423	1
LEE_LIVER_CANCER_HEPATOBLAST	16	1.02522	0.415282	0.824796	1
DARWICHE_SKIN_TUMOR_PROMOTER_DN	189	1.0252	0.404	0.824216	1
REACTOME_ACYL_CHAIN_REMODELLING_OF_PI	17	1.02508	0.453074	0.824001	1
WP_MYD88_DISTINCT_INPUTOUTPUT_PATHWAY	16	1.02487	0.419569	0.824102	1
BIOCARTA_NOS1_PATHWAY	20	1.02483	0.417863	0.823583	1
WP_PARKINUBIQUITIN_PROTEASOMAL_SYSTEM_PATHWAY	63	1.02471	0.394345	0.823346	1
WAMUNYOKOLI_OVARIAN_CANCER_GRADES_1_2_DN	64	1.024	0.409763	0.825092	1
WP_NEURAL_CREST_CELL_MIGRATION_IN_CANCER	42	1.02383	0.418045	0.824989	1
ODONNELL_TFRC_TARGETS_UP	314	1.02377	0.394937	0.824566	1
WONG_ENDMETRIUM_CANCER_UP	21	1.02376	0.428571	0.823955	1
LI_AMPLIFIED_IN_LUNG_CANCER	177	1.02324	0.398172	0.825063	1
BROWNE_HCMV_INFECTION_14HR_UP	143	1.02317	0.415042	0.82463	1
MOREIRA_RESPONSE_TO_TSA_DN	18	1.0225	0.468591	0.826175	1
LANDIS_ERBB2_BREAST_TUMORS_324_DN	152	1.02149	0.422069	0.828873	1
BOGNI_TREATMENT_RELATED_MYELOID_LEUKEMIA_UP	25	1.02141	0.443018	0.828507	1
REACTOME_TRANS_GOLGI_NETWORK_VESICLE_BUDDING	71	1.02089	0.415813	0.829573	1
FIRESTEIN_CTNNB1_PATHWAY	31	1.02071	0.426073	0.829547	1
BHAT_ESR1_TARGETS_VIA_AKT1_DN	79	1.0207	0.424113	0.828948	1
WP_ECTODERM_DIFFERENTIATION	136	1.02046	0.401099	0.829091	1
REACTOME_FORMATION_OF_FIBRIN_CLOT_CLOTTING_CASCADE	38	1.02032	0.429477	0.82892	1
KEGG_MATURITY_ONSET_DIABETES_OF_THE_YOUNG	25	1.02025	0.44065	0.828552	1
SCHRAETS_MLL_TARGETS_UP	33	1.01979	0.434109	0.829402	1
YAMASHITA_LIVER_CANCER_WITH_EPCAM_UP	51	1.01919	0.424514	0.830735	1
LINDVALL_IMMORTALIZED_BY_TERT_DN	70	1.01859	0.420588	0.832097	1
REACTOME_LDL_CLEARANCE	19	1.0184	0.421875	0.832105	1
FONTAINE_THYROID_TUMOR_UNCERTAIN_MALIGNANCY_UP	36	1.01806	0.446841	0.832635	1
LIN_NPAS4_TARGETS_DN	71	1.01802	0.445104	0.832134	1
VETTER_TARGETS_OF_PRKCA_AND_ETS1_UP	16	1.01766	0.44391	0.832707	1
RUTELLA_RESPONSE_TO_HGF_VS_CSF2RB_AND_IL4_DN	236	1.01757	0.418087	0.832361	1
IWANAGA_CARCINOGENESIS_BY_KRAS_DN	121	1.01706	0.432011	0.833387	1
PID_REG_GR_PATHWAY	80	1.01648	0.417758	0.834707	1
DAZARD_UV_RESPONSE_CLUSTER_G24	19	1.01637	0.450751	0.834434	1
WP_FAMILIAL_PARTIAL_LIPODYSTROPHY_FPLD	30	1.01627	0.439344	0.834109	1
JAZAG_TGFB1_SIGNALING_VIA_SMAD4_DN	62	1.01613	0.424153	0.833941	1
DELYS_THYROID_CANCER_UP	423	1.01609	0.411695	0.833432	1
BLANCO_MELO_RESPIRATORY_SYNCYTIAL_VIRUS_INFECTION_A594_CELLS_DN	101	1.01586	0.438472	0.833572	1
BRUECKNER_TARGETS_OF_MIRLET7A3_DN	73	1.01579	0.464497	0.833162	1
TERAMOTO_OPN_TARGETS_CLUSTER_1	15	1.01569	0.452033	0.832875	1
REACTOME_GENE_AND_PROTEIN_EXPRESSION_BY_JAK_STAT_SIGNALING_AFTER_INTERLEUKIN_12_STIMULATION	35	1.01559	0.450549	0.832557	1
AMBROSINI_FLAVOPIRIDOL_TREATMENT_TP53	103	1.01541	0.421356	0.832561	1
MCCLUNG_COCAIN_REWARD_4WK	73	1.0151	0.424514	0.832993	1
YORDY_RECIPROCAL_REGULATION_BY_ETS1_AND_SP100_UP	21	1.01503	0.448882	0.832578	1
HEIDENBLAD_AMPLIFIED_IN_PANCREATIC_CANCER	55	1.01501	0.451039	0.832036	1
MIKKELSEN_IPS_LCP_WITH_H3K4ME3	159	1.01391	0.42577	0.834987	1
ENK_UV_RESPONSE_EPIDERMIS_UP	276	1.01371	0.433766	0.835027	1
BOYAULT_LIVER_CANCER_SUBCLASS_G6_UP	63	1.01368	0.447289	0.834494	1
GARGALOVIC_RESPONSE_TO_OXIDIZED_PHOSPHOLIPIDS_RED_DN	25	1.0136	0.436508	0.834126	1
PID_INSULIN_GLUCOSE_PATHWAY	26	1.01332	0.4592	0.834416	1
INGA_TP53_TARGETS	15	1.01255	0.473856	0.836331	1
REACTOME_FCGR_ACTIVATION	15	1.01252	0.440336	0.835825	1
MARIADASON_REGULATED_BY_HISTONE_ACETYLATION_UP	60	1.01149	0.43578	0.838592	1
CHARAFE_BREAST_CANCER_LUMINAL_VS_BASAL_UP	369	1.01138	0.417062	0.838332	1
REACTOME_REGULATION_OF_TP53_ACTIVITY_THROUGH_PHOSPHORYLATION	91	1.01088	0.437861	0.839398	1
VECCHI_GASTRIC_CANCER_ADVANCED_VS_EARLY_UP	167	1.01083	0.4573	0.838907	1
GOLDRATH_IMMUNE_MEMORY	64	1.0107	0.434978	0.838741	1
REACTOME_CLATHRIN_MEDIATED_ENDOCYTOSIS	140	1.01042	0.434483	0.839002	1
KAN_RESPONSE_TO_ARSENIC_TRIOXIDE	109	1.01029	0.456681	0.838791	1
REACTOME_SYNTHESIS_OF_VERY_LONG_CHAIN_FATTY_ACYL_COAS	24	1.00924	0.447853	0.841612	1
REACTOME_SIGNAL_AMPLIFICATION	32	1.00921	0.440382	0.841098	1
UDAYAKUMAR_MED1_TARGETS_DN	232	1.00875	0.443272	0.84202	1
WP_MATRIX_METALLOPROTEINASES	26	1.00873	0.44462	0.841431	1
REACTOME_TRANSPORT_OF_BILE_SALTS_AND_ORGANIC_ACIDS_METAL_IONS_AND_AMINE_COMPOUNDS	83	1.00867	0.452276	0.84102	1
LI_ADIPOGENESIS_BY_ACTIVATED_PPARG	17	1.0086	0.460751	0.840623	1
GENTILE_UV_LOW_DOSE_UP	25	1.00858	0.455836	0.840072	1
WOOD_EBV_EBNA1_TARGETS_UP	105	1.00842	0.447025	0.839992	1
WP_NEURAL_CREST_CELL_MIGRATION_DURING_DEVELOPMENT	39	1.00829	0.475894	0.839785	1
HILLION_HMGA1_TARGETS	84	1.00811	0.435364	0.839746	1
SHETH_LIVER_CANCER_VS_TXNIP_LOSS_PAM3	75	1.00774	0.440058	0.8404	1
RICKMAN_TUMOR_DIFFERENTIATED_WELL_VS_MODERATELY_UP	102	1.00737	0.448773	0.840994	1
REACTOME_PHASE_I_FUNCTIONALIZATION_OF_COMPOUNDS	92	1.00723	0.434097	0.840799	1
ELVIDGE_HYPOXIA_BY_DMOG_DN	58	1.00721	0.43379	0.840234	1
REACTOME_SIGNALING_BY_FGFR	86	1.00696	0.449852	0.840424	1
WP_VITAMIN_DSENSITIVE_CALCIUM_SIGNALING_IN_DEPRESSION	36	1.00668	0.434916	0.840712	1
PEDRIOLI_MIR31_TARGETS_DN	357	1.00634	0.444444	0.841202	1
CHANDRAN_METASTASIS_TOP50_DN	44	1.00624	0.438152	0.840878	1
REACTOME_VASOPRESSIN_REGULATES_RENAL_WATER_HOMEOSTASIS_VIA_AQUAPORINS	42	1.00582	0.43975	0.841618	1
KIM_MYCN_AMPLIFICATION_TARGETS_DN	96	1.00541	0.450147	0.842301	1
REACTOME_PD_1_SIGNALING	17	1.00533	0.469291	0.841944	1
REACTOME_INTERLEUKIN_37_SIGNALING	19	1.00512	0.469156	0.842056	1
REACTOME_RRNA_PROCESSING	194	1.00499	0.435657	0.841841	1
BLANCO_MELO_RESPIRATORY_SYNCYTIAL_VIRUS_INFECTION_A594_CELLS_UP	250	1.00434	0.445293	0.843343	1
REACTOME_TIGHT_JUNCTION_INTERACTIONS	28	1.00338	0.471609	0.845923	1
CHANG_IMMORTALIZED_BY_HPV31_DN	52	1.00286	0.475976	0.847016	1
MARIADASON_RESPONSE_TO_BUTYRATE_SULINDAC_6	46	1.00275	0.452978	0.846757	1
WP_HEREDITARY_LEIOMYOMATOSIS_AND_RENAL_CELL_CARCINOMA_PATHWAY	20	1.00242	0.469256	0.84718	1
TSENG_ADIPOGENIC_POTENTIAL_UP	31	1.00216	0.462481	0.847483	1
REACTOME_BIOLOGICAL_OXIDATIONS	175	1.00154	0.447619	0.848985	1
JOHNSTONE_PARVB_TARGETS_1_DN	58	1.00145	0.479576	0.848648	1
CHIARADONNA_NEOPLASTIC_TRANSFORMATION_CDC25_DN	152	1.0014	0.458333	0.848217	1
LIU_LIVER_CANCER	32	1.00132	0.428571	0.847876	1
PID_WNT_SIGNALING_PATHWAY	27	1.00109	0.457547	0.848005	1
WP_BRAINDERIVED_NEUROTROPHIC_FACTOR_BDNF_SIGNALING_PATHWAY	144	1.00083	0.447368	0.848237	1
SENGUPTA_NASOPHARYNGEAL_CARCINOMA_WITH_LMP1_DN	139	1.00073	0.47619	0.847959	1
GYORFFY_DOXORUBICIN_RESISTANCE	33	1.00028	0.451613	0.848808	1
REACTOME_SIALIC_ACID_METABOLISM	32	0.999991	0.466667	0.849181	1
KEGG_BETA_ALANINE_METABOLISM	21	0.999973	0.469055	0.848632	1
LEE_AGING_NEOCORTEX_DN	69	0.999857	0.452074	0.848366	1
KEGG_TGF_BETA_SIGNALING_PATHWAY	83	0.998953	0.456621	0.850739	1
REACTOME_GENERATION_OF_SECOND_MESSENGER_MOLECULES	27	0.998363	0.457055	0.852086	1
BARRIER_COLON_CANCER_RECURRENCE_UP	41	0.997905	0.46252	0.85295	1
REACTOME_DEFECTIVE_INTRINSIC_PATHWAY_FOR_APOPTOSIS	25	0.997772	0.460218	0.852781	1
EPPERT_HSC_R	117	0.99742	0.447059	0.853314	1
KUMAR_TARGETS_OF_MLL_AF9_FUSION	402	0.997093	0.466993	0.853765	1
REACTOME_MECP2_REGULATES_NEURONAL_RECEPTORS_AND_CHANNELS	18	0.996998	0.484452	0.853474	1
KAYO_AGING_MUSCLE_UP	220	0.996903	0.480795	0.853176	1
REACTOME_VISUAL_PHOTOTRANSDUCTION	89	0.9968	0.471616	0.8529	1
KEGG_LYSINE_DEGRADATION	42	0.996704	0.464179	0.852623	1
FLOTHO_PEDIATRIC_ALL_THERAPY_RESPONSE_DN	28	0.996611	0.474797	0.852309	1
JINESH_BLEBBISHIELD_TO_IMMUNE_CELL_FUSION_PBSHMS_UP	359	0.996574	0.483557	0.851815	1
WP_PATHOGENESIS_OF_SARSCOV2_MEDIATED_BY_NSP9NSP10_COMPLEX	18	0.996289	0.483713	0.852131	1
DACOSTA_UV_RESPONSE_VIA_ERCC3_UP	295	0.996109	0.491228	0.852116	1
LOPES_METHYLATED_IN_COLON_CANCER_DN	28	0.995666	0.48871	0.852952	1
PID_NFAT_3PATHWAY	53	0.995215	0.465672	0.853826	1
PID_ECADHERIN_STABILIZATION_PATHWAY	41	0.995075	0.470032	0.853678	1
REACTOME_SIGNALLING_TO_RAS	20	0.995047	0.447785	0.853156	1
REACTOME_HIV_LIFE_CYCLE	143	0.994831	0.488011	0.853272	1
HUMMEL_BURKITTS_LYMPHOMA_UP	40	0.99458	0.481707	0.853479	1
REACTOME_ABC_TRANSPORTERS_IN_LIPID_HOMEOSTASIS	17	0.994518	0.459547	0.853079	1
WP_REGULATION_OF_ACTIN_CYTOSKELETON	146	0.994498	0.477961	0.852527	1
PID_EPHB_FWD_PATHWAY	40	0.994236	0.478462	0.852744	1
WP_NSP1_FROM_SARSCOV2_INHIBITS_TRANSLATION_INITIATION_IN_THE_HOST_CELL	16	0.9939	0.474522	0.853159	1
PID_IGF1_PATHWAY	29	0.993884	0.477977	0.852596	1
FLORIO_NEOCORTEX_BASAL_RADIAL_GLIA_UP	300	0.993259	0.477833	0.853994	1
WP_VITAMIN_D_RECEPTOR_PATHWAY	159	0.993201	0.467675	0.853563	1
WP_PHOSPHODIESTERASES_IN_NEURONAL_FUNCTION	48	0.993129	0.46677	0.853194	1
KEGG_ARACHIDONIC_ACID_METABOLISM	54	0.993123	0.449612	0.852613	1
REACTOME_ZINC_TRANSPORTERS	17	0.992834	0.468998	0.852936	1
OISHI_CHOLANGIOMA_STEM_CELL_LIKE_DN	261	0.992758	0.499353	0.85256	1
LEIN_MIDBRAIN_MARKERS	84	0.992525	0.484241	0.852681	1
ELVIDGE_HYPOXIA_DN	145	0.992442	0.479675	0.852341	1
PID_WNT_NONCANONICAL_PATHWAY	32	0.992349	0.46252	0.852031	1
KEGG_LONG_TERM_DEPRESSION	68	0.99206	0.457778	0.852356	1
WP_CARDIAC_HYPERTROPHIC_RESPONSE	55	0.991769	0.465961	0.852688	1
COLDREN_GEFITINIB_RESISTANCE_DN	214	0.99124	0.484655	0.853809	1
MULLIGHAN_MLL_SIGNATURE_2_DN	259	0.990745	0.474576	0.854772	1
POMEROY_MEDULLOBLASTOMA_DESMOPLASIC_VS_CLASSIC_DN	59	0.990189	0.468085	0.855929	1
AMIT_EGF_RESPONSE_480_MCF10A	42	0.989958	0.478469	0.856082	1
WP_NAD_METABOLISM	16	0.989759	0.4701	0.856142	1
XU_GH1_AUTOCRINE_TARGETS_UP	169	0.989371	0.471448	0.856774	1
HAN_JNK_SINGALING_UP	36	0.989185	0.487562	0.856751	1
BROWNE_HCMV_INFECTION_14HR_DN	271	0.988126	0.491071	0.859583	1
REACTOME_INTRAFLAGELLAR_TRANSPORT	52	0.987884	0.505263	0.859751	1
BIOCARTA_VEGF_PATHWAY	27	0.987626	0.484945	0.859999	1
MEISSNER_BRAIN_HCP_WITH_H3K4ME2	18	0.987273	0.49322	0.860497	1
KIM_LRRC3B_TARGETS	25	0.987183	0.484076	0.860168	1
LIU_IL13_MEMORY_MODEL_UP	16	0.986743	0.49063	0.860988	1
CHIANG_LIVER_CANCER_SUBCLASS_CTNNB1_UP	164	0.986265	0.498044	0.861955	1
PID_P38_ALPHA_BETA_PATHWAY	30	0.985865	0.497674	0.862656	1
ALONSO_METASTASIS_NEURAL_UP	16	0.98572	0.493002	0.862518	1
SCHUETZ_BREAST_CANCER_DUCTAL_INVASIVE_DN	82	0.985287	0.494169	0.863308	1
RADMACHER_AML_PROGNOSIS	77	0.984954	0.505036	0.863815	1
RICKMAN_TUMOR_DIFFERENTIATED_WELL_VS_MODERATELY_DN	98	0.984828	0.484985	0.863612	1
REACTOME_NUCLEOTIDE_LIKE_PURINERGIC_RECEPTORS	15	0.984811	0.472131	0.863063	1
WP_JOUBERT_SYNDROME	73	0.984797	0.472023	0.862502	1
CHIARETTI_T_ALL_REFRACTORY_TO_THERAPY	26	0.983986	0.473851	0.864543	1
DEURIG_T_CELL_PROLYMPHOCYTIC_LEUKEMIA_UP	329	0.983465	0.519112	0.865603	1
BIOCARTA_AGR_PATHWAY	33	0.982496	0.473926	0.868091	1
BHATI_G2M_ARREST_BY_2METHOXYESTRADIOL_DN	114	0.981979	0.502865	0.869172	1
KEGG_AUTOIMMUNE_THYROID_DISEASE	35	0.981772	0.485271	0.869223	1
ACOSTA_PROLIFERATION_INDEPENDENT_MYC_TARGETS_UP	81	0.981759	0.487102	0.868662	1
AMIT_EGF_RESPONSE_40_MCF10A	17	0.981347	0.505843	0.869395	1
YAO_TEMPORAL_RESPONSE_TO_PROGESTERONE_CLUSTER_5	31	0.981024	0.465944	0.869818	1
WP_CANCER_IMMUNOTHERAPY_BY_PD1_BLOCKADE	22	0.980892	0.496865	0.869637	1
WP_CILIOPATHIES	178	0.980663	0.505929	0.869754	1
MASSARWEH_TAMOXIFEN_RESISTANCE_DN	226	0.980468	0.512658	0.869759	1
BIOCARTA_INSULIN_PATHWAY	21	0.979966	0.49919	0.870792	1
WP_HOSTPATHOGEN_INTERACTION_OF_HUMAN_CORONAVIRUSES_MAPK_SIGNALING	36	0.979834	0.490849	0.87059	1
LANDEMAINE_LUNG_METASTASIS	19	0.979811	0.490385	0.870067	1
REACTOME_BMAL1_CLOCK_NPAS2_ACTIVATES_CIRCADIAN_GENE_EXPRESSION	27	0.979627	0.503925	0.870049	1
LEE_LIVER_CANCER_SURVIVAL_UP	162	0.979478	0.516869	0.869938	1
WP_DRUG_INDUCTION_OF_BILE_ACID_PATHWAY	16	0.979086	0.48539	0.870577	1
KEGG_INSULIN_SIGNALING_PATHWAY	134	0.978758	0.521739	0.871077	1
LEE_LIVER_CANCER_MYC_UP	53	0.978653	0.477273	0.870813	1
MATTIOLI_MGUS_VS_PCL	99	0.978372	0.500722	0.871126	1
KOINUMA_COLON_CANCER_MSI_UP	16	0.978344	0.510708	0.870621	1
SANSOM_WNT_PATHWAY_REQUIRE_MYC	63	0.978146	0.49345	0.870622	1
PURBEY_TARGETS_OF_CTBP1_NOT_SATB1_DN	365	0.978072	0.522262	0.870265	1
YAMAZAKI_TCEB3_TARGETS_DN	198	0.977561	0.499338	0.871252	1
SEMENZA_HIF1_TARGETS	34	0.977204	0.480064	0.871842	1
DAVICIONI_TARGETS_OF_PAX_FOXO1_FUSIONS_DN	59	0.977093	0.503049	0.871574	1
WP_ESTROGEN_SIGNALING_PATHWAY	23	0.976789	0.492138	0.87193	1
HOLLERN_EMT_BREAST_TUMOR_DN	122	0.976589	0.506964	0.872017	1
WENG_POR_TARGETS_GLOBAL_DN	24	0.976532	0.512275	0.871598	1
HIRSCH_CELLULAR_TRANSFORMATION_SIGNATURE_DN	98	0.975934	0.504323	0.872901	1
LIEN_BREAST_CARCINOMA_METAPLASTIC_VS_DUCTAL_DN	98	0.975839	0.5	0.872603	1
BROWNE_HCMV_INFECTION_12HR_DN	93	0.975826	0.515239	0.872049	1
BIOCARTA_ARENRF2_PATHWAY	19	0.975325	0.500824	0.873039	1
REACTOME_CELLULAR_RESPONSE_TO_HEAT_STRESS	99	0.974914	0.494236	0.873768	1
BORCZUK_MALIGNANT_MESOTHELIOMA_DN	92	0.974227	0.515805	0.87532	1
BIOCARTA_IL2_PATHWAY	22	0.97274	0.490446	0.879369	1
HOEGERKORP_CD44_TARGETS_DIRECT_UP	25	0.972302	0.509338	0.880153	1
REACTOME_GLYCOGEN_METABOLISM	26	0.972227	0.502463	0.879788	1
HU_GENOTOXIN_ACTION_DIRECT_VS_INDIRECT_4HR	38	0.972053	0.503145	0.879706	1
BIOCARTA_TID_PATHWAY	19	0.971617	0.526232	0.880518	1
OHGUCHI_LIVER_HNF4A_TARGETS_DN	169	0.971128	0.52973	0.881447	1
ZHU_CMV_ALL_UP	103	0.970995	0.50219	0.881297	1
WINTER_HYPOXIA_UP	92	0.970905	0.532006	0.88099	1
DUTTA_APOPTOSIS_VIA_NFKB	31	0.970816	0.506934	0.880675	1
JOSEPH_RESPONSE_TO_SODIUM_BUTYRATE_UP	28	0.97071	0.525078	0.880413	1
SHARMA_PILOCYTIC_ASTROCYTOMA_LOCATION_UP	24	0.970201	0.487884	0.881398	1
REACTOME_RHO_GTPASES_ACTIVATE_IQGAPS	25	0.969602	0.488114	0.88276	1
WP_NUCLEAR_RECEPTORS_METAPATHWAY	293	0.96944	0.541615	0.88267	1
WP_FOLATE_METABOLISM	64	0.968869	0.524887	0.883847	1
HOELZEL_NF1_TARGETS_DN	105	0.968837	0.536313	0.883346	1
HOQUE_METHYLATED_IN_CANCER	55	0.968688	0.493333	0.88323	1
REACTOME_MHC_CLASS_II_ANTIGEN_PRESENTATION	112	0.968344	0.530812	0.883715	1
PID_HNF3A_PATHWAY	41	0.967536	0.507485	0.88571	1
WP_PREGNANE_X_RECEPTOR_PATHWAY	22	0.967091	0.511592	0.886498	1
YAGI_AML_SURVIVAL	114	0.966969	0.522828	0.886275	1
KORKOLA_YOLK_SAC_TUMOR_UP	19	0.966752	0.512521	0.886347	1
ROSS_AML_OF_FAB_M7_TYPE	70	0.965924	0.521212	0.888349	1
MINGUEZ_LIVER_CANCER_VASCULAR_INVASION_DN	19	0.965746	0.517742	0.888323	1
MITSIADES_RESPONSE_TO_APLIDIN_UP	409	0.965283	0.566706	0.889122	1
LU_TUMOR_ENDOTHELIAL_MARKERS_UP	20	0.965249	0.506452	0.888638	1
PEDERSEN_METASTASIS_BY_ERBB2_ISOFORM_6	27	0.965174	0.522342	0.888287	1
SIG_CD40PATHWAYMAP	34	0.963357	0.514821	0.893295	1
ROZANOV_MMP14_TARGETS_DN	30	0.96301	0.523148	0.893767	1
LINDSTEDT_DENDRITIC_CELL_MATURATION_D	60	0.961998	0.537037	0.896321	1
BIOCARTA_TH1TH2_PATHWAY	21	0.961656	0.527734	0.89683	1
PID_SYNDECAN_3_PATHWAY	15	0.961609	0.525974	0.896385	1
KYNG_RESPONSE_TO_H2O2	65	0.961608	0.522003	0.895793	1
KEGG_CALCIUM_SIGNALING_PATHWAY	165	0.961378	0.56067	0.895946	1
CHNG_MULTIPLE_MYELOMA_HYPERPLOID_DN	30	0.961133	0.522508	0.896119	1
PID_VEGFR1_PATHWAY	26	0.961044	0.500792	0.895818	1
ZHONG_SECRETOME_OF_LUNG_CANCER_AND_MACROPHAGE	76	0.961016	0.530792	0.895309	1
WP_RAS_AND_BRADYKININ_PATHWAYS_IN_COVID19	28	0.960901	0.519817	0.895061	1
URS_ADIPOCYTE_DIFFERENTIATION_UP	64	0.960727	0.528701	0.895023	1
PID_PS1_PATHWAY	44	0.960612	0.520833	0.894803	1
REACTOME_O_GLYCOSYLATION_OF_TSR_DOMAIN_CONTAINING_PROTEINS	35	0.960536	0.518629	0.894424	1
WP_G13_SIGNALING_PATHWAY	39	0.960509	0.528037	0.893911	1
KRIEG_KDM3A_TARGETS_NOT_HYPOXIA	187	0.96046	0.562169	0.893482	1
REACTOME_RESPONSE_OF_EIF2AK4_GCN2_TO_AMINO_ACID_DEFICIENCY	96	0.960169	0.522988	0.893818	1
WP_OSTEOCLAST_SIGNALING	15	0.959899	0.507538	0.894078	1
KEGG_SYSTEMIC_LUPUS_ERYTHEMATOSUS	65	0.9595	0.512012	0.894716	1
WILCOX_RESPONSE_TO_PROGESTERONE_DN	56	0.959403	0.531852	0.894434	1
KEGG_GLYCEROLIPID_METABOLISM	47	0.95935	0.522801	0.894013	1
REACTOME_CELLULAR_RESPONSE_TO_CHEMICAL_STRESS	151	0.959333	0.551817	0.893476	1
WP_FOCAL_ADHESION	194	0.959188	0.551948	0.893353	1
DARWICHE_PAPILLOMA_RISK_LOW_DN	169	0.958715	0.565912	0.894265	1
WP_FERROPTOSIS	60	0.958573	0.541925	0.894128	1
REACTOME_TRNA_PROCESSING	105	0.958405	0.574964	0.894043	1
PID_CXCR3_PATHWAY	43	0.958281	0.5216	0.893838	1
MOOTHA_GLYCOGEN_METABOLISM	20	0.958222	0.530179	0.89344	1
UEDA_PERIFERAL_CLOCK	170	0.957374	0.590345	0.89552	1
MULLIGHAN_NPM1_SIGNATURE_3_UP	303	0.957329	0.55527	0.895062	1
KEGG_GLUTATHIONE_METABOLISM	46	0.957015	0.529887	0.895492	1
PID_FCER1_PATHWAY	59	0.956943	0.516484	0.895121	1
NIKOLSKY_BREAST_CANCER_8Q23_Q24_AMPLICON	145	0.956332	0.567493	0.896362	1
PEDERSEN_METASTASIS_BY_ERBB2_ISOFORM_7	371	0.95632	0.610501	0.895811	1
BOYAULT_LIVER_CANCER_SUBCLASS_G123_DN	48	0.954539	0.543511	0.900687	1
IBRAHIM_NRF2_DOWN	144	0.95428	0.581818	0.900885	1
BURTON_ADIPOGENESIS_6	191	0.95411	0.554804	0.90082	1
REACTOME_ORGANELLE_BIOGENESIS_AND_MAINTENANCE	283	0.953495	0.607417	0.902096	1
VANHARANTA_UTERINE_FIBROID_UP	43	0.953095	0.519026	0.902708	1
BLANCO_MELO_COVID19_SARS_COV_2_INFECTION_A594_ACE2_EXPRESSING_CELLS_UP	416	0.952888	0.615112	0.902733	1
BROWNE_HCMV_INFECTION_18HR_UP	168	0.9527	0.569878	0.902759	1
WANG_RECURRENT_LIVER_CANCER_UP	20	0.952696	0.539216	0.902181	1
KEGG_PHENYLALANINE_METABOLISM	17	0.952229	0.538585	0.903046	1
MCBRYAN_PUBERTAL_TGFB1_TARGETS_DN	63	0.951604	0.533532	0.904343	1
REACTOME_GABA_SYNTHESIS_RELEASE_REUPTAKE_AND_DEGRADATION	19	0.951498	0.531605	0.904109	1
LOPES_METHYLATED_IN_COLON_CANCER_UP	25	0.951449	0.550955	0.90366	1
REACTOME_GLUCAGON_LIKE_PEPTIDE_1_GLP1_REGULATES_INSULIN_SECRETION	41	0.951426	0.5424	0.903149	1
REACTOME_SUMOYLATION_OF_INTRACELLULAR_RECEPTORS	30	0.95141	0.540717	0.902615	1
LI_WILMS_TUMOR	25	0.95053	0.546178	0.904779	1
REACTOME_DETOXIFICATION_OF_REACTIVE_OXYGEN_SPECIES	36	0.950481	0.531847	0.904342	1
DEBIASI_APOPTOSIS_BY_REOVIRUS_INFECTION_UP	280	0.950228	0.604922	0.904522	1
IBRAHIM_NRF1_DOWN	141	0.950194	0.570248	0.904044	1
KEGG_PRIMARY_BILE_ACID_BIOSYNTHESIS	16	0.948903	0.537975	0.907367	1
IWANAGA_CARCINOGENESIS_BY_KRAS_PTEN_UP	191	0.948462	0.591568	0.908127	1
REACTOME_GLYCOGEN_SYNTHESIS	15	0.948219	0.535188	0.908254	1
SHI_SPARC_TARGETS_UP	23	0.948108	0.539275	0.908012	1
REACTOME_VITAMIN_B5_PANTOTHENATE_METABOLISM	16	0.94774	0.53871	0.908547	1
REACTOME_SIGNALING_BY_BMP	28	0.947698	0.540958	0.90809	1
WP_OVERVIEW_OF_INTERFERONSMEDIATED_SIGNALING_PATHWAY	24	0.947639	0.529126	0.907689	1
WP_PHOTODYNAMIC_THERAPYINDUCED_AP1_SURVIVAL_SIGNALING	50	0.947262	0.538578	0.908239	1
DOANE_RESPONSE_TO_ANDROGEN_DN	229	0.947011	0.587855	0.908434	1
ZHANG_RESPONSE_TO_IKK_INHIBITOR_AND_TNF_DN	101	0.946831	0.559249	0.908393	1
LINSLEY_MIR16_TARGETS	202	0.946797	0.595174	0.907919	1
REACTOME_THE_ROLE_OF_NEF_IN_HIV_1_REPLICATION_AND_DISEASE_PATHOGENESIS	27	0.946714	0.553571	0.907586	1
WP_GLYCOGEN_SYNTHESIS_AND_DEGRADATION	39	0.946599	0.550613	0.90735	1
GUO_HEX_TARGETS_UP	77	0.945892	0.565089	0.908872	1
CONCANNON_APOPTOSIS_BY_EPOXOMICIN_UP	223	0.945878	0.617158	0.908336	1
REACTOME_KERATAN_SULFATE_BIOSYNTHESIS	27	0.945811	0.542536	0.907941	1
REACTOME_OPIOID_SIGNALLING	86	0.945505	0.570188	0.908329	1
WP_NETWORK_MAP_OF_SARSCOV2_SIGNALING_PATHWAY	199	0.945215	0.612648	0.908621	1
REACTOME_G_ALPHA_I_SIGNALLING_EVENTS	255	0.944996	0.600512	0.908686	1
HUANG_DASATINIB_SENSITIVITY_UP	75	0.944466	0.583824	0.909709	1
REACTOME_SIGNALING_BY_NUCLEAR_RECEPTORS	241	0.944228	0.595052	0.909837	1
LANDIS_ERBB2_BREAST_TUMORS_324_UP	151	0.944146	0.592194	0.909508	1
MCBRYAN_PUBERTAL_BREAST_6_7WK_DN	79	0.943777	0.589474	0.910057	1
MURATA_VIRULENCE_OF_H_PILORI	20	0.943751	0.543171	0.909562	1
MATZUK_SPERMATOZOA	112	0.943676	0.582596	0.909212	1
PURBEY_TARGETS_OF_CTBP1_NOT_SATB1_UP	278	0.943594	0.609911	0.908872	1
BOWIE_RESPONSE_TO_TAMOXIFEN	16	0.943545	0.557025	0.908446	1
WP_SARSCOV2_INNATE_IMMUNITY_EVASION_AND_CELLSPECIFIC_IMMUNE_RESPONSE	61	0.943207	0.554396	0.9089	1
BRUINS_UVC_RESPONSE_VIA_TP53_GROUP_D	274	0.942651	0.625468	0.909976	1
JINESH_BLEBBISHIELD_VS_LIVE_CONTROL_DN	260	0.94226	0.609475	0.910564	1
ROSS_ACUTE_MYELOID_LEUKEMIA_CBF	76	0.942009	0.574046	0.910761	1
WP_OVERLAP_BETWEEN_SIGNAL_TRANSDUCTION_PATHWAYS_CONTRIBUTING_TO_LMNA_LAMINOPATHIES	54	0.941955	0.559322	0.910353	1
KIM_GERMINAL_CENTER_T_HELPER_UP	60	0.941741	0.558519	0.910391	1
AMIT_EGF_RESPONSE_120_MCF10A	38	0.941566	0.567398	0.910351	1
LI_PROSTATE_CANCER_EPIGENETIC	30	0.941188	0.550315	0.910888	1
RAY_TUMORIGENESIS_BY_ERBB2_CDC25A_UP	191	0.940887	0.602332	0.911239	1
GARGALOVIC_RESPONSE_TO_OXIDIZED_PHOSPHOLIPIDS_RED_UP	16	0.94088	0.551607	0.910688	1
BASSO_CD40_SIGNALING_DN	67	0.940525	0.561271	0.911157	1
DAVICIONI_TARGETS_OF_PAX_FOXO1_FUSIONS_UP	250	0.940298	0.63601	0.911276	1
KIM_MYCN_AMPLIFICATION_TARGETS_UP	89	0.939941	0.570402	0.911795	1
REACTOME_PLATELET_SENSITIZATION_BY_LDL	17	0.938924	0.533552	0.914212	1
REACTOME_SIGNALING_BY_NOTCH1_HD_DOMAIN_MUTANTS_IN_CANCER	15	0.938901	0.527825	0.913715	1
SU_LIVER	50	0.938301	0.547731	0.91499	1
GROSS_HYPOXIA_VIA_ELK3_UP	209	0.938147	0.61753	0.914868	1
WP_EGFEGFR_SIGNALING_PATHWAY	160	0.937914	0.601864	0.914991	1
WP_KALLMANN_SYNDROME	23	0.9379	0.57571	0.914457	1
FARDIN_HYPOXIA_11	32	0.937448	0.563107	0.915219	1
YIH_RESPONSE_TO_ARSENITE_C4	16	0.937305	0.538211	0.915068	1
REACTOME_CA_DEPENDENT_EVENTS	36	0.93705	0.573016	0.915256	1
REACTOME_KERATAN_SULFATE_KERATIN_METABOLISM	33	0.936551	0.57277	0.916176	1
MARTORIATI_MDM4_TARGETS_NEUROEPITHELIUM_DN	162	0.936491	0.584656	0.915774	1
MILI_PSEUDOPODIA_CHEMOTAXIS_DN	428	0.936172	0.651135	0.916138	1
ACEVEDO_LIVER_CANCER_WITH_H3K27ME3_DN	130	0.935828	0.591892	0.916575	1
CAMPS_COLON_CANCER_COPY_NUMBER_UP	76	0.935384	0.568182	0.917334	1
WANG_PROSTATE_CANCER_ANDROGEN_INDEPENDENT	59	0.935013	0.568835	0.917863	1
CHIANG_LIVER_CANCER_SUBCLASS_CTNNB1_DN	159	0.934824	0.63249	0.917859	1
CHIN_BREAST_CANCER_COPY_NUMBER_UP	25	0.934692	0.577352	0.91766	1
REACTOME_PLASMA_LIPOPROTEIN_CLEARANCE	33	0.934626	0.554364	0.917289	1
KEGG_NICOTINATE_AND_NICOTINAMIDE_METABOLISM	22	0.933761	0.54531	0.919353	1
PID_CD8_TCR_DOWNSTREAM_PATHWAY	56	0.933621	0.56391	0.919188	1
PID_MYC_ACTIV_PATHWAY	75	0.933494	0.568012	0.918992	1
KEGG_CHEMOKINE_SIGNALING_PATHWAY	171	0.933322	0.602394	0.918933	1
WANG_RESPONSE_TO_BEXAROTENE_DN	30	0.9329	0.57504	0.919611	1
GAL_LEUKEMIC_STEM_CELL_UP	115	0.932877	0.58427	0.919109	1
STARK_PREFRONTAL_CORTEX_22Q11_DELETION_UP	202	0.932427	0.635417	0.919849	1
FONTAINE_FOLLICULAR_THYROID_ADENOMA_UP	75	0.932415	0.590774	0.919318	1
BROWNE_HCMV_INFECTION_4HR_DN	236	0.93213	0.641634	0.919613	1
DAZARD_UV_RESPONSE_CLUSTER_G2	24	0.931998	0.571429	0.919426	1
WP_ONCOSTATIN_M_SIGNALING_PATHWAY	65	0.931971	0.60119	0.918936	1
REACTOME_DISEASES_OF_GLYCOSYLATION	132	0.931944	0.618585	0.918443	1
YAO_TEMPORAL_RESPONSE_TO_PROGESTERONE_CLUSTER_8	50	0.931446	0.60916	0.919316	1
WP_OSX_AND_MIRNAS_IN_TOOTH_DEVELOPMENT	16	0.931325	0.562718	0.919112	1
REACTOME_EPH_EPHRIN_MEDIATED_REPULSION_OF_CELLS	50	0.931276	0.57504	0.918705	1
PID_LKB1_PATHWAY	47	0.930357	0.597264	0.92084	1
WP_HEAD_AND_NECK_SQUAMOUS_CELL_CARCINOMA	73	0.929831	0.593195	0.921828	1
GARGALOVIC_RESPONSE_TO_OXIDIZED_PHOSPHOLIPIDS_PINK_DN	32	0.929315	0.576923	0.922814	1
YAO_TEMPORAL_RESPONSE_TO_PROGESTERONE_CLUSTER_7	73	0.929273	0.59587	0.922352	1
REACTOME_SIGNALING_BY_TGFB_FAMILY_MEMBERS	103	0.92923	0.64132	0.921903	1
PID_ERBB1_DOWNSTREAM_PATHWAY	104	0.929169	0.617898	0.921523	1
HELLER_HDAC_TARGETS_DN	279	0.928937	0.662437	0.921616	1
REACTOME_EPHB_MEDIATED_FORWARD_SIGNALING	41	0.928867	0.577912	0.921259	1
REACTOME_CONSTITUTIVE_SIGNALING_BY_AKT1_E17K_IN_CANCER	25	0.928801	0.576299	0.92089	1
MOROSETTI_FACIOSCAPULOHUMERAL_MUSCULAR_DISTROPHY_UP	20	0.927913	0.561983	0.923018	1
KEGG_FOCAL_ADHESION	193	0.927891	0.64276	0.922525	1
WHITFIELD_CELL_CYCLE_M_G1	118	0.927639	0.627809	0.922724	1
VANDESLUIS_COMMD1_TARGETS_GROUP_2_UP	15	0.927452	0.571885	0.922695	1
BIOCARTA_IL12_PATHWAY	19	0.927437	0.569707	0.922164	1
LEE_METASTASIS_AND_ALTERNATIVE_SPLICING_UP	72	0.92729	0.595522	0.922043	1
REACTOME_SIGNALING_BY_FGFR2_IIIA_TM	19	0.927238	0.559464	0.921636	1
ASTON_MAJOR_DEPRESSIVE_DISORDER_DN	155	0.926965	0.643855	0.921895	1
WP_PROXIMAL_TUBULE_TRANSPORT	55	0.926765	0.575573	0.921922	1
MULLIGHAN_MLL_SIGNATURE_1_DN	222	0.926758	0.649805	0.921381	1
CAVARD_LIVER_CANCER_MALIGNANT_VS_BENIGN	29	0.926478	0.561162	0.921608	1
THEODOROU_MAMMARY_TUMORIGENESIS	31	0.926202	0.565951	0.921842	1
GARCIA_TARGETS_OF_FLI1_AND_DAX1_DN	153	0.926194	0.626703	0.921305	1
PID_IL8_CXCR1_PATHWAY	26	0.92579	0.596825	0.921881	1
WP_INSULIN_SIGNALING	158	0.92564	0.632432	0.921753	1
GRADE_COLON_AND_RECTAL_CANCER_DN	94	0.925638	0.605674	0.9212	1
REACTOME_RHO_GTPASES_ACTIVATE_NADPH_OXIDASES	21	0.925318	0.578859	0.921584	1
ANDERSEN_LIVER_CANCER_KRT19_DN	71	0.92518	0.595714	0.9214	1
REACTOME_YAP1_AND_WWTR1_TAZ_STIMULATED_GENE_EXPRESSION	15	0.924602	0.571656	0.922547	1
REACTOME_SIGNALING_BY_PDGF	56	0.924532	0.591592	0.922192	1
KIM_BIPOLAR_DISORDER_OLIGODENDROCYTE_DENSITY_CORR_DN	79	0.924398	0.612069	0.922008	1
LEE_LIVER_CANCER_DENA_UP	59	0.924028	0.6	0.922569	1
WP_PI3KAKT_SIGNALING_PATHWAY	320	0.923998	0.690594	0.922101	1
WP_SARS_CORONAVIRUS_AND_INNATE_IMMUNITY	24	0.922445	0.584665	0.92609	1
RODRIGUES_NTN1_AND_DCC_TARGETS	29	0.922359	0.5824	0.925793	1
BIOCARTA_NUCLEARRS_PATHWAY	33	0.921546	0.569876	0.927511	1
MILI_PSEUDOPODIA_CHEMOTAXIS_UP	85	0.921158	0.617518	0.92807	1
SCHLESINGER_METHYLATED_DE_NOVO_IN_CANCER	85	0.921034	0.608696	0.927884	1
BOYAULT_LIVER_CANCER_SUBCLASS_G1_UP	110	0.920983	0.621508	0.927473	1
BYSTRYKH_HEMATOPOIESIS_STEM_CELL_QTL_CIS	133	0.920776	0.617772	0.927496	1
WP_MALIGNANT_PLEURAL_MESOTHELIOMA	426	0.920603	0.708982	0.927446	1
XIE_ST_HSC_S1PR3_OE_UP	162	0.920499	0.646739	0.927184	1
SALVADOR_MARTIN_PEDIATRIC_TBD_ANTI_TNF_THERAPY_NONRESPONDER_PRE_TREATMENT_UP	16	0.920118	0.555377	0.927686	1
MANNE_COVID19_NONICU_VS_HEALTHY_DONOR_PLATELETS_UP	132	0.920013	0.625514	0.927469	1
KYNG_DNA_DAMAGE_BY_GAMMA_RADIATION	70	0.91983	0.622126	0.927421	1
BONOME_OVARIAN_CANCER_POOR_SURVIVAL_DN	19	0.919794	0.587302	0.926962	1
PEDRIOLI_MIR31_TARGETS_UP	178	0.919031	0.637701	0.928605	1
REACTOME_RMTS_METHYLATE_HISTONE_ARGININES	38	0.918526	0.5703	0.929506	1
SCHEIDEREIT_IKK_INTERACTING_PROTEINS	52	0.918334	0.589342	0.929522	1
KRASNOSELSKAYA_ILF3_TARGETS_UP	32	0.918178	0.584936	0.929401	1
MOOTHA_GLUCONEOGENESIS	31	0.91801	0.612642	0.929317	1
XU_HGF_SIGNALING_NOT_VIA_AKT1_6HR	23	0.917674	0.576547	0.929719	1
WP_GDNFRET_SIGNALING_AXIS	22	0.917616	0.56063	0.92933	1
REACTOME_G_ALPHA_Q_SIGNALLING_EVENTS	193	0.917429	0.664062	0.929298	1
BRUINS_UVC_RESPONSE_VIA_TP53_GROUP_C	90	0.9174	0.621776	0.928831	1
YAO_TEMPORAL_RESPONSE_TO_PROGESTERONE_CLUSTER_2	56	0.917347	0.597244	0.928422	1
KYNG_ENVIRONMENTAL_STRESS_RESPONSE_NOT_BY_UV_IN_OLD	23	0.917203	0.562404	0.92827	1
BOYAULT_LIVER_CANCER_SUBCLASS_G1_DN	37	0.917141	0.600619	0.927892	1
REACTOME_RHOB_GTPASE_CYCLE	70	0.917056	0.629231	0.927567	1
WALLACE_JAK2_TARGETS_UP	23	0.917002	0.596626	0.927177	1
BYSTRYKH_HEMATOPOIESIS_STEM_CELL_AND_BRAIN_QTL_TRANS	157	0.91688	0.674897	0.926978	1
DOANE_BREAST_CANCER_CLASSES_DN	31	0.916346	0.597015	0.927944	1
ONDER_CDH1_SIGNALING_VIA_CTNNB1	82	0.916189	0.628788	0.927828	1
ZHU_CMV_24_HR_UP	79	0.916119	0.616667	0.927481	1
LI_DCP2_BOUND_MRNA	82	0.915914	0.610072	0.927516	1
WILLERT_WNT_SIGNALING	21	0.915852	0.590551	0.927142	1
LU_EZH2_TARGETS_UP	254	0.915643	0.69831	0.927186	1
WU_SILENCED_BY_METHYLATION_IN_BLADDER_CANCER	48	0.915623	0.622951	0.926693	1
REACTOME_RUNX1_INTERACTS_WITH_CO_FACTORS_WHOSE_PRECISE_EFFECT_ON_RUNX1_TARGETS_IS_NOT_KNOWN	36	0.915511	0.588685	0.926464	1
REACTOME_COMMON_PATHWAY_OF_FIBRIN_CLOT_FORMATION	21	0.91515	0.593388	0.926935	1
REACTOME_SYNTHESIS_OF_SUBSTRATES_IN_N_GLYCAN_BIOSYTHESIS	61	0.915139	0.608232	0.92642	1
KYNG_RESPONSE_TO_H2O2_VIA_ERCC6	16	0.915114	0.593701	0.925941	1
GROSS_HYPOXIA_VIA_ELK3_DN	154	0.914736	0.653639	0.926471	1
WP_GLYCEROLIPIDS_AND_GLYCEROPHOSPHOLIPIDS	21	0.914607	0.597179	0.926277	1
SMID_BREAST_CANCER_RELAPSE_IN_BRAIN_UP	37	0.914459	0.613293	0.926169	1
WP_VITAMIN_B12_METABOLISM	47	0.914183	0.580343	0.926389	1
MARTORIATI_MDM4_TARGETS_FETAL_LIVER_UP	235	0.913765	0.686945	0.927049	1
TAKAO_RESPONSE_TO_UVB_RADIATION_DN	96	0.91252	0.668613	0.929982	1
KEGG_HEDGEHOG_SIGNALING_PATHWAY	53	0.912388	0.616667	0.9298	1
ZWANG_CLASS_2_TRANSIENTLY_INDUCED_BY_EGF	46	0.911921	0.600302	0.930551	1
WANG_NEOPLASTIC_TRANSFORMATION_BY_CCND1_MYC	22	0.911809	0.59306	0.930307	1
CREIGHTON_ENDOCRINE_THERAPY_RESISTANCE_2	407	0.911662	0.746359	0.93016	1
MIKKELSEN_MCV6_ICP_WITH_H3K4ME3_AND_H3K27ME3	33	0.911543	0.600629	0.929939	1
KIM_MYCL1_AMPLIFICATION_TARGETS_DN	18	0.910667	0.60356	0.931859	1
BIOCARTA_AMI_PATHWAY	19	0.909429	0.590764	0.934762	1
PID_HEDGEHOG_2PATHWAY	22	0.909425	0.600969	0.934221	1
RICKMAN_TUMOR_DIFFERENTIATED_WELL_VS_POORLY_DN	357	0.90898	0.724351	0.934932	1
PARENT_MTOR_SIGNALING_DN	41	0.908645	0.604615	0.935306	1
TAKEDA_TARGETS_OF_NUP98_HOXA9_FUSION_3D_UP	160	0.908464	0.689609	0.935276	1
OUYANG_PROSTATE_CANCER_PROGRESSION_DN	21	0.908213	0.561258	0.935437	1
REACTOME_INTERLEUKIN_7_SIGNALING	24	0.90815	0.593301	0.935086	1
REACTOME_BETA_CATENIN_INDEPENDENT_WNT_SIGNALING	146	0.907762	0.669837	0.935627	1
MCCABE_BOUND_BY_HOXC6	357	0.907687	0.724874	0.935277	1
VALK_AML_CLUSTER_15	30	0.907625	0.625402	0.934904	1
WP_FRAGILE_X_SYNDROME	118	0.907583	0.663854	0.934484	1
REACTOME_SLC_MEDIATED_TRANSMEMBRANE_TRANSPORT	233	0.907559	0.710052	0.934002	1
MARTIN_VIRAL_GPCR_SIGNALING_UP	84	0.907539	0.651917	0.933506	1
REACTOME_TRP_CHANNELS	26	0.90739	0.604235	0.933375	1
LEE_LIVER_CANCER_ACOX1_DN	64	0.907322	0.62634	0.933023	1
REACTOME_FGFR2_MUTANT_RECEPTOR_ACTIVATION	33	0.907279	0.607936	0.932606	1
HERNANDEZ_MITOTIC_ARREST_BY_DOCETAXEL_2_DN	16	0.906693	0.603175	0.933644	1
PID_KIT_PATHWAY	50	0.906476	0.630265	0.93371	1
WP_MYOMETRIAL_RELAXATION_AND_CONTRACTION_PATHWAYS	154	0.90606	0.687324	0.934327	1
ABBUD_LIF_SIGNALING_1_DN	28	0.905895	0.608833	0.934216	1
KEGG_PEROXISOME	78	0.90545	0.649408	0.934873	1
KATSANOU_ELAVL1_TARGETS_DN	145	0.905284	0.684211	0.934796	1
KIM_WT1_TARGETS_12HR_DN	204	0.904791	0.710733	0.935614	1
BYSTRYKH_HEMATOPOIESIS_STEM_CELL_AND_BRAIN_QTL_CIS	67	0.904149	0.641921	0.936799	1
RODRIGUES_NTN1_TARGETS_DN	149	0.904102	0.675202	0.936375	1
NAKAMURA_CANCER_MICROENVIRONMENT_UP	22	0.904005	0.619651	0.936089	1
PID_PI3K_PLC_TRK_PATHWAY	35	0.90374	0.626772	0.936302	1
BASSO_CD40_SIGNALING_UP	96	0.903714	0.632353	0.935827	1
FARMER_BREAST_CANCER_CLUSTER_7	20	0.903158	0.594801	0.936776	1
JINESH_BLEBBISHIELD_VS_LIVE_CONTROL_UP	320	0.903149	0.735148	0.936257	1
DOANE_BREAST_CANCER_ESR1_UP	102	0.902791	0.641873	0.936698	1
GARGALOVIC_RESPONSE_TO_OXIDIZED_PHOSPHOLIPIDS_TURQUOISE_UP	76	0.902011	0.648286	0.938267	1
TAYLOR_METHYLATED_IN_ACUTE_LYMPHOBLASTIC_LEUKEMIA	73	0.901866	0.663566	0.938114	1
SHEDDEN_LUNG_CANCER_GOOD_SURVIVAL_A4	184	0.901309	0.727273	0.939103	1
BEIER_GLIOMA_STEM_CELL_UP	36	0.901166	0.617418	0.938961	1
MATZUK_MALE_REPRODUCTION_SERTOLI	28	0.900506	0.602826	0.940137	1
WP_TRANSCRIPTION_FACTOR_REGULATION_IN_ADIPOGENESIS	22	0.899875	0.606635	0.941306	1
MARZEC_IL2_SIGNALING_DN	35	0.899356	0.625	0.942159	1
REACTOME_SCAVENGING_BY_CLASS_A_RECEPTORS	19	0.899172	0.622581	0.942126	1
TIEN_INTESTINE_PROBIOTICS_6HR_DN	168	0.899146	0.707085	0.941663	1
VERRECCHIA_DELAYED_RESPONSE_TO_TGFB1	37	0.899082	0.62969	0.941303	1
REACTOME_NUCLEAR_PORE_COMPLEX_NPC_DISASSEMBLY	35	0.899018	0.594679	0.940923	1
REACTOME_SIGNALING_BY_HEDGEHOG	146	0.898746	0.698061	0.941122	1
BROWNE_HCMV_INFECTION_30MIN_DN	126	0.898592	0.677824	0.941015	1
LIM_MAMMARY_STEM_CELL_DN	415	0.898011	0.788392	0.942099	1
IVANOVA_HEMATOPOIESIS_EARLY_PROGENITOR	446	0.897955	0.789222	0.94171	1
SETLUR_PROSTATE_CANCER_TMPRSS2_ERG_FUSION_UP	65	0.897803	0.635328	0.941565	1
MOOTHA_PGC	413	0.897562	0.796319	0.941638	1
WP_ACE_INHIBITOR_PATHWAY	17	0.897548	0.611296	0.941146	1
KEGG_PENTOSE_PHOSPHATE_PATHWAY	26	0.897493	0.626003	0.940762	1
WP_PROSTAGLANDIN_SIGNALING	31	0.897428	0.62519	0.940401	1
WP_VITAMIN_A_AND_CAROTENOID_METABOLISM	40	0.896697	0.634185	0.941831	1
DORN_ADENOVIRUS_INFECTION_12HR_UP	26	0.896602	0.594044	0.941545	1
REACTOME_ADHERENS_JUNCTIONS_INTERACTIONS	30	0.896383	0.625608	0.941598	1
REACTOME_TRANSCRIPTIONAL_REGULATION_BY_RUNX2	119	0.896222	0.68741	0.941482	1
REACTOME_DIGESTION_AND_ABSORPTION	22	0.895852	0.629442	0.941918	1
REACTOME_RUNX2_REGULATES_BONE_DEVELOPMENT	30	0.895741	0.616372	0.94171	1
AKL_HTLV1_INFECTION_UP	27	0.895236	0.629747	0.94253	1
BLANCO_MELO_COVID19_SARS_COV_2_INFECTION_A594_ACE2_EXPRESSING_CELLS_RUXOLITINIB_UP	355	0.894071	0.794153	0.945129	1
WP_TNFRELATED_WEAK_INDUCER_OF_APOPTOSIS_TWEAK_SIGNALING_PATHWAY	42	0.893425	0.630934	0.946309	1
BREUHAHN_GROWTH_FACTOR_SIGNALING_IN_LIVER_CANCER	15	0.893371	0.615257	0.945923	1
REACTOME_AMINO_ACID_TRANSPORT_ACROSS_THE_PLASMA_MEMBRANE	33	0.893289	0.625991	0.945602	1
PID_S1P_META_PATHWAY	21	0.893082	0.619938	0.945655	1
MARSON_FOXP3_TARGETS_DN	54	0.892651	0.649926	0.946253	1
REACTOME_COOPERATION_OF_PREFOLDIN_AND_TRIC_CCT_IN_ACTIN_AND_TUBULIN_FOLDING	28	0.892286	0.633871	0.946665	1
WP_PDGFRBETA_PATHWAY	29	0.892185	0.598145	0.946407	1
REACTOME_HCMV_INFECTION	97	0.891986	0.6901	0.946403	1
ENK_UV_RESPONSE_KERATINOCYTE_DN	462	0.891727	0.816254	0.946565	1
BREDEMEYER_RAG_SIGNALING_NOT_VIA_ATM_UP	64	0.891577	0.652042	0.946428	1
SENESE_HDAC1_AND_HDAC2_TARGETS_UP	214	0.8915	0.726098	0.946084	1
PID_HES_HEY_PATHWAY	48	0.891316	0.668648	0.946053	1
REACTOME_MITOCHONDRIAL_FATTY_ACID_BETA_OXIDATION	35	0.891039	0.647351	0.946276	1
YANG_BREAST_CANCER_ESR1_UP	36	0.890916	0.635368	0.946076	1
REACTOME_RNA_POLYMERASE_III_TRANSCRIPTION_INITIATION_FROM_TYPE_3_PROMOTER	28	0.890869	0.624037	0.945659	1
LIU_SOX4_TARGETS_UP	133	0.890685	0.699583	0.945623	1
PROVENZANI_METASTASIS_UP	197	0.890129	0.739418	0.946558	1
WILLIAMS_ESR2_TARGETS_UP	27	0.889599	0.619355	0.947431	1
WP_NEPHROTIC_SYNDROME	43	0.888885	0.643312	0.948782	1
WP_PHYSIOLOGICAL_AND_PATHOLOGICAL_HYPERTROPHY_OF_THE_HEART	25	0.888744	0.618123	0.948615	1
KEGG_VEGF_SIGNALING_PATHWAY	75	0.888053	0.657143	0.949878	1
PID_RHOA_PATHWAY	45	0.887943	0.662558	0.949641	1
POMEROY_MEDULLOBLASTOMA_DESMOPLASIC_VS_CLASSIC_UP	58	0.887462	0.665087	0.950362	1
GAZDA_DIAMOND_BLACKFAN_ANEMIA_ERYTHROID_DN	412	0.887058	0.803874	0.95088	1
WP_7Q1123_COPY_NUMBER_VARIATION_SYNDROME	100	0.886634	0.687853	0.951447	1
DELASERNA_MYOD_TARGETS_UP	86	0.886548	0.672673	0.951143	1
REACTOME_COSTIMULATION_BY_THE_CD28_FAMILY	63	0.886412	0.676971	0.950958	1
BURTON_ADIPOGENESIS_11	51	0.886397	0.661017	0.950465	1
REACTOME_PROCESSING_OF_SMDT1	16	0.886344	0.627832	0.950067	1
KAAB_FAILED_HEART_ATRIUM_UP	32	0.886069	0.6298	0.950268	1
WP_HYPERTROPHY_MODEL	18	0.885905	0.643423	0.950207	1
LEE_LIVER_CANCER_CIPROFIBRATE_DN	64	0.885463	0.703928	0.950819	1
REACTOME_BUDDING_AND_MATURATION_OF_HIV_VIRION	25	0.885213	0.65016	0.950945	1
WP_GLYCOSAMINOGLYCAN_DEGRADATION	17	0.885147	0.643813	0.950584	1
BIOCARTA_TNFR2_PATHWAY	17	0.885078	0.634711	0.95023	1
YANG_BREAST_CANCER_ESR1_LASER_DN	47	0.884938	0.649452	0.950061	1
JI_METASTASIS_REPRESSED_BY_STK11	23	0.884545	0.634921	0.950564	1
BOYAULT_LIVER_CANCER_SUBCLASS_G12_UP	39	0.884425	0.65016	0.950355	1
TCGA_GLIOBLASTOMA_COPY_NUMBER_DN	28	0.883608	0.635634	0.951948	1
KONDO_PROSTATE_CANCER_WITH_H3K27ME3	144	0.883492	0.72372	0.951724	1
MONNIER_POSTRADIATION_TUMOR_ESCAPE_UP	408	0.882614	0.797101	0.953446	1
KEGG_PPAR_SIGNALING_PATHWAY	67	0.882537	0.697406	0.95312	1
REACTOME_RNA_POLYMERASE_II_TRANSCRIBES_SNRNA_GENES	74	0.881882	0.678195	0.954274	1
GHANDHI_DIRECT_IRRADIATION_UP	87	0.881878	0.693084	0.953759	1
IWANAGA_CARCINOGENESIS_BY_KRAS_PTEN_DN	357	0.88083	0.82704	0.955909	1
GU_PDEF_TARGETS_DN	36	0.880786	0.651017	0.955522	1
WP_TCELL_ACTIVATION_SARSCOV2	86	0.880279	0.711429	0.956308	1
REACTOME_CYTOPROTECTION_BY_HMOX1	116	0.880226	0.724234	0.955908	1
ZHANG_INTERFERON_RESPONSE	22	0.879907	0.645062	0.956186	1
PID_FANCONI_PATHWAY	44	0.879764	0.65566	0.956016	1
REACTOME_EPHA_MEDIATED_GROWTH_CONE_COLLAPSE	28	0.879626	0.65008	0.955827	1
GRYDER_PAX3FOXO1_ENHANCERS_KO_DOWN	424	0.879357	0.82515	0.95598	1
HAHTOLA_SEZARY_SYNDROM_UP	93	0.879186	0.682997	0.955897	1
KLEIN_PRIMARY_EFFUSION_LYMPHOMA_DN	55	0.879122	0.662704	0.955518	1
LIN_APC_TARGETS	70	0.878962	0.669139	0.955436	1
NEWMAN_ERCC6_TARGETS_DN	34	0.878899	0.650564	0.955075	1
ZHANG_PROLIFERATING_VS_QUIESCENT	47	0.878676	0.6621	0.955112	1
MATZUK_IMPLANTATION_AND_UTERINE	22	0.878569	0.631911	0.954859	1
GENTILE_RESPONSE_CLUSTER_D3	51	0.878561	0.668684	0.954354	1
REACTOME_PLATELET_ACTIVATION_SIGNALING_AND_AGGREGATION	254	0.878532	0.798734	0.953913	1
REACTOME_MICRORNA_MIRNA_BIOGENESIS	24	0.878481	0.644013	0.953515	1
REACTOME_IRAK4_DEFICIENCY_TLR2_4	18	0.878382	0.640063	0.953237	1
REACTOME_CELL_CELL_COMMUNICATION	122	0.87819	0.734551	0.953203	1
GROSS_HYPOXIA_VIA_HIF1A_UP	77	0.878136	0.697609	0.952811	1
REACTOME_REGULATION_OF_RUNX1_EXPRESSION_AND_ACTIVITY	17	0.877602	0.642743	0.953716	1
WANG_BARRETTS_ESOPHAGUS_AND_ESOPHAGUS_CANCER_UP	25	0.876673	0.653727	0.955585	1
PID_ARF6_TRAFFICKING_PATHWAY	48	0.876003	0.647866	0.956778	1
CHARAFE_BREAST_CANCER_LUMINAL_VS_MESENCHYMAL_UP	428	0.875401	0.846611	0.957761	1
LANDIS_BREAST_CANCER_PROGRESSION_UP	46	0.874311	0.683409	0.959972	1
AMIT_EGF_RESPONSE_240_HELA	58	0.873923	0.675969	0.960433	1
RIZKI_TUMOR_INVASIVENESS_2D_DN	62	0.873468	0.697674	0.961039	1
WP_PPAR_SIGNALING_PATHWAY	66	0.873016	0.70509	0.961622	1
SENGUPTA_NASOPHARYNGEAL_CARCINOMA_WITH_LMP1_UP	363	0.872564	0.814994	0.96226	1
WP_TRANSLATION_FACTORS	50	0.872439	0.696682	0.962032	1
LENAOUR_DENDRITIC_CELL_MATURATION_DN	121	0.872008	0.737359	0.962552	1
YAO_TEMPORAL_RESPONSE_TO_PROGESTERONE_CLUSTER_13	178	0.87129	0.777487	0.963813	1
GINESTIER_BREAST_CANCER_ZNF217_AMPLIFIED_DN	311	0.870869	0.82763	0.96433	1
ZWANG_EGF_PERSISTENTLY_UP	31	0.870136	0.652241	0.965649	1
REACTOME_ARACHIDONIC_ACID_METABOLISM	52	0.869773	0.693846	0.966049	1
WANG_CLIM2_TARGETS_DN	166	0.869613	0.778386	0.965927	1
PID_PDGFRA_PATHWAY	22	0.86935	0.669394	0.966042	1
GARGALOVIC_RESPONSE_TO_OXIDIZED_PHOSPHOLIPIDS_GREY_DN	72	0.869285	0.721557	0.965686	1
REACTOME_G_PROTEIN_BETA_GAMMA_SIGNALLING	32	0.869238	0.657097	0.965289	1
GAURNIER_PSMD4_TARGETS	56	0.868907	0.695324	0.965586	1
REACTOME_FGFR2_LIGAND_BINDING_AND_ACTIVATION	19	0.868557	0.640857	0.965949	1
PID_IL8_CXCR2_PATHWAY	32	0.868486	0.65105	0.965599	1
WANG_ESOPHAGUS_CANCER_VS_NORMAL_DN	98	0.868201	0.735502	0.965771	1
REACTOME_BIOSYNTHESIS_OF_THE_N_GLYCAN_PRECURSOR_DOLICHOL_LIPID_LINKED_OLIGOSACCHARIDE_LLO_AND_TRANSFER_TO_A_NASCENT_PROTEIN	74	0.868055	0.727273	0.965614	1
LEE_LIVER_CANCER_MYC_E2F1_DN	64	0.867246	0.716642	0.967052	1
LU_EZH2_TARGETS_DN	358	0.866704	0.839853	0.967853	1
DAVICIONI_MOLECULAR_ARMS_VS_ERMS_UP	324	0.866642	0.844417	0.967493	1
WU_HBX_TARGETS_2_DN	15	0.866518	0.645	0.967281	1
WP_ENDOPLASMIC_RETICULUM_STRESS_RESPONSE_IN_CORONAVIRUS_INFECTION	47	0.866205	0.708397	0.967503	1
LU_TUMOR_VASCULATURE_UP	27	0.865715	0.671429	0.968185	1
REACTOME_HIV_INFECTION	222	0.865529	0.817358	0.968111	1
CHEBOTAEV_GR_TARGETS_UP	78	0.865374	0.744012	0.967988	1
REACTOME_ANTIMICROBIAL_PEPTIDES	48	0.865221	0.699538	0.967846	1
WP_PATHWAYS_AFFECTED_IN_ADENOID_CYSTIC_CARCINOMA	63	0.865194	0.695067	0.96739	1
RUAN_RESPONSE_TO_TNF_DN	79	0.864861	0.725341	0.967644	1
REACTOME_DEACTIVATION_OF_THE_BETA_CATENIN_TRANSACTIVATING_COMPLEX	42	0.864375	0.679448	0.968301	1
BOYLAN_MULTIPLE_MYELOMA_D_DN	80	0.864042	0.72929	0.968604	1
HALMOS_CEBPA_TARGETS_UP	47	0.863972	0.689335	0.968254	1
REACTOME_EPH_EPHRIN_SIGNALING	89	0.863312	0.719198	0.969378	1
OKUMURA_INFLAMMATORY_RESPONSE_LPS	167	0.863286	0.788752	0.968921	1
REACTOME_FANCONI_ANEMIA_PATHWAY	36	0.863069	0.695447	0.968934	1
BUCKANOVICH_T_LYMPHOCYTE_HOMING_ON_TUMOR_UP	17	0.862843	0.655502	0.96896	1
REACTOME_METABOLISM_OF_NITRIC_OXIDE_NOS3_ACTIVATION_AND_REGULATION	15	0.862785	0.682353	0.96858	1
LUND_SILENCED_BY_METHYLATION	15	0.862611	0.642746	0.968475	1
KEGG_ALPHA_LINOLENIC_ACID_METABOLISM	18	0.862183	0.646382	0.969011	1
REACTOME_SIGNALING_BY_NTRK2_TRKB	25	0.862098	0.67101	0.968688	1
CASTELLANO_NRAS_TARGETS_UP	73	0.862034	0.733038	0.968341	1
REACTOME_CD28_DEPENDENT_PI3K_AKT_SIGNALING	22	0.861897	0.657051	0.968156	1
NIKOLSKY_BREAST_CANCER_15Q26_AMPLICON	19	0.861444	0.674497	0.968705	1
NOUSHMEHR_GBM_SILENCED_BY_METHYLATION	49	0.860991	0.721078	0.969274	1
CHEOK_RESPONSE_TO_HD_MTX_UP	19	0.860735	0.665523	0.969382	1
WP_DNA_DAMAGE_RESPONSE_ONLY_ATM_DEPENDENT	109	0.860434	0.757447	0.969555	1
CREIGHTON_ENDOCRINE_THERAPY_RESISTANCE_4	280	0.860077	0.848985	0.969907	1
REACTOME_DIGESTION	17	0.859715	0.653028	0.97024	1
IVANOVA_HEMATOPOIESIS_STEM_CELL_SHORT_TERM	22	0.859552	0.672	0.970118	1
PID_RAC1_PATHWAY	51	0.85946	0.709877	0.969822	1
WP_GPCRS_CLASS_B_SECRETINLIKE	21	0.859372	0.689822	0.969517	1
OLSSON_E2F3_TARGETS_DN	32	0.85861	0.70206	0.970833	1
KORKOLA_EMBRYONAL_CARCINOMA_UP	41	0.858194	0.708333	0.971317	1
GEISS_RESPONSE_TO_DSRNA_UP	35	0.85743	0.68254	0.972593	1
APRELIKOVA_BRCA1_TARGETS	48	0.857325	0.695103	0.972335	1
REACTOME_SYNTHESIS_OF_BILE_ACIDS_AND_BILE_SALTS	32	0.857084	0.684553	0.972409	1
REACTOME_AUTOPHAGY	139	0.856931	0.786395	0.97226	1
YAGI_AML_WITH_11Q23_REARRANGED	327	0.85654	0.866162	0.972671	1
SABATES_COLORECTAL_ADENOMA_UP	119	0.856349	0.75788	0.972614	1
GINESTIER_BREAST_CANCER_20Q13_AMPLIFICATION_UP	101	0.855799	0.776141	0.973375	1
LEE_EARLY_T_LYMPHOCYTE_DN	50	0.855783	0.714719	0.972905	1
MOREIRA_RESPONSE_TO_TSA_UP	28	0.855671	0.704362	0.97263	1
LI_LUNG_CANCER	40	0.854993	0.71246	0.973648	1
DELACROIX_RAR_BOUND_ES	457	0.854867	0.885648	0.973421	1
ZAMORA_NOS2_TARGETS_DN	81	0.854377	0.773256	0.974068	1
HERNANDEZ_ABERRANT_MITOSIS_BY_DOCETACEL_2NM_DN	22	0.854259	0.6864	0.973836	1
REACTOME_COBALAMIN_CBL_VITAMIN_B12_TRANSPORT_AND_METABOLISM	19	0.85395	0.670947	0.974037	1
PID_ERBB4_PATHWAY	38	0.853868	0.706897	0.973702	1
MATZUK_SPERMATID_DIFFERENTIATION	36	0.853794	0.698738	0.973346	1
REACTOME_TRAF6_MEDIATED_IRF7_ACTIVATION	22	0.853629	0.696629	0.973229	1
SHEDDEN_LUNG_CANCER_GOOD_SURVIVAL_A12	262	0.853477	0.837838	0.973066	1
REACTOME_BIOSYNTHESIS_OF_SPECIALIZED_PRORESOLVING_MEDIATORS_SPMS	17	0.852889	0.66113	0.973951	1
DE_YY1_TARGETS_UP	16	0.852619	0.696459	0.974037	1
MIKKELSEN_MEF_LCP_WITH_H3K27ME3	66	0.852392	0.731523	0.974058	1
THUM_MIR21_TARGETS_HEART_DISEASE_UP	18	0.851383	0.668942	0.975811	1
WP_PPARALPHA_PATHWAY	24	0.850724	0.705247	0.976822	1
NGUYEN_NOTCH1_TARGETS_DN	82	0.850508	0.779259	0.976787	1
BENPORATH_ES_2	40	0.850471	0.703988	0.976355	1
WP_16P112_DISTAL_DELETION_SYNDROME	31	0.850184	0.68855	0.976499	1
WP_MECP2_AND_ASSOCIATED_RETT_SYNDROME	72	0.849776	0.761398	0.976923	1
DARWICHE_PAPILLOMA_RISK_HIGH_DN	182	0.849642	0.821769	0.976695	1
WP_PHOTODYNAMIC_THERAPYINDUCED_NFKB_SURVIVAL_SIGNALING	33	0.849393	0.682889	0.976733	1
WP_TYPE_2_PAPILLARY_RENAL_CELL_CARCINOMA	33	0.849328	0.709321	0.976371	1
REACTOME_HEDGEHOG_OFF_STATE	109	0.84915	0.807854	0.976254	1
VANTVEER_BREAST_CANCER_BRCA1_DN	40	0.849005	0.680982	0.976094	1
PEART_HDAC_PROLIFERATION_CLUSTER_UP	53	0.848803	0.733232	0.976045	1
HAHTOLA_MYCOSIS_FUNGOIDES_SKIN_UP	175	0.848533	0.81457	0.976116	1
ZHAN_MULTIPLE_MYELOMA_CD1_VS_CD2_DN	50	0.846789	0.724349	0.979611	1
WEBER_METHYLATED_ICP_IN_FIBROBLAST	15	0.846433	0.674342	0.979906	1
IKEDA_MIR30_TARGETS_DN	25	0.846378	0.693291	0.979512	1
REACTOME_POST_CHAPERONIN_TUBULIN_FOLDING_PATHWAY	18	0.845898	0.680602	0.980104	1
SMID_BREAST_CANCER_RELAPSE_IN_LUNG_UP	21	0.845205	0.687302	0.981199	1
KEGG_RENIN_ANGIOTENSIN_SYSTEM	17	0.845176	0.686084	0.980756	1
NIKOLSKY_BREAST_CANCER_7P22_AMPLICON	37	0.84428	0.716463	0.982234	1
WANG_CLASSIC_ADIPOGENIC_TARGETS_OF_PPARG	27	0.844198	0.691718	0.981894	1
JINESH_BLEBBISHIELD_TRANSFORMED_STEM_CELL_SPHERES_UP	160	0.84413	0.834262	0.981543	1
KERLEY_RESPONSE_TO_CISPLATIN_UP	41	0.844057	0.693816	0.981199	1
SMIRNOV_RESPONSE_TO_IR_6HR_UP	155	0.843369	0.825203	0.98225	1
YIH_RESPONSE_TO_ARSENITE_C1	22	0.843017	0.696456	0.982571	1
HOFMANN_MYELODYSPLASTIC_SYNDROM_RISK_UP	20	0.84255	0.673046	0.983062	1
REACTOME_FORMATION_OF_RNA_POL_II_ELONGATION_COMPLEX	57	0.842161	0.736048	0.983428	1
WP_PYRIMIDINE_METABOLISM_AND_RELATED_DISEASES	17	0.842018	0.693086	0.983242	1
REACTOME_PROTEIN_LOCALIZATION	162	0.841891	0.829037	0.983028	1
KEGG_LONG_TERM_POTENTIATION	68	0.841626	0.751131	0.983131	1
RAO_BOUND_BY_SALL4	223	0.841569	0.849869	0.982742	1
ZHONG_SECRETOME_OF_LUNG_CANCER_AND_FIBROBLAST	132	0.841473	0.798331	0.982448	1
WP_NAD_BIOSYNTHETIC_PATHWAYS	21	0.840762	0.691943	0.983502	1
MORI_SMALL_PRE_BII_LYMPHOCYTE_DN	76	0.838993	0.769559	0.986893	1
ZHAN_MULTIPLE_MYELOMA_MS_UP	45	0.83891	0.731783	0.986567	1
REACTOME_AQUAPORIN_MEDIATED_TRANSPORT	50	0.838885	0.718563	0.986118	1
REACTOME_NOTCH2_ACTIVATION_AND_TRANSMISSION_OF_SIGNAL_TO_THE_NUCLEUS	22	0.838171	0.701238	0.98717	1
AGUIRRE_PANCREATIC_CANCER_COPY_NUMBER_UP	280	0.838056	0.895	0.986907	1
REACTOME_RHO_GTPASES_ACTIVATE_PKNS	44	0.837949	0.73539	0.986642	1
LANDIS_ERBB2_BREAST_PRENEOPLASTIC_DN	57	0.837046	0.751152	0.988095	1
PID_THROMBIN_PAR1_PATHWAY	43	0.837029	0.730711	0.987629	1
KEGG_PANTOTHENATE_AND_COA_BIOSYNTHESIS	15	0.83633	0.676871	0.988702	1
LINDGREN_BLADDER_CANCER_CLUSTER_1_UP	113	0.835743	0.799435	0.989504	1
WP_TCELL_ANTIGEN_RECEPTOR_TCR_PATHWAY_DURING_STAPHYLOCOCCUS_AUREUS_INFECTION	62	0.835381	0.755906	0.989792	1
GRYDER_PAX3FOXO1_TOP_ENHANCERS	433	0.835303	0.925121	0.989467	1
REACTOME_TRIGLYCERIDE_METABOLISM	34	0.835283	0.736518	0.988997	1
REACTOME_METABOLISM_OF_POLYAMINES	59	0.835169	0.758779	0.988737	1
REACTOME_CD28_CO_STIMULATION	33	0.834831	0.70206	0.988993	1
BANDRES_RESPONSE_TO_CARMUSTIN_WITHOUT_MGMT_48HR_DN	29	0.834654	0.723242	0.988874	1
KEGG_DORSO_VENTRAL_AXIS_FORMATION	22	0.834583	0.707547	0.988508	1
ZAMORA_NOS2_TARGETS_UP	56	0.833923	0.770543	0.989419	1
VALK_AML_CLUSTER_3	33	0.83383	0.733032	0.989104	1
REACTOME_PEROXISOMAL_LIPID_METABOLISM	29	0.833577	0.70258	0.989138	1
BIOCARTA_TOLL_PATHWAY	25	0.832966	0.7264	0.989934	1
TANG_SENESCENCE_TP53_TARGETS_UP	30	0.832902	0.719626	0.989554	1
FIGUEROA_AML_METHYLATION_CLUSTER_4_DN	15	0.832895	0.708402	0.989061	1
DIRMEIER_LMP1_RESPONSE_LATE_UP	55	0.832458	0.756589	0.989467	1
REACTOME_NUCLEAR_ENVELOPE_NE_REASSEMBLY	67	0.83243	0.77728	0.989027	1
MILI_PSEUDOPODIA	49	0.832298	0.758942	0.988811	1
REACTOME_LYSOSOME_VESICLE_BIOGENESIS	34	0.832256	0.738989	0.988396	1
REACTOME_RND2_GTPASE_CYCLE	42	0.832048	0.739938	0.988342	1
REACTOME_WNT_LIGAND_BIOGENESIS_AND_TRAFFICKING	26	0.831869	0.70266	0.988222	1
REACTOME_DEFECTS_IN_VITAMIN_AND_COFACTOR_METABOLISM	22	0.831548	0.703883	0.988395	1
GAJATE_RESPONSE_TO_TRABECTEDIN_DN	18	0.831529	0.7264	0.98793	1
REACTOME_PKA_ACTIVATION_IN_GLUCAGON_SIGNALLING	16	0.831523	0.690967	0.987441	1
REACTOME_MITOCHONDRIAL_TRANSLATION	94	0.831254	0.808333	0.987499	1
FOSTER_KDM1A_TARGETS_DN	198	0.830767	0.851316	0.988035	1
[truncated: 5,834 more rows]
