# Supplementary material for: Lipoprotein metabolism mediates hematopoietic stem cell responses under acute anemic conditions
Source: Nat Commun. 2024 Sep 16;15:8131. doi: 10.1038/s41467-024-52509-w (PMC11405780; doi:10.1038/s41467-024-52509-w)
Supplement: Supplementary file 8 — Source Data [file 41467_2024_52509_MOESM8_ESM.xlsx]

## Sheet: Fig.1b
RBC-Male	Tukey's multiple comparisons test						RBC-Female	Tukey's multiple comparisons test
	Mean Diff.	95.00% CI of diff.	Below threshold?	Summary	Adjusted P Value			Mean Diff.	95.00% CI of diff.	Below threshold?	Summary	Adjusted P Value
d0 vs. d1	4.245	2.512 to 5.978	Yes	****	<0.0001		d0 vs. d1	3.76	1.150 to 6.370	Yes	**	0.0026
d0 vs. d2	4.298	2.564 to 6.031	Yes	****	<0.0001		d0 vs. d2	5.28	2.670 to 7.890	Yes	****	<0.0001
d0 vs. d3	5.885	4.152 to 7.618	Yes	****	<0.0001		d0 vs. d3	6.33	3.720 to 8.940	Yes	****	<0.0001
d0 vs. d4	5.368	3.495 to 7.240	Yes	****	<0.0001		d0 vs. d4	5.355	2.914 to 7.796	Yes	****	<0.0001
d0 vs. d5	5.035	3.302 to 6.768	Yes	****	<0.0001		d0 vs. d5	4.873	2.431 to 7.314	Yes	****	<0.0001
d0 vs. d6	3.84	2.107 to 5.573	Yes	****	<0.0001		d0 vs. d6	3.988	1.546 to 6.429	Yes	***	0.0007
d1 vs. d2	0.0525	-1.681 to 1.786	No	ns	>0.9999		d1 vs. d2	1.52	-1.090 to 4.130	No	ns	0.4844
d1 vs. d3	1.64	-0.09314 to 3.373	No	ns	0.0712		d1 vs. d3	2.57	-0.03997 to 5.180	No	ns	0.0551
d1 vs. d4	1.123	-0.7495 to 2.995	No	ns	0.4681		d1 vs. d4	1.595	-0.8464 to 4.036	No	ns	0.3577
d1 vs. d5	0.79	-0.9431 to 2.523	No	ns	0.7478		d1 vs. d5	1.113	-1.329 to 3.554	No	ns	0.7324
d1 vs. d6	-0.405	-2.138 to 1.328	No	ns	0.986		d1 vs. d6	0.2275	-2.214 to 2.669	No	ns	>0.9999
d2 vs. d3	1.588	-0.1456 to 3.321	No	ns	0.0864		d2 vs. d3	1.05	-1.560 to 3.660	No	ns	0.825
d2 vs.d4	1.07	-0.8020 to 2.942	No	ns	0.5222		d2 vs.d4	0.075	-2.366 to 2.516	No	ns	>0.9999
d2 vs. d5	0.7375	-0.9956 to 2.471	No	ns	0.8006		d2 vs. d5	-0.4075	-2.849 to 2.034	No	ns	0.9973
d2 vs. d6	-0.4575	-2.191 to 1.276	No	ns	0.9743		d2 vs. d6	-1.293	-3.734 to 1.149	No	ns	0.5883
d3 vs. d4	-0.5175	-2.390 to 1.355	No	ns	0.9678		d3 vs. d4	-0.975	-3.416 to 1.466	No	ns	0.8297
d3 vs. d5	-0.85	-2.583 to 0.8831	No	ns	0.6826		d3 vs. d5	-1.458	-3.899 to 0.9839	No	ns	0.4569
d3 vs. d6	-2.045	-3.778 to -0.3119	Yes	*	0.0144		d3 vs. d6	-2.343	-4.784 to 0.09891	No	ns	0.0647
d4 vs. d5	-0.3325	-2.205 to 1.540	No	ns	0.9967		d4 vs. d5	-0.4825	-2.743 to 1.778	No	ns	0.9901
d4 vs. d6	-1.528	-3.400 to 0.3445	No	ns	0.1588		d4 vs. d6	-1.368	-3.628 to 0.8928	No	ns	0.442
d5 vs. d6	-1.195	-2.928 to 0.5381	No	ns	0.3131		d5 vs. d6	-0.885	-3.145 to 1.375	No	ns	0.8417
HGB-Male	Tukey's multiple comparisons test						HGB-Female	Tukey's multiple comparisons test
	Mean Diff.	95.00% CI of diff.	Below threshold?	Summary	Adjusted P Value			Mean Diff.	95.00% CI of diff.	Below threshold?	Summary	Adjusted P Value
d0 vs. d1	59	30.90 to 87.10	Yes	****	<0.0001		d0 vs. d1	52	7.984 to 96.02	Yes	*	0.0151
d0 vs. d2	46.5	18.40 to 74.60	Yes	***	0.0005		d0 vs. d2	72	27.98 to 116.0	Yes	***	0.0007
d0 vs. d3	74.25	46.15 to 102.3	Yes	****	<0.0001		d0 vs. d3	86	41.98 to 130.0	Yes	****	<0.0001
d0 vs. d4	65.92	35.57 to 96.26	Yes	****	<0.0001		d0 vs. d4	71	29.83 to 112.2	Yes	***	0.0004
d0 vs. d5	60.75	32.65 to 88.85	Yes	****	<0.0001		d0 vs. d5	62	20.83 to 103.2	Yes	**	0.0017
d0 vs. d6	39.5	11.40 to 67.60	Yes	**	0.0028		d0 vs. d6	46	4.826 to 87.17	Yes	*	0.0232
d1 vs. d2	-12.5	-40.60 to 15.60	No	ns	0.7674		d1 vs. d2	20	-24.02 to 64.02	No	ns	0.7348
d1 vs. d3	15.25	-12.85 to 43.35	No	ns	0.5791		d1 vs. d3	34	-10.02 to 78.02	No	ns	0.196
d1 vs. d4	6.917	-23.43 to 37.26	No	ns	0.9877		d1 vs. d4	19	-22.17 to 60.17	No	ns	0.7215
d1 vs. d5	1.75	-26.35 to 29.85	No	ns	>0.9999		d1 vs. d5	10	-31.17 to 51.17	No	ns	0.9809
d1 vs. d6	-19.5	-47.60 to 8.595	No	ns	0.3062		d1 vs. d6	-6	-47.17 to 35.17	No	ns	0.9987
d2 vs. d3	27.75	-0.3455 to 55.85	No	ns	0.0543		d2 vs. d3	14	-30.02 to 58.02	No	ns	0.932
d2 vs.d4	19.42	-10.93 to 49.76	No	ns	0.3947		d2 vs.d4	-1	-42.17 to 40.17	No	ns	>0.9999
d2 vs. d5	14.25	-13.85 to 42.35	No	ns	0.6498		d2 vs. d5	-10	-51.17 to 31.17	No	ns	0.9809
d2 vs. d6	-7	-35.10 to 21.10	No	ns	0.9807		d2 vs. d6	-26	-67.17 to 15.17	No	ns	0.3946
d3 vs. d4	-8.333	-38.68 to 22.01	No	ns	0.9688		d3 vs. d4	-15	-56.17 to 26.17	No	ns	0.8801
d3 vs. d5	-13.5	-41.60 to 14.60	No	ns	0.7017		d3 vs. d5	-24	-65.17 to 17.17	No	ns	0.4835
d3 vs. d6	-34.75	-62.85 to -6.655	Yes	**	0.0096		d3 vs. d6	-40	-81.17 to 1.174	No	ns	0.06
d4 vs. d5	-5.167	-35.51 to 25.18	No	ns	0.9974		d4 vs. d5	-9	-47.12 to 29.12	No	ns	0.9834
d4 vs. d6	-26.42	-56.76 to 3.930	No	ns	0.1147		d4 vs. d6	-25	-63.12 to 13.12	No	ns	0.3536
d5 vs. d6	-21.25	-49.35 to 6.845	No	ns	0.2219		d5 vs. d6	-16	-54.12 to 22.12	No	ns	0.7965

## Sheet: Fig.1e
HSC-Male								HSC-Female
One sample t test	vs. d0							One sample t test	vs. d0
	d1	d2	d3	d4	d5	d6			d1	d2	d3	d4	d5	d6
t, df	t=2.335, df=1	t=3.128, df=2	t=3.502, df=2	t=4.534, df=2	t=3.307, df=2	t=3.373, df=2		t, df	t=11.17, df=2	t=3.347, df=2	t=4.575, df=2	t=5.267, df=2	t=3.676, df=2	t=2.315, df=2
P value (two tailed)	0.2576	0.0888	0.0727	0.0454	0.0806	0.0778		P value (two tailed)	0.0079	0.0788	0.0446	0.0342	0.0667	0.1467
P value summary	ns	ns	ns	*	ns	ns		P value summary	**	ns	*	*	ns	ns
Significant (alpha=0.05)?	No	No	No	Yes	No	No		Significant (alpha=0.05)?	Yes	No	Yes	Yes	No	No
MEP-Male								HSC-Female
One sample t test	vs. d0							One sample t test	vs. d0
	d1	d2	d3	d4	d5	d6			d1	d2	d3	d4	d5	d6
t, df	t=16.14, df=1	t=14.65, df=2	t=6.899, df=2	t=6.809, df=2	t=30.92, df=2	t=3.773, df=2		t, df	t=5.682, df=2	t=5.249, df=2	t=5.115, df=2	t=11.04, df=2	t=5.562, df=2	t=4.570, df=2
P value (two tailed)	0.0394	0.0046	0.0204	0.0209	0.001	0.0636		P value (two tailed)	0.0296	0.0344	0.0362	0.0081	0.0308	0.0447
P value summary	*	**	*	*	**	ns		P value summary	*	*	*	**	*	*
Significant (alpha=0.05)?	Yes	Yes	Yes	Yes	Yes	No		Significant (alpha=0.05)?	Yes	Yes	Yes	Yes	Yes	Yes

## Sheet: Fig.1f
HSC (Spleen) -Male							HSC (Spleen) -Female
Dunnett's multiple comparisons test							Dunnett's multiple comparisons test
	Mean Diff.	95.00% CI of diff.	Below threshold?	Summary	Adjusted P Value			Mean Diff.	95.00% CI of diff.	Below threshold?	Summary	Adjusted P Value
d0 vs. d1	-1.906	-5.397 to 1.584	No	ns	0.5012		d0 vs. d1	-0.8996	-6.950 to 5.151	No	ns	0.9964
d0 vs. d2	0.2732	-3.447 to 3.994	No	ns	>0.9999		d0 vs. d2	-1.848	-7.899 to 4.202	No	ns	0.8968
d0 vs. d3	-0.1153	-3.443 to 3.213	No	ns	>0.9999		d0 vs. d3	-2.815	-8.865 to 3.236	No	ns	0.6225
d0 vs. d4	-0.3798	-4.455 to 3.696	No	ns	0.9998		d0 vs. d4	-3.386	-9.437 to 2.664	No	ns	0.4484
d0 vs. d5	-0.5525	-4.273 to 3.168	No	ns	0.9974		d0 vs. d5	-4.297	-10.35 to 1.754	No	ns	0.2347
d0 vs. d6	-0.5959	-4.317 to 3.125	No	ns	0.9961		d0 vs. d6	-3.539	-9.589 to 2.512	No	ns	0.4063

## Sheet: Fig.2a
Erythroid cells
Tukey's multiple comparisons test
	Mean Diff.	95.00% CI of diff.	Below threshold?	Summary	Adjusted P Value
Male Control vs. Male PHZ	-4.779	-8.383 to -1.176	Yes	**	0.0038
Male Control vs. Female Control	-3.522	-7.784 to 0.7391	No	ns	0.1446
Male Control vs. Female PHZ	-8.781	-13.01 to -4.557	Yes	****	<0.0001
Male PHZ vs. Female Control	1.257	-2.896 to 5.411	No	ns	0.8631
Male PHZ vs. Female PHZ	-4.002	-8.118 to 0.1140	No	ns	0.0601
Female Control vs. Female PHZ	-5.259	-9.962 to -0.5562	Yes	*	0.0214
Megakaryocyte
Tukey's multiple comparisons test
	Mean Diff.	95.00% CI of diff.	Below threshold?	Summary	Adjusted P Value
Male Control vs. Male PHZ	-1.241	-3.251 to 0.7689	No	ns	0.3837
Male Control vs. Female Control	-0.4251	-2.802 to 1.952	No	ns	0.9673
Male Control vs. Female PHZ	-1.347	-3.704 to 1.009	No	ns	0.4533
Male PHZ vs. Female Control	0.8158	-1.501 to 3.133	No	ns	0.8002
Male PHZ vs. Female PHZ	-0.1065	-2.402 to 2.189	No	ns	0.9994
Female Control vs. Female PHZ	-0.9223	-3.545 to 1.701	No	ns	0.8009
Myeloid cells
Tukey's multiple comparisons test
	Mean Diff.	95.00% CI of diff.	Below threshold?	Summary	Adjusted P Value
Male Control vs. Male PHZ	7.788	-0.6493 to 16.23	No	ns	0.0823
Male Control vs. Female Control	-4.87	-14.85 to 5.109	No	ns	0.5895
Male Control vs. Female PHZ	3.428	-6.464 to 13.32	No	ns	0.8079
Male PHZ vs. Female Control	-12.66	-22.38 to -2.932	Yes	**	0.0048
Male PHZ vs. Female PHZ	-4.36	-14.00 to 5.278	No	ns	0.6478
Female Control vs. Female PHZ	8.298	-2.714 to 19.31	No	ns	0.2113

## Sheet: Fig.2b
Erythroid cells
Kolmogorov-Smirnov test
P value	0.0139
Exact or approximate P value?	Approximate
P value summary	*
Significantly different (P < 0.05)?	Yes
Kolmogorov-Smirnov D	0.2373
Megakaryocyte
Kolmogorov-Smirnov test
P value	0.2192
Exact or approximate P value?	Approximate
P value summary	ns
Significantly different (P < 0.05)?	No
Kolmogorov-Smirnov D	0.1582
Myeloid cells
Kolmogorov-Smirnov test
P value	0.0012
Exact or approximate P value?	Approximate
P value summary	**
Significantly different (P < 0.05)?	Yes
Kolmogorov-Smirnov D	0.2903

## Sheet: Fig.2d
2 wks	Mann-Whitney test
	RBC	PLT	RBC/PLT in KuO+	Myeloid	B cell	T cell
P value	0.0179	0.8758	0.0004	0.8323	0.8319	nd
Exact or approximate P value?	Exact	Exact	Exact	Exact	Exact	nd
P value summary	*	ns	***	ns	ns	nd
Significantly different (P < 0.05)?	Yes	No	Yes	No	No	nd
One- or two-tailed P value?	Two-tailed	Two-tailed	Two-tailed	Two-tailed	Two-tailed	nd
Sum of ranks in column A,B	365 , 581	455 , 491	322 , 624	421 , 482	421 , 482	nd
Mann-Whitney U	134	224	91	211	211	nd
4 wks	Mann-Whitney test
	RBC	PLT	RBC/PLT in KuO+	Myeloid	B cell	T cell
P value	0.7821	0.8145	0.3454	0.7936	0.5747	nd
Exact or approximate P value?	Exact	Exact	Exact	Exact	Exact	nd
P value summary	ns	ns	ns	ns	ns	nd
Significantly different (P < 0.05)?	No	No	No	No	No	nd
One- or two-tailed P value?	Two-tailed	Two-tailed	Two-tailed	Two-tailed	Two-tailed	nd
Sum of ranks in column A,B	450 , 496	452 , 494	392 , 511	419 , 484	407 , 496	nd
Mann-Whitney U	219	221	182	209	197	nd
12 wks	Mann-Whitney test
	RBC	PLT	RBC/PLT in KuO+	Myeloid	B cell	T cell
P value	>0.9999	0.7223	>0.9999	0.203	0.447	0.2337
Exact or approximate P value?	Exact	Exact	Exact	Exact	Exact	Exact
P value summary	ns	ns	ns	ns	ns	ns
Significantly different (P < 0.05)?	No	No	No	No	No	No
One- or two-tailed P value?	Two-tailed	Two-tailed	Two-tailed	Two-tailed	Two-tailed	Two-tailed
Sum of ranks in column A,B	115 , 138	121 , 132	90 , 100	95 , 158	80 , 110	96.50 , 156.5
Mann-Whitney U	60	54	45	40	35	41.5

## Sheet: Fig.3a
Plasma-EPO	Tukey's multiple comparisons test
	Mean Diff.	95.00% CI of diff.	Below threshold?	Summary	Adjusted P Value
Ctrl vs. PHZ	-6809	-8491 to -5127	Yes	****	<0.0001
Ctrl vs. Phle	-7728	-9410 to -6046	Yes	****	<0.0001
PHZ vs. Phle	-919	-2505 to 667.1	No	ns	0.3005
Plasma-SCF	Tukey's multiple comparisons test
	Mean Diff.	95.00% CI of diff.	Below threshold?	Summary	Adjusted P Value
Ctrl vs. PHZ	796.8	-24.58 to 1618	No	ns	0.0574
Ctrl vs. Phle	889.3	67.90 to 1711	Yes	*	0.0341
PHZ vs. Phle	92.48	-681.9 to 866.9	No	ns	0.9446
Plasma-CXCL12	Tukey's multiple comparisons test
	Mean Diff.	95.00% CI of diff.	Below threshold?	Summary	Adjusted P Value
Ctrl vs. PHZ	27.09	-67.84 to 122.0	No	ns	0.7279
Ctrl vs. Phle	41.9	-53.02 to 136.8	No	ns	0.4816
PHZ vs. Phle	14.82	-74.68 to 104.3	No	ns	0.8966

## Sheet: Fig.3b
BM fluid-EPO	Tukey's multiple comparisons test
	Mean Diff.	95.00% CI of diff.	Below threshold?	Summary	Adjusted P Value
Ctrl vs. PHZ	-632.5	-1764 to 498.6	No	ns	0.3237
Ctrl vs. Phle	-1941	-3072 to -809.6	Yes	**	0.0019
PHZ vs. Phle	-1308	-2375 to -241.8	Yes	*	0.0175
BM fluid-SCF	Tukey's multiple comparisons test
	Mean Diff.	95.00% CI of diff.	Below threshold?	Summary	Adjusted P Value
Ctrl vs. PHZ	1322	-597.8 to 3242	No	ns	0.1962
Ctrl vs. Phle	1274	-645.9 to 3194	No	ns	0.2171
PHZ vs. Phle	-48.03	-1858 to 1762	No	ns	0.9972
BM fluid-CXCL12	Tukey's multiple comparisons test
	Mean Diff.	95.00% CI of diff.	Below threshold?	Summary	Adjusted P Value
Ctrl vs. PHZ	243.7	12.41 to 474.9	Yes	*	0.039
Ctrl vs. Phle	237.6	6.373 to 468.9	Yes	*	0.044
PHZ vs. Phle	-6.034	-224.1 to 212.0	No	ns	0.9969

## Sheet: Fig.4d
HDL-Cholesterol		Tukey's multiple comparisons test					HDL-Triglyceride		Tukey's multiple comparisons test
	Mean Diff.	95.00% CI of diff.	Below threshold?	Summary	Adjusted P Value			Mean Diff.	95.00% CI of diff.	Below threshold?	Summary	Adjusted P Value
Control vs. PHZ d1	-15.62	-31.40 to 0.1538	No	ns	0.0522		Control vs. PHZ d1	-0.7125	-2.578 to 1.153	No	ns	0.5569
Control vs. PHZ d3	13.75	-2.031 to 29.52	No	ns	0.0874		Control vs. PHZ d3	0.6175	-1.248 to 2.483	No	ns	0.6397
PHZ d1 vs. PHZ d3	29.37	13.59 to 45.14	Yes	**	0.0015		PHZ d1 vs. PHZ d3	1.33	-0.5359 to 3.196	No	ns	0.1703
LDL-Cholesterol		Tukey's multiple comparisons test					LDL-Triglyceride		Tukey's multiple comparisons test
	Mean Diff.	95.00% CI of diff.	Below threshold?	Summary	Adjusted P Value			Mean Diff.	95.00% CI of diff.	Below threshold?	Summary	Adjusted P Value
Control vs. PHZ d1	-17.34	-23.47 to -11.22	Yes	****	<0.0001		Control vs. PHZ d1	-7.705	-14.91 to -0.5025	Yes	*	0.0369
Control vs. PHZ d3	-0.1475	-6.274 to 5.979	No	ns	0.9975		Control vs. PHZ d3	1.488	-5.715 to 8.690	No	ns	0.8357
PHZ d1 vs. PHZ d3	17.2	11.07 to 23.32	Yes	****	<0.0001		PHZ d1 vs. PHZ d3	9.193	1.990 to 16.39	Yes	*	0.0151
VLDL-Cholesterol		Tukey's multiple comparisons test					VLDL-Triglyceride		Tukey's multiple comparisons test
	Mean Diff.	95.00% CI of diff.	Below threshold?	Summary	Adjusted P Value			Mean Diff.	95.00% CI of diff.	Below threshold?	Summary	Adjusted P Value
Control vs. PHZ d1	2.803	-2.583 to 8.188	No	ns	0.3566		Control vs. PHZ d1	81.09	5.238 to 156.9	Yes	*	0.037
Control vs. PHZ d3	-3.55	-8.935 to 1.835	No	ns	0.2113		Control vs. PHZ d3	-25.51	-101.4 to 50.34	No	ns	0.6309
PHZ d1 vs. PHZ d3	-6.353	-11.74 to -0.9671	Yes	*	0.0229		PHZ d1 vs. PHZ d3	-106.6	-182.5 to -30.75	Yes	**	0.0088
CM-Cholesterol		Tukey's multiple comparisons test					CM-Triglyceride		Tukey's multiple comparisons test
	Mean Diff.	95.00% CI of diff.	Below threshold?	Summary	Adjusted P Value			Mean Diff.	95.00% CI of diff.	Below threshold?	Summary	Adjusted P Value
Control vs. PHZ d1	0.1125	-0.1766 to 0.4016	No	ns	0.5453		Control vs. PHZ d1	10.53	3.042 to 18.02	Yes	**	0.0088
Control vs. PHZ d3	-0.0275	-0.3166 to 0.2616	No	ns	0.962		Control vs. PHZ d3	-0.8625	-8.351 to 6.626	No	ns	0.9449
PHZ d1 vs. PHZ d3	-0.14	-0.4291 to 0.1491	No	ns	0.4039		PHZ d1 vs. PHZ d3	-11.39	-18.88 to -3.904	Yes	**	0.0055

## Sheet: Fig.4e
HDL particlesize by Cholesterol plot			Tukey's multiple comparisons test				HDL particlesize by Triglyceride			Tukey's multiple comparisons test
	Mean Diff.	95.00% CI of diff.	Below threshold?	Summary	Adjusted P Value			Mean Diff.	95.00% CI of diff.	Below threshold?	Summary	Adjusted P Value
Control vs. PHZ d1	-0.2325	-0.3209 to -0.1441	Yes	***	0.0001		Control vs. PHZ d1	1.025	0.4562 to 1.594	Yes	**	0.0018
Control vs. PHZ d3	0.0575	-0.03091 to 0.1459	No	ns	0.2189		Control vs. PHZ d3	0.595	0.02623 to 1.164	Yes	*	0.0409
PHZ d1 vs. PHZ d3	0.29	0.2016 to 0.3784	Yes	****	<0.0001		PHZ d1 vs. PHZ d3	-0.43	-0.9988 to 0.1388	No	ns	0.1424
LDL particlesize by Cholesterol plot			Tukey's multiple comparisons test				LDL particlesize by Triglyceride
	Mean Diff.	95.00% CI of diff.	Below threshold?	Summary	Adjusted P Value			Mean Diff.	95.00% CI of diff.	Below threshold?	Summary	Adjusted P Value
Control vs. PHZ d1	-0.2825	-0.7598 to 0.1948	No	ns	0.2744		Control vs. PHZ d1	0.0525	-0.2084 to 0.3134	No	ns	0.8431
Control vs. PHZ d3	-0.555	-1.032 to -0.07774	Yes	*	0.0246		Control vs. PHZ d3	-0.155	-0.4159 to 0.1059	No	ns	0.2721
PHZ d1 vs. PHZ d3	-0.2725	-0.7498 to 0.2048	No	ns	0.2968		PHZ d1 vs. PHZ d3	-0.2075	-0.4684 to 0.05340	No	ns	0.1208
VLDL particlesize by Cholesterol plot							VLDL particlesize by Triglyceride
	Mean Diff.	95.00% CI of diff.	Below threshold?	Summary	Adjusted P Value			Mean Diff.	95.00% CI of diff.	Below threshold?	Summary	Adjusted P Value
Control vs. PHZ d1	8.11	6.238 to 9.982	Yes	****	<0.0001		Control vs. PHZ d1	9.408	6.792 to 12.02	Yes	****	<0.0001
Control vs. PHZ d3	1.443	-0.4300 to 3.315	No	ns	0.1341		Control vs. PHZ d3	3	0.3849 to 5.615	Yes	*	0.0264
PHZ d1 vs. PHZ d3	-6.668	-8.540 to -4.795	Yes	****	<0.0001		PHZ d1 vs. PHZ d3	-6.408	-9.023 to -3.792	Yes	***	0.0002

[truncated: 23 more sheets: Fig.4g, Fig.6a, Fig.6b, Fig.6d, Fig.6e, Fig.6f, Fig.6g, Fig.6h, Fig.6i, Supplementary Fig.S1a, Supplementary Fig.S1c, Supplementary Fig.S1d, Supplementary Fig.S1e, Supplementary Fig.S1f, Supplementary Fig.S2b, Supplementary Fig.S2c, Supplementary Fig.S2d, Supplementary Fig.S2e, Supplementary Fig.S3d, Supplementary Fig.S3e …]
